# Supplementary material for: Biosynthesis of barley wax β-diketones: a type-III polyketide synthase condensing two fatty acyl units
Source: Nat Commun. 2023 Nov 10;14:7284. doi: 10.1038/s41467-023-42917-9 (PMC10638390; doi:10.1038/s41467-023-42917-9)
Supplement: Supplementary file 4 — Source Data [file 41467_2023_42917_MOESM4_ESM.zip]

Archive with 12 entries (12 files):
- Source data files/Figure 2.xlsx
- Source data files/Figure 3.xlsx
- Source data files/Figure 4.xlsx
- Source data files/Figure 5.xlsx
- Source data files/Figure 6.xlsx
- Source data files/Figure S2.xlsx
- Source data files/Figure S3.xlsx
- Source data files/Figure S4.xlsx
- Source data files/Figure S5.xlsx
- Source data files/Figure S6.xlsx
- Source data files/Figure S7.xlsx
- Source data files/Figure S8.xlsx
