# Supplementary material for: Biosynthesis of barley wax β-diketones: a type-III polyketide synthase condensing two fatty acyl units
Source: Nat Commun. 2023 Nov 10;14:7284. doi: 10.1038/s41467-023-42917-9 (PMC10638390; doi:10.1038/s41467-023-42917-9)
Supplement: Supplementary file 4 — Source Data [file 41467_2023_42917_MOESM4_ESM.zip › Source data files/Figure 2.xlsx]

## Sheet: Figure 2A
	Figure 2A. Relative amounts of β-diketone homologs and isomers from barley spikes (% of β-diketones).
	Keto group position	β-Diketone carbon chain length
		C29			average	std	C30			average	std	C31			average	std	C32			average	std	C33			average	std
	12,14	0.372017	0.380223	0.447469	0.399903	0.0413973
	14,16	0.236849	0.29633	0.321378	0.284853	0.0434179	0.0347807	0.189982	0.185989	0.136917	0.0884753	96.5604	95.572	96.9816	96.3713	0.72356	0.282059	0.159484	0.111913	0.184486	0.0877848
	15,17																0.162128	0.0426248	0.0426632	0.0824721	0.0689843
	16,18																					2.35181	3.45937	1.98901	2.60006	0.765969

## Sheet: Figure 2B
	Figure 2B. Relative amounts of 2-alkanol ester homologs and isomers from barley spikes (% of 2-alkanol esters).
	2-Alkanol incorporated	2-Alkanol carbon chain length
		33 ester			average	std	34 ester			average	std	35 ester			average	std	36 ester			average	std	37 ester			average	std
	C13	0.627983	0.912338	1.40344	0.981252	0.392292						0	0.357296	0.176437	0.177911	0.178653
	C15	7.69279	6.21146	7.91496	7.27307	0.926067						51.9419	58.893	58.0321	56.289	3.78923	3.04978	2.87141	3.17443	3.03187	0.152298	21.161	17.4045	15.1321	17.8992	3.04472
	C17											1.23864	1.75806	2.97867	1.99179	0.893252						14.2853	11.5919	11.1878	12.355	1.68385

## Sheet: Figure 2C
	Figure 2C. The corelation between 13C/12C ratios and plastidial carbon incoporation of different wax compositions.
	Wax compositions	Carbon chain length	Plastidial %	13C/12C ratios (‰)			average	std
	Alkanes	C25	64	-39.0729	-38.8125	-37.9792	-38.6215	0.548483
		C27	59.3	-38.9208	-38.9469	-38.5573	-38.8083	0.209086
		C29	55.2	-41.3292	-41.0417	-41.6417	-41.3375	0.288083
		C31	51.6	-39.9375	-39.8198	-39.3458	-39.701	0.300671
	β-Diketone	C31	100	-34.9646	-35.3479	-35.5677	-35.2934	0.293026
	Esters	C35	88.6	-36.7396	-36.1417	-37.3875	-36.7562	0.598161
		C37	83.8	-37.4406	-38.1823	-38.1104	-37.9111	0.392673
		C38	84.2	-36.9542	-36.9542	-38.574	-37.4941	0.89778
		C40	80	-37.6094	-38.3	-38.6885	-38.1993	0.524721
		C41	78	-37.9177	-38.45	-38.7156	-38.3611	0.390065
		C42	76.2	-39.1417	-39.3396	-39.8	-39.4271	0.324265
		C43	74.4	-40.1917	-40.5927	-40.5948	-40.4597	0.222859
		C44	72.7	-40.4281	-40.3698	-40.6177	-40.4719	0.124435
		C46	69.6	-41.124	-41.1208	-41.3062	-41.1837	0.101913
		C48	66.7	-41.2344	-41.7635	-41.5542	-41.5174	0.255837
