# Supplementary material for: Biosynthesis of barley wax β-diketones: a type-III polyketide synthase condensing two fatty acyl units
Source: Nat Commun. 2023 Nov 10;14:7284. doi: 10.1038/s41467-023-42917-9 (PMC10638390; doi:10.1038/s41467-023-42917-9)
Supplement: Supplementary file 4 — Source Data [file 41467_2023_42917_MOESM4_ESM.zip › Source data files/Figure 3.xlsx]

## Sheet: Figure 3A
	Figure 3A. Total ion chromatogram of lipids from E. coli expressing HvDMH.
	Retention time	Abundance
	9.998	7.314
	10.014	7.661
	10.031	7.495
	10.047	6.396
	10.063	6.221
	10.08	5.823
	10.096	5.325
	10.113	4.423
	10.129	4.243
	10.146	4.12
	10.162	3.698
	10.178	2.69
	10.195	1.815
	10.211	1.864
	10.228	2.373
	10.244	2.768
	10.261	2.275
	10.277	2.603
	10.293	2.907
	10.31	3.366
	10.326	4.449
	10.343	6.278
	10.359	6.457
	10.376	6.918
	10.392	6.662
	10.408	5.805
	10.425	4.348
	10.441	5.056
	10.458	4.352
	10.474	3.889
	10.491	4.463
	10.507	4.012
	10.524	3.984
	10.54	2.996
	10.556	2.192
	10.573	2.731
	10.589	3.025
	10.606	3.041
	10.622	2.054
	10.639	1.936
	10.655	1.437
	10.671	1.878
	10.688	2.144
	10.704	1.718
	10.721	1.593
	10.737	2.933
	10.754	2.224
	10.77	5.305
	10.786	7.89
	10.803	10.772
	10.819	13.617
	10.836	15.347
	10.852	16.864
	10.869	15.574
	10.885	15.614
	10.901	14.146
	10.918	14.772
	10.934	12.401
	10.951	11.022
	10.967	9.312
	10.984	8.439
	11	7.281
	11.016	4.857
	11.033	3.093
	11.049	3.962
	11.066	3.549
	11.082	3.536
	11.099	2.91
	11.115	2.811
	11.131	2.962
	11.148	2.087
	11.164	2.523
	11.181	2.062
	11.197	2.418
	11.214	2.37
	11.23	2.838
	11.246	4.119
	11.263	3.943
	11.279	3.589
	11.296	4.366
	11.312	3.716
	11.329	3.71
	11.345	4.709
	11.361	4.9
	11.378	4.689
	11.394	4.705
	11.411	3.931
	11.427	4.613
	11.444	5.472
	11.46	9.752
	11.476	20.702
	11.493	33.698
	11.509	53.318
	11.526	75.107
	11.542	89.833
	11.559	107.17
	11.575	121.505
	11.591	133.586
	11.608	140.564
	11.624	138.881
	11.641	123.827
	11.657	99.794
	11.674	76.187
	11.69	59.048
	11.706	45.452
	11.723	34.166
	11.739	29.237
	11.756	25.092
	11.772	21.573
	11.789	19.629
	11.805	19.53
	11.821	20.121
	11.838	20.426
	11.854	19.989
	11.871	16.981
	11.887	18.101
	11.904	15.992
	11.92	13.999
	11.937	13.461
	11.953	11.346
	11.969	11.304
	11.986	8.447
	12.002	7.428
	12.019	7.107
	12.035	7.269
	12.052	5.595
	12.068	4.528
	12.084	4.845
	12.101	4.541
	12.117	4.59
	12.134	4.457
	12.15	3.821
	12.167	2.932
	12.183	3.338
	12.199	2.832
	12.216	2.974
	12.232	2.856
	12.249	2.974
	12.265	3.53
	12.282	6.729
	12.298	14.979
	12.314	32.338
	12.331	53.156
	12.347	86.116
	12.364	119.796
	12.38	161.036
	12.397	195.657
	12.413	240.587
	12.429	293.332
	12.446	342.724
	12.462	381.893
	12.479	429.749
	12.495	460.791
	12.512	496.029
	12.528	513.989
	12.544	512.692
	12.561	450.284
	12.577	286.702
	12.594	171.559
	12.61	115.58
	12.627	80.819
	12.643	55.518
	12.659	38.999
	12.676	32.764
	12.692	25.332
	12.709	21.077
	12.725	18.634
	12.742	16.098
	12.758	14.46
	12.774	12.358
	12.791	13.098
	12.807	11.169
	12.824	9.731
	12.84	9.912
	12.857	9.334
	12.873	8.186
	12.889	7.663
	12.906	7.692
	12.922	6.092
	12.939	5.608
	12.955	5.448
	12.972	5.807
	12.988	4.423
	13.004	4.248
	13.021	4.265
	13.037	4.695
	13.054	4.199
	13.07	4.478
	13.087	3.242
	13.103	3.1
	13.119	3.43
	13.136	3.196
	13.152	3.357
	13.169	3.557
	13.185	3.163
	13.202	3.56
	13.218	3.394
	13.234	3.238
	13.251	4.144
	13.267	7.266
	13.284	15.635
	13.3	36.023
	13.317	65.062
	13.333	104.034
	13.35	156.697
	13.366	213.242
	13.382	262.74
	13.399	323.78
	13.415	391.245
	13.432	436.093
	13.448	480.939
	13.465	486.138
	13.481	479.267
	13.497	454.974
	13.514	313.315
	13.53	174.215
	13.547	98.412
	13.563	64.245
	13.58	45.397
	13.596	32.068
	13.612	23.293
	13.629	20.047
	13.645	16.241
	13.662	14.253
	13.678	11.97
	13.695	10.997
	13.711	10.36
	13.727	8.062
	13.744	7.303
	13.76	7.7
	13.777	6.479
	13.793	5.646
	13.81	5.592
	13.826	5.229
	13.842	4.993
	13.859	5.003
	13.875	4.916
	13.892	4.399
	13.908	3.248
	13.925	3.326
	13.941	3.852
	13.957	2.78
	13.974	2.493
	13.99	3.162
	14.007	3.11
	14.023	3.207
	14.04	3.545
	14.056	3.388
	14.072	3.795
	14.089	4.752
	14.105	4.125
	14.122	5.718
	14.138	6.276
	14.155	6.391
	14.171	5.883
	14.187	7.011
	14.204	5.151
	14.22	5.304
	14.237	7.311
	14.253	5.662
	14.27	6.955
	14.286	5.326
	14.302	5.773
	14.319	5.705
	14.335	5.122
	14.352	5.797
	14.368	5.288
	14.385	6.868
	14.401	6.004
	14.417	6.498
	14.434	7.063
	14.45	6.952
	14.467	7.085
	14.483	7.481
	14.5	6.423
	14.516	5.395
	14.532	5.422
	14.549	5.086
	14.565	4.295
	14.582	5.202
	14.598	3.965
	14.615	5.025
	14.631	4.309
	14.647	5.649
	14.664	6.886
	14.68	8.819
	14.697	10.831
	14.713	13.507
	14.73	15.699
	14.746	19.017
	14.763	21.788
	14.779	25.607
	14.795	32.799
	14.812	35.477
	14.828	36.023
	14.845	37.799
	14.861	38.137
	14.878	34.335
	14.894	28.541
	14.91	24.265
	14.927	21.437
	14.943	18.618
	14.96	15.769
	14.976	10.345
	14.993	8.874
	15.009	8.304
	15.025	6.013
	15.042	4.384
	15.058	4.162
	15.075	3.896
	15.091	4.191
	15.108	3.504
	15.124	3.47
	15.14	2.672
	15.157	2.583
	15.173	2.614
	15.19	2.829
	15.206	2.824
	15.223	2.374
	15.239	2.822
	15.255	2.644
	15.272	3.05
	15.288	2.779
	15.305	2.371
	15.321	3.022
	15.338	2.443
	15.354	2.59
	15.37	2.85
	15.387	2.871
	15.403	3.653
	15.42	5.214
	15.436	6.557
	15.453	7.906
	15.469	11.247
	15.485	13.075
	15.502	16.708
	15.518	18.088
	15.535	20.663
	15.551	22.503
	15.568	24.522
	15.584	28.365
	15.6	34.174
	15.617	39.397
	15.633	44.436
	15.65	44.21
	15.666	46.027
	15.683	46.097
	15.699	41.178
	15.715	39.506
	15.732	32.35
	15.748	25.534
	15.765	19.752
	15.781	15.951
	15.798	13.276
	15.814	10.894
	15.83	10.6
	15.847	8.565
	15.863	8.841
	15.88	8.514
	15.896	7.678
	15.913	7.517
	15.929	6.576
	15.945	5.942
	15.962	5.738
	15.978	7.121
	15.995	6.321
	16.011	6.058
	16.028	5.64
	16.044	5.379
	16.06	6.063
	16.077	6.865
	16.093	5.997
	16.11	6.545
	16.126	5.507
	16.143	7.23
	16.159	7.508
	16.176	6.968
	16.192	6.462
	16.208	6.736
	16.225	6.996
	16.241	6.611
	16.258	6.988
	16.274	8.363
	16.291	15.505
	16.307	27.849
	16.323	51.161
	16.34	78.819
	16.356	106.161
	16.373	136.627
	16.389	159.17
	16.406	178.177
	16.422	204.333
	16.438	230.269
	16.455	250.773
	16.471	241.716
	16.488	204.512
	16.504	147.732
	16.521	93.437
	16.537	57.307
	16.553	36.891
	16.57	27.017
	16.586	19.625
	16.603	15.106
	16.619	13.281
	16.636	11.379
	16.652	11.017
	16.668	10.371
	16.685	9.497
	16.701	8.716
	16.718	7.548
	16.734	6.104
	16.751	4.793
	16.767	4.797
	16.783	4.549
	16.8	3.426
	16.816	2.855
	16.833	2.881
	16.849	2.509
	16.866	3.422
	16.882	2.565
	16.898	2.688
	16.915	2.57
	16.931	2.484
	16.948	2.425
	16.964	2.816
	16.981	3.761
	16.997	2.204
	17.013	3.496
	17.03	3.151
	17.046	2.918
	17.063	2.509
	17.079	3.088
	17.096	2.92
	17.112	2.109
	17.128	1.713
	17.145	2.342
	17.161	2.896
	17.178	1.917
	17.194	1.708
	17.211	2.53
	17.227	2.435
	17.243	1.753
	17.26	2.087
	17.276	2.007
	17.293	1.635
	17.309	1.697
	17.326	1.653
	17.342	1.088
	17.358	1.683
	17.375	1.475
	17.391	1.82
	17.408	1.871
	17.424	1.7
	17.441	1.227
	17.457	1.439
	17.473	1.195
	17.49	1.915
	17.506	2.054
	17.523	1.115
	17.539	1.39
	17.556	2.012
	17.572	1.246
	17.589	2.187
	17.605	2.42
	17.621	2.179
	17.638	1.858
	17.654	2
	17.671	2.44
	17.687	2.907
	17.704	1.871
	17.72	1.897
	17.736	2.146
	17.753	2.029
	17.769	2.667
	17.786	2.298
	17.802	3.466
	17.819	6.965
	17.835	17.204
	17.851	33.031
	17.868	59.497
	17.884	95.035
	17.901	133.88
	17.917	176.648
	17.934	219.535
	17.95	263.306
	17.966	324.599
	17.983	375.905
	17.999	431.665
	18.016	485.591
	18.032	557.684
	18.049	610.167
	18.065	669.102
	18.081	737.869
	18.098	811.916
	18.114	890.837
	18.131	979.52
	18.147	1057.2
	18.164	1148.42
	18.18	1200.88
	18.196	1262.02
	18.213	1396.09
	18.229	1525.47
	18.246	1571.85
	18.262	1688.65
	18.279	1777.95
	18.295	1893.43
	18.311	2037.07
	18.328	2106.39
	18.344	2202.89
	18.361	2405.91
	18.377	2470.7
	18.394	2612.97
	18.41	2879.38
	18.426	2894.41
	18.443	3073.73
	18.459	3136.76
	18.476	3342.98
	18.492	3482.08
	18.509	3693.25
	18.525	3709.1
	18.541	3957.66
	18.558	4209.68
	18.574	4513.11
	18.591	4564.99
	18.607	4877.63
	18.624	4870.09
	18.64	5029.91
	18.656	5214.87
	18.673	5523.25
	18.689	5928.54
	18.706	6047.09
	18.722	6100.4
	18.739	5539.63
	18.755	413.088
	18.771	331.201
	18.788	37.876
	18.804	26.71
	18.821	25.85
	18.837	23.037
	18.854	21.062
	18.87	18.714
	18.886	19.314
	18.903	19.604
	18.919	18.652
	18.936	18.761
	18.952	20.818
	18.969	23.171
	18.985	28.792
	19.002	40.576
	19.018	56.018
	19.034	79.704
	19.051	110.708
	19.067	150.655
	19.084	191.702
	19.1	247.821
	19.117	304.658
	19.133	356.568
	19.149	425.966
	19.166	482.52
	19.182	551.45
	19.199	653.9
	19.215	722.814
	19.232	816.881
	19.248	905.863
	19.264	993.502
	19.281	1084.99
	19.297	1187.4
	19.314	1171.27
	19.33	409.659
	19.347	467.181
	19.363	82.445
	19.379	30.005
	19.396	25.016
	19.412	20.964
	19.429	20.886
	19.445	20.76
	19.462	20.666
	19.478	20.101
	19.494	23.725
	19.511	22.643
	19.527	17.722
	19.544	14.463
	19.56	11.591
	19.577	10.373
	19.593	9.856
	19.609	8.966
	19.626	8.381
	19.642	8.454
	19.659	8.097
	19.675	8.242
	19.692	8.015
	19.708	8.749
	19.724	8.978
	19.741	9.36
	19.757	13.078
	19.774	13.364
	19.79	17.035
	19.807	17.752
	19.823	16.664
	19.839	17.043
	19.856	17.718
	19.872	14.142
	19.889	11.67
	19.905	13.101
	19.922	20.402
	19.938	33.916
	19.954	56.253
	19.971	85.728
	19.987	127.871
	20.004	172.385
	20.02	219.686
	20.037	289.677
	20.053	350.882
	20.069	426.767
	20.086	516.85
	20.102	596.138
	20.119	694.448
	20.135	757.786
	20.152	873.289
	20.168	966.821
	20.184	1098.07
	20.201	1225.94
	20.217	1335.36
	20.234	1420.34
	20.25	1641.12
	20.267	692.021
	20.283	53.329
	20.299	40.555
	20.316	30.83
	20.332	22.519
	20.349	21.245
	20.365	17.115
	20.382	15.25
	20.398	15.767
	20.415	12.675
	20.431	14.086
	20.447	13.891
	20.464	14.343
	20.48	12.364
	20.497	11.686
	20.513	9.823
	20.53	8.592
	20.546	8.886
	20.562	9.484
	20.579	9.393
	20.595	10.976
	20.612	12.987
	20.628	15.909
	20.645	17.192
	20.661	17.125
	20.677	14.978
	20.694	17.01
	20.71	15.914
	20.727	15.138
	20.743	12.344
	20.76	11.71
	20.776	10.71
	20.792	9.985
	20.809	10.524
	20.825	12.512
	20.842	15.148
	20.858	17.286
	20.875	20.173
	20.891	26.004
	20.907	31.365
	20.924	41.866
	20.94	44.629
	20.957	41.934
	20.973	32.237
	20.99	24.668
	21.006	20.425
	21.022	17.212
	21.039	15.805
	21.055	14.379
	21.072	15.198
	21.088	16.248
	21.105	17.606
	21.121	17.351
	21.137	16.792
	21.154	18.734
	21.17	20.548
	21.187	19.827
	21.203	21.874
	21.22	20.482
	21.236	20.294
	21.252	19.314
	21.269	16.092
	21.285	17.896
	21.302	17.582
	21.318	18.906
	21.335	17.879
	21.351	20.424
	21.367	20.194
	21.384	21.886
	21.4	22.503
	21.417	21.094
	21.433	20.731
	21.45	20.04
	21.466	17.673
	21.482	17.329
	21.499	16.665
	21.515	13.78
	21.532	13.998
	21.548	14.153
	21.565	13.796
	21.581	13.084
	21.597	13.089
	21.614	14.135
	21.63	14.997
	21.647	13.761
	21.663	13.993
	21.68	14.564
	21.696	12.273
	21.712	13.724
	21.729	12.945
	21.745	13.804
	21.762	12.333
	21.778	13.916
	21.795	13.39
	21.811	11.332
	21.828	10.908
	21.844	9.557
	21.86	8.537
	21.877	9.058
	21.893	9.925
	21.91	8.609
	21.926	11.027
	21.943	17.692
	21.959	35.74
	21.975	68.872
	21.992	114.257
	22.008	178.306
	22.025	259.236
	22.041	335.914
	22.058	421.581
	22.074	528.181
	22.09	621.457
	22.107	736.343
	22.123	840.242
	22.14	961.407
	22.156	1071.11
	22.173	1253.64
	22.189	1395.17
	22.205	1551.78
	22.222	1713.31
	22.238	1978.36
	22.255	2150.71
	22.271	2381.92
	22.288	2583.78
	22.304	2817.84
	22.32	3103.87
	22.337	3299.18
	22.353	2763.16
	22.37	44.462
	22.386	44.227
	22.403	62.333
	22.419	85.105
	22.435	80.929
	22.452	66.812
	22.468	51.612
	22.485	37.45
	22.501	25.468
	22.518	21.584
	22.534	21.939
	22.55	20.023
	22.567	16.969
	22.583	16.008
	22.6	16.499
	22.616	17.322
	22.633	15.911
	22.649	16.793
	22.665	17.271
	22.682	17.599
	22.698	16.909
	22.715	17.436
	22.731	16.967
	22.748	15.667
	22.764	15.369
	22.78	14.654
	22.797	13.788
	22.813	11.248
	22.83	11.026
	22.846	9.747
	22.863	10.276
	22.879	10.747
	22.895	11.567
	22.912	15.387
	22.928	22.195
	22.945	37.905
	22.961	60.532
	22.978	96.035
	22.994	144.138
	23.01	202.453
	23.027	267.641
	23.043	308.426
	23.06	275.517
	23.076	171.37
	23.093	82.5
	23.109	45.522
	23.125	28.501
	23.142	19.335
	23.158	16.286
	23.175	10.93
	23.191	9.077
	23.208	10.753
	23.224	9.775
	23.241	10.112
	23.257	9.567
	23.273	10.326
	23.29	9.257
	23.306	12.384
	23.323	16.005
	23.339	20.799
	23.356	23.965
	23.372	27.051
	23.388	26.542
	23.405	22.136
	23.421	18.967
	23.438	15.201
	23.454	12.346
	23.471	9.913
	23.487	9.472
	23.503	7.638
	23.52	7.268
	23.536	7.481
	23.553	7.297
	23.569	7.255
	23.586	8.336
	23.602	9.058
	23.618	8.845
	23.635	9.522
	23.651	9.328
	23.668	8.4
	23.684	7.795
	23.701	7.339
	23.717	6.129
	23.733	4.354
	23.75	5.07
	23.766	3.612
	23.783	3.159
	23.799	3.138
	23.816	3.258
	23.832	2.926
	23.848	2.765
	23.865	2.909
	23.881	3.087
	23.898	3.328
	23.914	3.405
	23.931	2.57
	23.947	3.536
	23.963	3.835
	23.98	3.475
	23.996	5.8
	24.013	6.688
	24.029	7.513
	24.046	10.204
	24.062	11.686
	24.078	14.08
	24.095	11.994
	24.111	12.788
	24.128	10.662
	24.144	9.867
	24.161	7.311
	24.177	5.627
	24.193	4.864
	24.21	4.55
	24.226	4.541
	24.243	2.99
	24.259	2.265
	24.276	2.739
	24.292	2.638
	24.308	2.182
	24.325	2.257
	24.341	2.426
	24.358	2.242
	24.374	2.403
	24.391	2.484
	24.407	2.396
	24.423	2.219
	24.44	2.301
	24.456	2.952
	24.473	3.727
	24.489	4.039
	24.506	6.287
	24.522	11.38
	24.539	16.306
	24.555	20.829
	24.571	27.307
	24.588	30.615
	24.604	31.717
	24.621	30.481
	24.637	31.561
	24.654	30.68
	24.67	30.721
	24.686	38.47
	24.703	51.372
	24.719	65.927
	24.736	83.178
	24.752	105.059
	24.769	123.924
	24.785	142.773
	24.801	164.602
	24.818	175.49
	24.834	186.271
	24.851	190.536
	24.867	189.479
	24.884	182.394
	24.9	170.572
	24.916	150.64
	24.933	140.988
	24.949	119.073
	24.966	100.7
	24.982	86.634
	24.999	75.74
	25.015	61.614
	25.031	53.024
	25.048	44.822
	25.064	37.207
	25.081	33.9
	25.097	29.033
	25.114	23.631
	25.13	20.311
	25.146	17.966
	25.163	15.09
	25.179	13.955
	25.196	12.984
	25.212	11.925
	25.229	10.596
	25.245	9.274
	25.261	9.364
	25.278	8.234
	25.294	9.27
	25.311	8.049
	25.327	7.199
	25.344	7.725
	25.36	8.012
	25.376	7.204
	25.393	6.297
	25.409	7.205
	25.426	6.314
	25.442	6.171
	25.459	8.259
	25.475	8.226
	25.491	10.339
	25.508	12.894
	25.524	15.906
	25.541	21.165
	25.557	26.712
	25.574	34.18
	25.59	41.3
	25.606	53.767
	25.623	73.801
	25.639	101.417
	25.656	137.264
	25.672	182.066
	25.689	226.212
	25.705	276.887
	25.721	327.388
	25.738	380.823
	25.754	442.999
	25.771	500.945
	25.787	588.084
	25.804	627.834
	25.82	695.43
	25.836	722.927
	25.853	755.697
	25.869	796.632
	25.886	831.607
	25.902	840.321
	25.919	743.654
	25.935	595.621
	25.952	443.571
	25.968	313.688
	25.984	248.525
	26.001	194.609
	26.017	151.958
	26.034	122.818
	26.05	103.019
	26.067	85.334
	26.083	75.862
	26.099	62.834
	26.116	51.365
	26.132	48.461
	26.149	41.859
	26.165	36.677
	26.182	32.25
	26.198	28.107
	26.214	25.849
	26.231	22.804
	26.247	24.235
	26.264	23.573
	26.28	26.019
	26.297	31.982
	26.313	43.009
	26.329	57.097
	26.346	70.614
	26.362	79.685
	26.379	81.934
	26.395	75.801
	26.412	69.555
	26.428	60.933
	26.444	53.208
	26.461	53.499
	26.477	55.238
	26.494	58.127
	26.51	66.324
	26.527	82.847
	26.543	115.071
	26.559	144.89
	26.576	183.385
	26.592	231.706
	26.609	283.43
	26.625	347.049
	26.642	415.053
	26.658	471.859
	26.674	551.342
	26.691	650.587
	26.707	722.271
	26.724	815.729
	26.74	901.753
	26.757	998.616
	26.773	1123.83
	26.789	1175.31
	26.806	1306.51
	26.822	1418.14
	26.839	1539.83
	26.855	1631.33
	26.872	1790.65
	26.888	1945.13
	26.904	2076.11
	26.921	2198.33
	26.937	2397.05
	26.954	2483.39
	26.97	2689.25
	26.987	2874.34
	27.003	2905.16
	27.019	3160.26
	27.036	3333.02
	27.052	3512.08
	27.069	3691.91
	27.085	4005.07
	27.102	4132.18
	27.118	4223.42
	27.134	4332.03
	27.151	4654.64
	27.167	4872.85
	27.184	4996.46
	27.2	5306.63
	27.217	5698.57
	27.233	5619.76
	27.249	5914.66
	27.266	364.504
	27.282	108.566
	27.299	38.311
	27.315	41.42
	27.332	58.225
	27.348	84.61
	27.365	123.151
	27.381	187.134
	27.397	277.12
	27.414	392.764
	27.43	529.626
	27.447	691.606
	27.463	888.706
	27.48	1060.07
	27.496	1291.41
	27.512	1557.18
	27.529	1770.82
	27.545	2058.7
	27.562	2379.42
	27.578	2674.43
	27.595	3101.22
	27.611	3553.65
	27.627	3721.07
	27.644	4210.45
	27.66	4586.56
	27.677	430.298
	27.693	56.003
	27.71	60.385
	27.726	55.437
	27.742	51.663
	27.759	39.03
	27.775	33.404
	27.792	36.993
	27.808	32.63
	27.825	27.907
	27.841	25.666
	27.857	22.637
	27.874	22.122
	27.89	23.919
	27.907	23.456
	27.923	21.177
	27.94	20.152
	27.956	18.998
	27.972	19.067
	27.989	17.347
	28.005	16.442
	28.022	14.913
	28.038	16.494
	28.055	16.77
	28.071	18.878
	28.087	23.248
	28.104	30.217
	28.12	28.281
	28.137	30.187
	28.153	27.568
	28.17	26.553
	28.186	26.27
	28.202	26.205
	28.219	24.387
	28.235	26.41
	28.252	27.603
	28.268	30.887
	28.285	34.54
	28.301	36.074
	28.317	36.932
	28.334	35.68
	28.35	36.069
	28.367	32.395
	28.383	32.655
	28.4	29.615
	28.416	27.802
	28.432	29.894
	28.449	28.038
	28.465	31.192
	28.482	32.438
	28.498	42.472
	28.515	52.955
	28.531	60.115
	28.547	55.949
	28.564	43.54
	28.58	31.288
	28.597	22.821
	28.613	20.49
	28.63	16.264
	28.646	17.473
	28.662	14.266
	28.679	13.123
	28.695	12.479
	28.712	11.421
	28.728	12.212
	28.745	11.382
	28.761	11.185
	28.778	11.63
	28.794	12.139
	28.81	11.617
	28.827	12.421
	28.843	9.701
	28.86	11.347
	28.876	12.363
	28.893	12.144
	28.909	12.062
	28.925	12.155
	28.942	13.51
	28.958	13.557
	28.975	13.856
	28.991	13.94
	29.008	16.729
	29.024	19.726
	29.04	29.462
	29.057	47.902
	29.073	74.215
	29.09	113.759
	29.106	161.261
	29.123	218.002
	29.139	282.901
	29.155	346.835
	29.172	407.396
	29.188	486.991
	29.205	606.919
	29.221	661.954
	29.238	731.12
	29.254	809.094
	29.27	969.585
	29.287	1090.64
	29.303	1213.62
	29.32	1278.87
	29.336	1378.23
	29.353	1511.05
	29.369	1656.94
	29.385	1756.68
	29.402	1828.61
	29.418	2134.33
	29.435	2385.78
	29.451	2487.93
	29.468	2553.91
	29.484	2692.85
	29.5	2955.26
	29.517	3088.68
	29.533	3236.5
	29.55	3527.75
	29.566	3756.83
	29.583	4023.57
	29.599	4217.63
	29.615	4242.51
	29.632	4585.9
	29.648	68.059
	29.665	33.577
	29.681	23.703
	29.698	18.713
	29.714	18.228
	29.73	18.737
	29.747	20.402
	29.763	18.664
	29.78	17.349
	29.796	16.634
	29.813	19.472
	29.829	26.495
	29.845	41.629
	29.862	68.187
	29.878	96.926
	29.895	102.868
	29.911	78.109
	29.928	44.795
	29.944	23.968
	29.96	18.651
	29.977	16.181
	29.993	14.733
	30.01	15.202
	30.026	21.758
	30.043	40.018
	30.059	73.073
	30.075	105.547
	30.092	119.874
	30.108	102.974
	30.125	68.214
	30.141	44.054
	30.158	35.092
	30.174	30.522
	30.191	25.486
	30.207	21.209
	30.223	18.597
	30.24	20.47
	30.256	17.999
	30.273	16.918
	30.289	16.317
	30.306	16.094
	30.322	18.378
	30.338	20.223
	30.355	28.271
	30.371	38.605
	30.388	40.437
	30.404	38.2
	30.421	29.658
	30.437	22.247
	30.453	18.639
	30.47	15.403
	30.486	13.211
	30.503	14.46
	30.519	12.513
	30.536	12.872
	30.552	13.73
	30.568	12.258
	30.585	11.771
	30.601	10.816
	30.618	11.148
	30.634	11.515
	30.651	10.697
	30.667	10.013
	30.683	10.879
	30.7	10.145
	30.716	9.847
	30.733	9.518
	30.749	7.791
	30.766	9.759
	30.782	9.203
	30.798	10.757
	30.815	16.059
	30.831	28.518
	30.848	48.973
	30.864	80.699
	30.881	116.307
	30.897	157.394
	30.913	190.026
	30.93	208.782
	30.946	221.244
	30.963	230.106
	30.979	228.676
	30.996	222.103
	31.012	189.889
	31.028	150.655
	31.045	121.688
	31.061	100.535
	31.078	88.81
	31.094	78.862
	31.111	74.171
	31.127	66.088
	31.143	61.627
	31.16	57.665
	31.176	57.446
	31.193	50.928
	31.209	48.471
	31.226	46.52
	31.242	41.14
	31.258	34.344
	31.275	36.012
	31.291	33.265
	31.308	29.473
	31.324	28.238
	31.341	24.591
	31.357	24.865
	31.373	21.123
	31.39	20.623
	31.406	18.884
	31.423	18.19
	31.439	16.719
	31.456	15.89
	31.472	16.941
	31.488	15.46
	31.505	14.714
	31.521	14.713
	31.538	15.794
	31.554	16.526
	31.571	15.519
	31.587	16.77
	31.604	15.995
	31.62	14.288
	31.636	14.62
	31.653	15.156
	31.669	14.12
	31.686	12.264
	31.702	11.934
	31.719	13.682
	31.735	12.918
	31.751	13.567
	31.768	16.451
	31.784	19.612
	31.801	21.71
	31.817	25.58
	31.834	26.334
	31.85	26.922
	31.866	28.197
	31.883	32.712
	31.899	38.003
	31.916	52.299
	31.932	77.666
	31.949	104.861
	31.965	147.027
	31.981	183.474
	31.998	240.134
	32.014	284.71
	32.031	332.24
	32.047	398.439
	32.064	454.885
	32.08	526.749
	32.096	590.865
	32.113	671.761
	32.129	756.866
	32.146	804.591
	32.162	891.825
	32.179	965.059
	32.195	1036.79
	32.211	1105.89
	32.228	1217.19
	32.244	1363.32
	32.261	1474.34
	32.277	1538.57
	32.294	1560.56
	32.31	1762.26
	32.326	1769.06
	32.343	1896.38
	32.359	1980.74
	32.376	2100.62
	32.392	2240.8
	32.409	2381.56
	32.425	2462.32
	32.441	2484.07
	32.458	2681.57
	32.474	2889.57
	32.491	3219.85
	32.507	3319.36
	32.524	3631.12
	32.54	3815.99
	32.556	4053.25
	32.573	4271.96
	32.589	4615.35
	32.606	4856.89
	32.622	5323.29
	32.639	5328.02
	32.655	1101.47
	32.671	661.375
	32.688	714.261
	32.704	943.637
	32.721	1251.73
	32.737	1478.43
	32.754	1837.51
	32.77	2206.57
	32.786	2563.02
	32.803	2902.5
	32.819	598.254
	32.836	48.594
	32.852	59.847
	32.869	75.636
	32.885	58.178
	32.901	39.083
	32.918	39.196
	32.934	52.375
	32.951	74.715
	32.967	99.341
	32.984	142.727
	33	193.107
	33.017	266.115
	33.033	339.527
	33.049	417.745
	33.066	406.39
	33.082	238.168
	33.099	129.125
	33.115	125.003
	33.132	97.197
	33.148	56.63
	33.164	44.947
	33.181	47.74
	33.197	51.443
	33.214	52.692
	33.23	49.926
	33.247	51.48
	33.263	53.56
	33.279	61.616
	33.296	83.608
	33.312	117.317
	33.329	166.481
	33.345	217.841
	33.362	273.129
	33.378	309.805
	33.394	399.825
	33.411	486.953
	33.427	570.146
	33.444	691.137
	33.46	832.058
	33.477	962.226
	33.493	1128.95
	33.509	1136.01
	33.526	309.916
	33.542	58.486
	33.559	56.107
	33.575	53.498
	33.592	42.992
	33.608	39.162
	33.624	36.545
	33.641	32.325
	33.657	32.034
	33.674	31.269
	33.69	29.082
	33.707	30.048
	33.723	31.699
	33.739	30.976
	33.756	36.673
	33.772	46.853
	33.789	58.193
	33.805	66.685
	33.822	67.462
	33.838	71.471
	33.854	77.682
	33.871	87.196
	33.887	88.1
	33.904	84.81
	33.92	77.288
	33.937	64.758
	33.953	57.785
	33.969	49.085
	33.986	41.547
	34.002	35.647
	34.019	32.926
	34.035	29.178
	34.052	28.751
	34.068	26.341
	34.084	25.523
	34.101	22.209
	34.117	22.298
	34.134	21.053
	34.15	21.494
	34.167	20.494
	34.183	17.831
	34.199	20.411
	34.216	19.807
	34.232	21.721
	34.249	22.108
	34.265	24.483
	34.282	25.465
	34.298	25.31
	34.314	25.173
	34.331	25.973
	34.347	25.175
	34.364	24.643
	34.38	24.141
	34.397	24.593
	34.413	26.781
	34.43	27.945
	34.446	28.526
	34.462	29.487
	34.479	30.154
	34.495	32.713
	34.512	42.174
	34.528	54.143
	34.545	67.329
	34.561	90.698
	34.577	110.969
	34.594	114.379
	34.61	107.513
	34.627	89.079
	34.643	69.99
	34.66	54.106
	34.676	41.54
	34.692	33.926
	34.709	29.184
	34.725	23.521
	34.742	21.871
	34.758	20.254
	34.775	20.454
	34.791	17.398
	34.807	17.647
	34.824	14.809
	34.84	15.539
	34.857	14.636
	34.873	14.777
	34.89	13.021
	34.906	13.902
	34.922	14.011
	34.939	15.056
	34.955	13.991
	34.972	14.286
	34.988	14.395
	35.005	14.702
	35.021	13.735
	35.037	15.254
	35.054	15.118
	35.07	15.141
	35.087	17.127
	35.103	17.496
	35.12	18.296
	35.136	29.272
	35.152	43.876
	35.169	68.763
	35.185	101.923
	35.202	137.136
	35.218	184.811
	35.235	237.341
	35.251	291.087
	35.267	351.455
	35.284	406.062
	35.3	482.472
	35.317	555.3
	35.333	628.381
	35.35	684.103
	35.366	799.29
	35.382	873.829
	35.399	999.316
	35.415	1089.35
	35.432	1173.81
	35.448	1236.61
	35.465	1373.54
	35.481	1502.75
	35.497	1634.57
	35.514	1714.22
	35.53	1787.32
	35.547	1333.01
	35.563	72.94
	35.58	57.058
	35.596	52.379
	35.612	53.444
	35.629	52.484
	35.645	47.476
	35.662	40.373
	35.678	38.231
	35.695	35.402
	35.711	35.47
	35.727	34.845
	35.744	35.089
	35.76	41.507
	35.777	48.773
	35.793	58.226
	35.81	67.862
	35.826	65.076
	35.843	60.287
	35.859	51.345
	35.875	45.595
	35.892	40.899
	35.908	42.093
	35.925	51.4
	35.941	58.719
	35.958	79.883
	35.974	100.304
	35.99	116.022
	36.007	117.805
	36.023	105.253
	36.04	91.666
	36.056	75.466
	36.073	67.033
	36.089	60.17
	36.105	54.476
	36.122	53.311
	36.138	50.811
	36.155	45.377
	36.171	43.253
	36.188	40.055
	36.204	38.456
	36.22	41.071
	36.237	43.854
	36.253	47.948
	36.27	45.873
	36.286	40.503
	36.303	41.379
	36.319	37.539
	36.335	33.944
	36.352	33.95
	36.368	36.88
	36.385	41.036
	36.401	43.388
	36.418	39.257
	36.434	38.447
	36.45	36.122
	36.467	32.05
	36.483	30.081
	36.5	26.926
	36.516	25.373
	36.533	24.597
	36.549	25.9
	36.565	29.175
	36.582	31.938
	36.598	34.059
	36.615	35.804
	36.631	34.507
	36.648	31.338
	36.664	28.862
	36.68	28.949
	36.697	28.754
	36.713	30.143
	36.73	29.81
	36.746	27.2
	36.763	30.034
	36.779	24.235
	36.795	25.984
	36.812	25.494
	36.828	24.498
	36.845	24.423
	36.861	23.841
	36.878	21.811
	36.894	20.84
	36.91	21.143
	36.927	21.41
	36.943	18.234
	36.96	18.68
	36.976	17.273
	36.993	18.879
	37.009	19.695
	37.025	19.724
	37.042	21.442
	37.058	21.07
	37.075	19.95
	37.091	19.587
	37.108	18.438
	37.124	17.17
	37.14	18.825
	37.157	19.015
	37.173	16.636
	37.19	18.06
	37.206	17.655
	37.223	18.826
	37.239	18.798
	37.256	16.179
	37.272	18.421
	37.288	15.052
	37.305	17.493
	37.321	18.34
	37.338	15.653
	37.354	18.609
	37.371	19.38
	37.387	19.126
	37.403	17.175
	37.42	19.709
	37.436	20.116
	37.453	20.689
	37.469	21.199
	37.486	21.273
	37.502	21.815
	37.518	20.069
	37.535	22.207
	37.551	19.489
	37.568	20.163
	37.584	18.379
	37.601	19.459
	37.617	19.538
	37.633	18.657
	37.65	18.229
	37.666	18.405
	37.683	17.604
	37.699	19.189
	37.716	19.092
	37.732	23.499
	37.748	27.801
	37.765	33.471
	37.781	41.641
	37.798	55.468
	37.814	62.543
	37.831	71.445
	37.847	79.762
	37.863	86.288
	37.88	92.195
	37.896	92.067
	37.913	95.982
	37.929	99.938
	37.946	102.261
	37.962	109.392
	37.978	119.492
	37.995	127.411
	38.011	141.953
	38.028	158.981
	38.044	182.593
	38.061	200.538
	38.077	224.343
	38.093	244.341
	38.11	289.552
	38.126	322.53
	38.143	354.932
	38.159	389.427
	38.176	408.729
	38.192	395.073
	38.208	370.331
	38.225	333.878
	38.241	289.965
	38.258	231.369
	38.274	182.992
	38.291	133.26
	38.307	100.364
	38.323	79.954
	38.34	71.518
	38.356	62.591
	38.373	54.957
	38.389	51.626
	38.406	51.71
	38.422	47.011
	38.438	43.045
	38.455	40.69
	38.471	36.44
	38.488	32.773
	38.504	32.145
	38.521	28.415
	38.537	28.694
	38.553	27.808
	38.57	26.894
	38.586	27.561
	38.603	26.473
	38.619	23.406
	38.636	23.322
	38.652	24.335
	38.669	24.107
	38.685	23.904
	38.701	23.984
	38.718	20.535
	38.734	22.525
	38.751	22.825
	38.767	21.243
	38.784	18.502
	38.8	20.579
	38.816	21.457
	38.833	21.849
	38.849	22.299
	38.866	22.395
	38.882	25.078
	38.899	25.117
	38.915	28.003
	38.931	28.069
	38.948	29.199
	38.964	30.686
	38.981	31.588
	38.997	32.316
	39.014	33.506
	39.03	32.136
	39.046	31.902
	39.063	29.516
	39.079	31.144
	39.096	29.277
	39.112	29.138
	39.129	29.203
	39.145	26.543
	39.161	28.684
	39.178	31.638
	39.194	34.055
	39.211	36.914
	39.227	41.113
	39.244	46.514
	39.26	46.399
	39.276	50.881
	39.293	50.248
	39.309	49.055
	39.326	50.32
	39.342	45.902
	39.359	40.383
	39.375	41.504
	39.391	41.36
	39.408	37.534
	39.424	40.028
	39.441	37.69
	39.457	36.746
	39.474	38.833
	39.49	39.9
	39.506	40.022
	39.523	39.706
	39.539	42.224
	39.556	43.547
	39.572	40.117
	39.589	42.796
	39.605	41.683
	39.621	42.415
	39.638	42.587
	39.654	40.013
	39.671	39.714
	39.687	38.691
	39.704	35.397
	39.72	34.892
	39.736	34.65
	39.753	31.064
	39.769	31.457
	39.786	29.315
	39.802	27.835
	39.819	28.891
	39.835	26.231
	39.851	25.532
	39.868	25.234
	39.884	24.992
	39.901	25.906
	39.917	23.772
	39.934	27.101
	39.95	28.385
	39.966	30.285
	39.983	35.423
	39.999	37.644
	40.016	40.332
	40.032	43.36
	40.049	44.086
	40.065	46.926
	40.082	44.182
	40.098	40.444
	40.114	38.272
	40.131	36.189
	40.147	33.404
	40.164	32.167
	40.18	31.359
	40.197	29.365
	40.213	28.419
	40.229	26.475
	40.246	25.225
	40.262	24.889
	40.279	23.931
	40.295	24.025
	40.312	23.32
	40.328	22.992
	40.344	22.746
	40.361	22.034
	40.377	21.563
	40.394	22.145
	40.41	22.391
	40.427	21.31
	40.443	19.806
	40.459	21.027
	40.476	20.821
	40.492	21.133
	40.509	20.001
	40.525	20.427
	40.542	21.617
	40.558	20.961
	40.574	20.207
	40.591	20.222
	40.607	20.988
	40.624	19.134
	40.64	21.188
	40.657	20.848
	40.673	24.086
	40.689	28.065
	40.706	43.183
	40.722	59.979
	40.739	84.779
	40.755	116.908
	40.772	143.276
	40.788	181.539
	40.804	211.35
	40.821	214.897
	40.837	208.137
	40.854	179.732
	40.87	140.022
	40.887	109.619
	40.903	80.182
	40.919	61.564
	40.936	51.568
	40.952	44.612
	40.969	37.212
	40.985	36.13
	41.002	33.465
	41.018	32.667
	41.034	32.831
	41.051	32.057
	41.067	30.813
	41.084	34.571
	41.1	34.73
	41.117	37.149
	41.133	34.345
	41.149	33.656
	41.166	32.637
	41.182	31.106
	41.199	31.427
	41.215	29.361
	41.232	27.156
	41.248	27.364
	41.264	27.316
	41.281	25.347
	41.297	25.344
	41.314	25.942
	41.33	25.319
	41.347	23.341
	41.363	24.204
	41.379	25.266
	41.396	21.744
	41.412	25.1
	41.429	24.881
	41.445	25.243
	41.462	24.524
	41.478	22.844
	41.495	23.658
	41.511	23.878
	41.527	23.838
	41.544	24.55
	41.56	23.111
	41.577	24.251
	41.593	24.666
	41.61	24.239
	41.626	26.014
	41.642	25.368
	41.659	25.496
	41.675	24.02
	41.692	24.639
	41.708	24.807
	41.725	25.974
	41.741	25.241
	41.757	25.871
	41.774	26.132
	41.79	25.745
	41.807	25.827
	41.823	24.73
	41.84	24.26
	41.856	24.67
	41.872	24.163
	41.889	22.334
	41.905	21.697
	41.922	25.813
	41.938	24.869
	41.955	24.237
	41.971	24.633
	41.987	23.595
	42.004	23.502
	42.02	24.064
	42.037	27.196
	42.053	32.828
	42.07	44.647
	42.086	64.02
	42.102	89.358
	42.119	116.639
	42.135	138.125
	42.152	157.586
	42.168	183.204
	42.185	192.554
	42.201	185.388
	42.217	169.171
	42.234	139.046
	42.25	120.662
	42.267	109.606
	42.283	92.26
	42.3	83.593
	42.316	77.68
	42.332	71.263
	42.349	64.346
	42.365	60.586
	42.382	57.248
	42.398	53.322
	42.415	47.326
	42.431	44.14
	42.447	39.546
	42.464	39.331
	42.48	37.601
	42.497	36.374
	42.513	35.247
	42.53	34.187
	42.546	31.179
	42.562	30.753
	42.579	32.496
	42.595	30.895
	42.612	31.951
	42.628	30.504
	42.645	31.662
	42.661	31.179
	42.677	31.726
	42.694	28.355
	42.71	29.852
	42.727	31.135
	42.743	29.321
	42.76	27.696
	42.776	30.151
	42.793	28.312
	42.809	29.835
[truncated: 136 more rows]

## Sheet: Figure 3B
	Fig 3B. Amounts of 2-ketones in E. coli expressing HvDMH or empty vector (mg/OD L).
		Carbon chain length	Control			average	std	HvDMH			average	std
	Saturated	C11
		C13						0.32281	0.213593	0.0882284	0.208211	0.117383
		C15						0.664541	0.600509	0.368139	0.544396	0.155965
		C17
	Unsaturated	C13						0.0947027	0.0471827	0.0402754	0.0607203	0.0296316
		C15						7.28418	6.3719	3.38094	5.67901	2.04178
		C17						0.177357	0.161189	0.193636	0.177394	0.0162231

## Sheet: Figure 3C
	Fig 3C. Amounts of 2-alkanols in E. coli expressing HvDMH or empty vector (mg/OD L).
		Carbon chain length	Control			average	std	HvDMH			average	std
	Saturated	C11
		C13						0.171971	0.14466	0.121804	0.146145	0.025116
		C15						0.130867	0.128835	0.165133	0.141612	0.0203955
		C17
	Unsaturated	C13
		C15						2.39021	2.58545	2.58737	2.52101	0.113279
		C17						0.0376031	0.0303881	0.0506837	0.0395583	0.0102881

## Sheet: Figure 3D
	Fig 3D. Amounts of 3-hydroxyacid methyl esters in E. coli expressing HvDMH or empty vector (mg/OD L).
		Carbon chain length	Control			average	std	HvDMH			average	std
	Saturated	C12	0.0320997	0.0307117	0.0219061	0.0282391	0.0055283	0.0698935	0.0305593	0.044514	0.0483223	0.0199417
		C14	2.52144	2.17606	1.85927	2.18559	0.331189	6.94783	7.23246	3.66442	5.94824	1.98296
		C16	0.268172	0.335881	0.282306	0.295453	0.0357175	1.55963	1.23522	0.924903	1.23992	0.317391
		C18
	Unsaturated	C14						0.129258	0.0951902	0.0953152	0.106588	0.0196331
		C16	0.0257459	0.0216774	0.0230565	0.0234933	0.00206913	2.72888	4.93744	0.730049	2.79879	2.10457
		C18

## Sheet: Figure 3E
	Fig 3E. Amounts of fatty acid methyl esters in E. coli expressing HvDMH or empty vector (mg/OD L).
		Carbon chain length	Control			average	std	HvDMH			average	std
	Saturated	C12	0.587147	0.682836	0.856558	0.708847	0.136576	2.15416	1.81283	0.973548	1.64685	0.607555
		C14	2.58243	2.89471	3.11306	2.8634	0.266699	6.24685	6.59418	3.66944	5.50349	1.5978
		C16	38.0964	38.8549	34.6948	37.2154	2.21556	47.0793	44.7032	38.4423	43.4083	4.46172
		C18	0.536593	0.754	0.996093	0.762229	0.22986	1.27117	1.44135	1.72035	1.47762	0.226774
	Unsaturated	C14
		C16	10.1723	10.1904	13.1894	11.184	1.73675	5.43546	7.12799	13.7416	8.76835	4.38932
		C18	48.0252	46.6231	47.15	47.2661	0.708202	37.8131	38.3205	41.4528	39.1954	1.97129
