# Supplementary material for: Biosynthesis of barley wax β-diketones: a type-III polyketide synthase condensing two fatty acyl units
Source: Nat Commun. 2023 Nov 10;14:7284. doi: 10.1038/s41467-023-42917-9 (PMC10638390; doi:10.1038/s41467-023-42917-9)
Supplement: Supplementary file 4 — Source Data [file 41467_2023_42917_MOESM4_ESM.zip › Source data files/Figure 4.xlsx]

## Sheet: Figure 4A
	Figure 4A. Chromatograms of the characteristic ion m/z 58 of C15 2-ketone from controls, HvDMH in vitro assay and standard.
	Retention time	Abundance of m/z 58
		Control (-MtFabH)	Control (boiled HvDMH)	Assay (all four proteins)	Standard (C15 2-ketone)
	8	1047	554	571	0
	8.026	766	730	817	28
	8.042	672	891	498	0
	8.059	448	735	845	0
	8.075	406	776	867	0
	8.092	427	1478	826	0
	8.108	466	518	901	0
	8.125	237	494	509	0
	8.141	637	588	730	30
	8.157	337	1165	571	26
	8.174	574	727	912	0
	8.19	283	737	550	13
	8.207	325	579	846	0
	8.223	560	282	912	0
	8.24	605	1096	635	0
	8.256	981	1172	720	0
	8.272	0	919	1082	47
	8.289	556	769	1200	33
	8.305	537	1010	561	0
	8.322	343	1466	1122	0
	8.338	760	1189	760	0
	8.355	717	698	618	16
	8.371	377	730	901	28
	8.387	599	845	705	0
	8.404	833	851	1013	0
	8.42	687	756	846	14
	8.437	904	928	762	0
	8.453	455	677	747	0
	8.47	387	737	1120	0
	8.486	455	1105	1157	0
	8.502	851	666	900	0
	8.519	1118	623	745	0
	8.535	736	731	658	27
	8.552	606	498	807	0
	8.568	584	881	865	0
	8.585	557	1056	678	0
	8.601	566	728	708	25
	8.617	404	348	570	0
	8.634	330	0	438	0
	8.65	847	364	714	0
	8.667	433	845	556	0
	8.683	643	1001	376	0
	8.7	987	530	708	0
	8.716	564	325	588	21
	8.732	821	492	615	0
	8.749	271	566	674	0
	8.765	244	611	697	0
	8.782	623	710	775	0
	8.798	0	1120	885	23
	8.815	454	495	908	0
	8.831	1563	879	1752	0
	8.847	3870	795	2014	16
	8.864	6453	369	3442	0
	8.88	4641	682	1697	0
	8.897	6468	1560	1870	17
	8.913	3833	306	1739	17
	8.93	2732	1394	1603	57
	8.946	2204	550	881	0
	8.963	2029	548	820	0
	8.979	1554	242	1375	0
	8.995	1377	908	1057	0
	9.012	1695	691	1068	0
	9.028	1926	431	1021	0
	9.045	1294	1445	861	26
	9.061	1538	993	2236	0
	9.078	909	596	1435	0
	9.094	1206	724	965	16
	9.11	993	266	1315	0
	9.127	474	886	458	16
	9.143	663	686	649	0
	9.16	787	1242	954	14
	9.176	1126	239	637	0
	9.193	1122	1524	707	0
	9.209	860	399	503	0
	9.225	640	608	489	14
	9.242	494	940	762	0
	9.258	604	727	532	0
	9.275	853	462	664	0
	9.291	647	1051	647	0
	9.308	441	732	698	0
	9.324	558	1015	842	0
	9.34	464	628	983	0
	9.357	686	447	776	16
	9.373	645	744	1254	34
	9.39	306	490	578	0
	9.406	339	694	912	0
	9.423	382	458	620	15
	9.439	210	664	834	0
	9.455	308	778	1260	53
	9.472	538	439	747	0
	9.488	388	434	971	0
	9.505	412	1187	903	16
	9.521	562	545	1013	0
	9.538	599	398	915	26
	9.554	271	543	586	0
	9.57	0	518	823	15
	9.587	300	296	1008	0
	9.603	719	493	1020	0
	9.62	312	567	1178	28
	9.636	353	678	787	30
	9.653	382	759	848	14
	9.669	166	481	735	14
	9.685	738	536	677	20
	9.702	491	0	258	13
	9.718	366	730	541	27
	9.735	204	484	1177	0
	9.751	645	792	1074	37
	9.768	382	1103	598	32
	9.784	375	787	576	25
	9.8	286	1292	1146	0
	9.817	0	588	775	14
	9.833	409	0	674	35
	9.85	1102	538	731	21
	9.866	372	708	702	14
	9.883	390	407	869	0
	9.899	571	768	882	37
	9.915	392	509	733	13
	9.932	1092	527	1048	14
	9.948	238	719	944	0
	9.965	308	412	491	19
	9.981	279	636	419	0
	9.998	783	452	482	0
	10.014	426	412	846	16
	10.03	684	906	1124	0
	10.047	203	677	906	0
	10.063	660	749	865	0
	10.08	272	1535	839	0
	10.096	606	657	239	0
	10.113	170	1055	696	15
	10.129	504	719	848	0
	10.145	180	529	579	0
	10.162	504	389	883	0
	10.178	273	1546	311	18
	10.195	506	586	288	0
	10.211	0	517	613	23
	10.228	585	585	379	0
	10.244	618	666	743	0
	10.26	565	790	514	0
	10.277	222	1320	563	17
	10.293	638	664	855	0
	10.31	286	1450	0	0
	10.326	335	593	877	0
	10.343	413	1586	637	0
	10.359	719	1281	854	26
	10.376	527	0	944	0
	10.392	513	602	305	19
	10.408	416	819	665	0
	10.425	515	543	417	30
	10.441	208	572	584	32
	10.458	552	895	729	16
	10.474	182	671	635	15
	10.491	427	201	590	0
	10.507	487	774	464	37
	10.523	425	1134	464	0
	10.54	157	532	659	0
	10.556	209	705	988	0
	10.573	326	435	539	18
	10.589	437	1128	1063	18
	10.606	181	1185	859	0
	10.622	682	1015	709	40
	10.638	152	799	716	13
	10.655	480	618	854	0
	10.671	800	652	1019	0
	10.688	302	932	710	19
	10.704	338	646	845	0
	10.721	1489	1204	431	15
	10.737	617	557	592	13
	10.753	167	872	908	0
	10.77	371	424	640	17
	10.786	158	648	533	16
	10.803	370	539	749	37
	10.819	356	1116	722	34
	10.836	719	227	470	0
	10.852	444	1102	556	38
	10.868	0	749	795	22
	10.885	1058	387	523	59
	10.901	986	810	443	16
	10.918	379	1217	810	14
	10.934	350	1070	890	18
	10.951	401	486	948	61
	10.967	489	791	544	30
	10.983	245	539	1125	32
	11	506	307	591	17
	11.016	271	643	651	19
	11.033	555	479	527	40
	11.049	158	616	974	19
	11.066	294	687	834	36
	11.082	804	1032	859	24
	11.098	480	1080	767	16
	11.115	304	617	1527	0
	11.131	677	873	2480	0
	11.148	263	468	2564	25
	11.164	0	891	2173	25
	11.181	346	698	2955	15
	11.197	314	1793	4319	0
	11.213	393	1545	1799	49
	11.23	362	2851	1534	25
	11.246	603	2048	2162	61
	11.263	317	1791	1721	100
	11.279	383	1400	2592	51
	11.296	520	2395	1834	48
	11.312	446	1606	1478	63
	11.328	880	2776	1286	103
	11.345	647	1268	1132	52
	11.361	448	1467	1326	109
	11.378	513	1499	1486	107
	11.394	679	1133	1445	36
	11.411	926	2127	1303	46
	11.427	1110	1531	996	61
	11.443	936	1930	885	60
	11.46	848	1494	1106	18
	11.476	365	995	1036	49
	11.493	544	1074	1205	50
	11.509	729	2450	1608	45
	11.526	478	700	1357	23
	11.542	443	1843	975	48
	11.558	700	1229	1650	39
	11.575	702	468	1665	63
	11.591	724	998	1492	63
	11.608	1099	975	1588	39
	11.624	1026	759	1451	66
	11.641	828	828	1614	33
	11.657	311	550	1208	40
	11.674	524	781	827	48
	11.69	731	814	1343	53
	11.706	543	529	1219	75
	11.723	319	1224	1608	67
	11.739	681	1293	1501	76
	11.756	466	864	1490	58
	11.772	361	481	3720	113
	11.789	398	521	3977	93013
	11.805	516	728	86368	154923
	11.821	303	1121	569408	217216
	11.838	419	1275	592768	263168
	11.854	830	1176	558208	299264
	11.871	860	1380	479360	332928
	11.887	406	684	428992	366805
	11.904	557	977	384640	404011
	11.92	434	481	353472	424363
	11.936	268	507	318016	452821
	11.953	612	351	286208	493867
	11.969	714	634	242816	519211
	11.986	651	1024	243072	534656
	12.002	411	854	212288	558720
	12.019	516	421	202176	581547
	12.035	331	913	186496	604971
	12.051	222	612	171584	556629
	12.068	505	681	161984	114091
	12.084	572	815	143168	80736
	12.101	604	861	144832	63627
	12.117	277	25580	134464	53115
	12.134	501	49613	129592	44907
	12.15	572	65239	117560	41211
	12.166	238	68219	111008	37867
	12.183	296	71322	104600	34171
	12.199	543	76145	101768	30789
	12.216	850	77896	98432	28197
	12.232	745	81306	95632	25829
	12.249	252	82760	87304	25723
	12.265	371	77128	84696	23371
	12.281	549	74240	84664	21931
	12.298	381	72868	78488	20491
	12.314	672	78172	72928	19909
	12.331	454	74394	76456	17595
	12.347	417	70636	71568	17563
	12.364	275	63242	66000	16645
	12.38	293	66836	64480	15195
	12.396	357	63764	64368	15083
	12.413	854	66406	59864	14363
	12.429	554	64973	59912	13915
	12.446	439	65966	55488	13611
	12.462	480	62280	51920	12523
	12.479	501	58972	56400	12587
	12.495	609	55030	50656	11515
	12.511	620	56863	53816	11136
	12.528	694	53258	46688	11083
	12.544	859	54149	50880	10787
	12.561	236	53791	47840	9883
	12.577	362	52982	45088	9616
	12.594	328	50668	45568	9306
	12.61	410	48671	44896	9291
	12.626	462	46838	45976	8899
	12.643	367	49111	39920	8303
	12.659	558	44636	40848	8370
	12.676	417	42230	39208	8062
	12.692	237	42721	36568	8053
	12.709	758	40755	33824	7489
	12.725	304	36874	36464	7210
	12.741	515	36147	35496	7337
	12.758	229	39301	34568	6767
	12.774	560	40960	33760	6796
	12.791	490	43233	35944	6791
	12.807	576	40356	33496	6405
	12.824	232	34867	31672	6231
	12.84	321	36895	33128	6325
	12.856	0	33229	32632	6122
	12.873	360	36291	28616	5877
	12.889	331	32020	27952	5846
	12.906	308	35809	29800	5631
	12.922	272	35809	30112	5635
	12.939	243	28908	28192	5423
	12.955	877	31744	27656	5347
	12.971	488	30188	28968	5091
	12.988	1204	31293	28328	4942
	13.004	390	32154	23416	4935
	13.021	386	29297	28024	4952
	13.037	496	32799	26600	4602
	13.054	615	30218	24248	4489
	13.07	359	25508	25032	4653
	13.087	314	28160	24600	4689
	13.103	603	30218	25808	4232
	13.119	356	27863	26680	4072
	13.136	536	29655	23928	4217
	13.152	479	28252	22688	4124
	13.169	464	29501	23848	4159
	13.185	238	25661	22944	4011
	13.202	0	27095	21904	3945
	13.218	500	26348	21888	3801
	13.234	524	25805	18656	3746
	13.251	394	23675	18768	3837
	13.267	172	25887	20888	3749
	13.284	435	27382	20416	3721
	13.3	455	21279	19488	3259
	13.317	151	25057	20536	3397
	13.333	315	20726	19656	3483
	13.349	445	21494	20080	3525
	13.366	252	22692	21032	3612
	13.382	267	19935	19464	3321
	13.399	329	19533	18256	3315
	13.415	387	23235	17136	3538
	13.432	211	21361	15730	3221
	13.448	214	20399	16824	3189
	13.464	657	20859	16120	3077
	13.481	224	22999	18672	2928
	13.497	364	20000	17952	2982
	13.514	217	16966	15265	3127
	13.53	593	19697	19240	2824
	13.547	272	17629	16976	2932
	13.563	771	19007	17280	2979
	13.579	250	18258	16348	2698
	13.596	515	17883	13532	2829
	13.612	171	15398	15688	2933
	13.629	382	19032	16528	2910
	13.645	330	15800	16504	2744
	13.662	193	19145	14079	2681
	13.678	466	14765	14395	2599
	13.694	0	16786	14012	2642
	13.711	287	16442	15103	2588
	13.727	0	15476	14148	2590
	13.744	176	16806	15062	2630
	13.76	598	17309	12756	2503
	13.777	349	14563	12767	2396
	13.793	429	13056	14732	2446
	13.809	264	16915	13901	2296
	13.826	575	12626	15072	2324
	13.842	469	17197	12068	2237
	13.859	375	14145	11251	2149
	13.875	546	11380	13301	2050
	13.892	228	12632	12779	2269
	13.908	669	13234	12976	1975
	13.924	239	14255	13201	2299
	13.941	576	14423	12166	2311
	13.957	495	14566	10740	2079
	13.974	368	13490	13751	1953
	13.99	464	14721	13133	2226
	14.007	377	12874	12115	1965
	14.023	577	13052	11346	1876
	14.039	451	12980	11284	2009
	14.056	448	15689	13463	1957
	14.072	548	12823	10878	2043
	14.089	828	13265	11144	1952
	14.105	571	10801	12115	1901
	14.122	446	15077	10932	2115
	14.138	441	12869	10362	1951
	14.154	438	13423	12404	2137
	14.171	563	12498	10647	1969
	14.187	564	10747	11204	1805
	14.204	303	11663	11208	1887
	14.22	311	12260	11010	1721
	14.237	226	11729	9731	1801
	14.253	432	13780	9907	1918
	14.269	268	12954	11299	1663
	14.286	549	11263	9734	1934
	14.302	1133	10936	9722	2089
	14.319	673	10985	10456	1689
	14.335	682	10962	9367	1778
	14.352	474	11551	8791	1669
	14.368	406	10540	7981	1666
	14.384	236	11644	10015	1725
	14.401	206	10253	8663	1525
	14.417	238	9775	9586	1529
	14.434	637	8692	9442	1704
	14.45	343	8330	8809	1691
	14.467	761	9891	9345	1597
	14.483	553	10066	9192	1703
	14.5	827	9489	9831	1393
	14.516	462	7332	9586	1601
	14.532	448	9599	8066	1685
	14.549	207	9326	9242	1687
	14.565	474	10258	9453	1640
	14.582	708	12296	9206	1509
	14.598	513	10799	9563	1399
	14.615	576	11168	9427	1401
	14.631	415	9604	9250	1541
	14.647	796	8945	8645	1318
	14.664	949	10152	7880	1676
	14.68	970	8196	8711	1643
	14.697	754	10100	9114	1540
	14.713	1120	8936	9150	1608
	14.73	1166	10944	8874	1641
	14.746	415	10094	8488	1411
	14.762	1179	8978	8239	1413
	14.779	1086	8703	9401	1439
	14.795	794	11332	7949	1415
	14.812	677	9916	10101	1494
	14.828	713	7912	10551	1063
	14.845	1010	8940	8981	1334
	14.861	653	8055	7745	1331
	14.877	843	11287	8143	1381
	14.894	978	9452	7433	1616
	14.91	729	8979	10013	1381
	14.927	841	10583	9885	1461
	14.943	589	8572	8166	1182
	14.96	888	8595	8453	1295
	14.976	1005	6625	7337	1118
	14.992	626	8431	6958	1079
	15.009	1222	10131	8485	1084
	15.025	664	9308	7748	1384
	15.042	1230	8184	9112	1206
	15.058	1610	9349	7256	1295
	15.075	1195	8961	5846	1167
	15.091	1092	8361	7350	1167
	15.107	1530	9572	6386	1289
	15.124	1263	8797	7269	1295
	15.14	1095	8215	7074	1321
	15.157	1599	7068	6552	1248
	15.173	1003	8000	6307	1266
	15.19	907	7877	7488	1244
	15.206	1214	6790	6967	1047
	15.222	906	7284	5982	1256
	15.239	1470	6319	6639	1133
	15.255	1790	6490	5873	1230
	15.272	1384	6541	6073	1124
	15.288	1988	7665	5925	1163
	15.305	1320	6615	6491	1114
	15.321	1475	6831	6289	982
	15.337	1508	8310	6516	1161
	15.354	923	8709	6343	1034
	15.37	1217	5737	6698	1038
	15.387	1815	6515	6932	997
	15.403	1689	6150	7585	1012
	15.42	1194	6593	4935	1115
	15.436	2173	6232	7217	1107
	15.452	1412	7693	6556	1092
	15.469	1303	7165	5314	945
	15.485	1074	5188	5332	1071
	15.502	1050	5869	7669	992
	15.518	1235	6546	5024	1108
	15.535	1285	8577	6962	1006
	15.551	1585	7565	6524	917
	15.567	1451	7767	6910	1087
	15.584	1692	6390	4795	955
	15.6	1528	7325	6780	955
	15.617	1974	6698	6212	949
	15.633	1030	6772	5170	1189
	15.65	1309	7456	7000	1050
	15.666	1514	7389	4551	926
	15.682	2262	6824	5713	1154
	15.699	1907	6040	4042	942
	15.715	1552	5711	5660	1053
	15.732	1478	7825	5169	977
	15.748	1961	6876	5547	990
	15.765	1668	6835	6175	1034
	15.781	1481	6949	7905	971
	15.797	2506	7494	9780	994
	15.814	2223	8861	8070	845
	15.83	1257	11720	7517	1092
	15.847	1695	12332	9502	859
	15.863	3352	11604	7182	899
	15.88	2345	8934	8183	734
	15.896	2929	9400	7775	836
	15.913	4146	9298	7539	898
	15.929	3060	9748	7001	924
	15.945	2286	7329	7227	915
	15.962	1759	6810	6993	782
	15.978	1948	7158	6660	868
	15.995	2336	6875	6171	753
	16.011	2733	8422	7640	952
	16.028	1862	7560	7228	894
	16.044	2349	6309	7026	931
	16.06	1739	6621	6691	936
	16.077	1841	6612	6981	822
	16.093	2000	7301	6511	763
	16.11	2097	6481	6441	904
	16.126	2447	5512	7594	640
	16.143	1897	7245	5709	730
	16.159	1572	6199	5928	765
	16.175	1038	5379	5587	721
	16.192	1527	5354	5045	901
	16.208	1990	4451	5392	854
	16.225	1353	5517	5933	760
	16.241	1320	4751	5584	792
	16.258	1496	6309	5679	845
	16.274	1934	4206	5588	875
	16.29	1287	5560	5855	779
	16.307	1053	6176	4476	651
	16.323	1519	4429	5487	645
	16.34	1263	3615	4544	774
	16.356	1298	4964	5011	875
	16.373	1918	4586	5233	640
	16.389	2006	4031	5444	767
	16.405	1361	4774	4379	802
	16.422	1072	5996	4402	793
	16.438	1237	4961	3704	858
	16.455	918	4042	4292	803
	16.471	1454	5385	5891	718
	16.488	1023	3706	4357	664
	16.504	1237	4292	4086	729

## Sheet: Figure 4B
	Fig 4B. Mass spectra of the C15 2-ketone peaks of the HvDMH assay (upper panel) and standard (lower panel).
	Assay product			Standard
	m/z	Relative abundance (%)		m/z	Relative abundance (%)
	50	0		50	0.091813
	51	0.30647		51	0.285635
	52	0.261619		52	0.188025
	53	2.84831		53	2.62885
	54	2.8816		54	2.56407
	55	22.5497		55	21.5396
	56	6.35727		56	5.96556
	57	18.5606		57	17.6011
	58	100		58	100
	59	46.7744		59	47.112
	60	1.61503		60	1.84179
	61	0.23554		61	0.08966
	62	0.0402277		62	0.021771
	63	0.0504002		63	0.042419
	64	0.0403202		64	0.016084
	65	0.735104		65	0.594937
	66	0.441025		66	0.382196
	67	5.03522		67	4.74889
	68	3.17013		68	2.77843
	69	9.33949		69	9.20922
	70	3.98245		70	4.24715
	71	41.6193		71	42.2124
	72	2.943		72	2.99161
	73	0		73	0.241007
	74	0.0319972		74	0.018514
	75	0		75	0.011005
	76	0		76	0
	77	0.474595		77	0.473623
	78	0.12244		78	0.110474
	79	1.19259		79	1.07312
	80	0.421975		80	0.442853
	81	4.38713		81	4.30486
	82	7.88278		82	7.85947
	83	5.95185		83	6.05625
	84	2.89418		84	2.9127
	85	13.7607		85	13.5753
	86	1.2785		86	1.28351
	87	0.127989		87	0.116768
	88	0.0388406		88	0.004822
	89	0		89	0.01544
	90	0		90	0
	91	0.31951		91	0.173818
	92	0.069913		92	0.038315
	93	0.415686		93	0.328754
	94	0.332919		94	0.203097
	95	4.52622		95	4.75125
	96	8.73136		96	9.19862
	97	5.09366		97	5.56746
	98	1.78371		98	1.90509
	99	1.60541		99	1.65187
	100	1.98124		100	2.09207
	101	0.0295003		101	0.148587
	102	0.0204375		102	0.011005
	103	0		103	0.014686
	104	0		104	0.003497
	105	0.0475334		105	0.018238
	106	0.0262636		106	0.007416
	107	0.159616		107	0.100334
	108	0.10265		108	0.096948
	109	2.63672		109	2.51343
	110	2.83129		110	3.03519
	111	3.32623		111	3.37793
	112	1.12258		112	1.13363
	113	2.13364		113	2.40109
	114	1.37163		114	1.62698
	115	0.242291		115	0.148237
	116	0.0253388		116	0.012569
	117	0.0253388		117	0.00392
	118	0.0334769		118	0
	119	0.0399503		119	0.006404
	120	0.0222871		120	0
	121	0.098766		121	0.09104
	122	0.0417074		122	0.054584
	123	1.24734		123	1.10448
	124	1.66533		124	1.85371
	125	1.94425		125	1.91025
	126	0.685906		126	0.850961
	127	3.22414		127	3.59111
	128	0.600826		128	0.802377
	129	0.152403		129	0.1708
	130	0.0243216		130	0.012091
	131	0.0163685		131	0.008834
	132	0		132	0.004582
	133	0.0397653		133	0.007932
	134	0.0171083		134	0.008392
	135	0.047441		135	0.046762
	136	0.037176		136	0.024513
	137	0.630327		137	0.677383
	138	1.65572		138	1.79173
	139	0.688957		139	0.667666
	140	1.1568		140	1.06355
	141	0.935133		141	0.795752
	142	0.246175		142	0.319478
	143	0.0894257		143	0.040284
	144	0.036991		144	0.00887
	145	0		145	0.005981
	146	0		146	0
	147	0.0187729		147	0.002797
	148	0		148	0
	149	0.049383		149	0.013637
	150	0		150	0.006257
	151	0.333104		151	0.250448
	152	0.809363		152	0.757179
	153	0.163223		153	0.15558
	154	0.0359737		154	0.022213
	155	0.487079		155	0.355254
	156	0.203081		156	0.325809
	157	0.116059		157	0.048308
	158	0.0259862		158	0.005061
	159	0		159	0.002889
	160	0		160	0
	161	0		161	0
	162	0		162	0
	163	0.0372684		163	0.006423
	164	0.0283906		164	0.005613
	165	0		165	0.206502
	166	3.48233		166	3.69712
	167	0.592596		167	0.537813
	168	4.35236		168	4.88552
	169	1.22033		169	1.25009
	170	0.523978		170	0.728175
	171	0.0592781		171	0.073465
	172	0.016276		172	0.009441
	173	0		173	0
	174	0		174	0
	175	0.0219172		175	0
	176	0.0172933		176	0.004803
	177	0.0191428		177	0.006294
	178	0		178	0
	179	0.183845		179	0.195
	180	0.118186		180	0.124037
	181	0.0430945		181	0.030384
	182	0.105702		182	0.106885
	183	1.73636		183	1.64671
	184	0.543398		184	0.574914
	185	0.055394		185	0.078103
	186	0.0321822		186	0.005742
	187	0		187	0
	188	0.022472		188	0
	189	0		189	0
	190	0.0319047		190	0
	191	0		191	0.007067
	192	0		192	0.002852
	193	0.183475		193	0.081949
	194	0.0607577		194	0.027218
	195	0		195	0.003809
	196	0		196	0.00565
	197	0.937814		197	0.888356
	198	0.259584		198	0.289279
	199	0.0537294		199	0.056884
	200	0.0318123		200	0
	201	0.0241366		201	0.005852
	202	0.0265411		202	0
	203	0.0260787		203	0
	204	0		204	0.00714
	205	0.020715		205	0
	206	0		206	0
	207	0.14445		207	0.044039
	208	1.29875		208	1.2816
	209	0.193278		209	0.242535
	210	0.0713926		210	0
	211	3.67913		211	3.84905
	212	0.623391		212	0.64249
	213	0.0620524		213	0
	214	0.0299627		214	0.00622
	215	0.0188654		215	0
	216	0.016276		216	0
	217	0		217	0
	218	0.0187729		218	0
	219	0		219	0
	220	0		220	0
	221	0		221	0.004877
	222	0		222	0
	223	0		223	0.00495
	224	0.0333844		224	0.003699
	225	0		225	0
	226	6.77083		226	7.27292
	227	1.25751		227	1.46989
	228	0.0509551		228	0.137306
	229	0		229	0
	230	0		230	0
	231	0		231	0
	232	0		232	0
	233	0		233	0.003221
	234	0.0215473		234	0
	235	0		235	0
	236	0		236	0
	237	0		237	0
	238	0		238	0
	239	0.0166459		239	0
	240	0.0181256		240	0
	241	0		241	0
	242	0		242	0
	243	0		243	0
	244	0		244	0
	245	0		245	0
	246	0.024599		246	0
	247	0		247	0
	248	0.0208999		248	0
	249	0		249	0
	250	0		250	0

## Sheet: Figure 4C
	Figure 4C. Quantification of C15 2-ketone in HvDMH in vitro assays (%).
	Assay (EcACP+EcFabD+MtFabH+HvDMH)				average	std	Control (boiled HvDMH)				average	std	Control (-mtFabH)				average	std
	65.7487	74.8814	135.71	123.66	99.9999	34.8285	46.2208	16.9419	31.8853	19.9063	28.7386	13.3254	0	0	0	0	0	0
	Two-tailed Student’s t-test
	Assay (EcACP+EcFabD+MtFabH+HvDMH)				Control (boiled HvDMH)				t-test P value
	65.7487	74.8814	135.71	123.66	46.2208	16.9419	31.8853	19.9063	0.0200215
	Assay (EcACP+EcFabD+MtFabH+HvDMH)				Control (-mtFabH)				t-test P value
	65.7487	74.8814	135.71	123.66	0	0	0	0	0.0104881
	Control (boiled HvDMH)				Control (-mtFabH)				t-test P value
	46.2208	16.9419	31.8853	19.9063	0	0	0	0	0.0229501
