# Supplementary material for: Biosynthesis of barley wax β-diketones: a type-III polyketide synthase condensing two fatty acyl units
Source: Nat Commun. 2023 Nov 10;14:7284. doi: 10.1038/s41467-023-42917-9 (PMC10638390; doi:10.1038/s41467-023-42917-9)
Supplement: Supplementary file 4 — Source Data [file 41467_2023_42917_MOESM4_ESM.zip › Source data files/Figure 5.xlsx]

## Sheet: Figure 5A
	Figure 5A. Chromatogram of lipids from yeast expressing HvDMP and supplemented with C16 3-ketoacid.
	Retention time	Relative abundance of m/z 100 (%)
	14.993	0.190304
	15.009	0.318635
	15.025	0.236629
	15.042	0.202824
	15.058	0.307367
	15.075	0.282953
	15.091	0.217223
	15.108	0.267929
	15.124	0.290465
	15.14	0.285457
	15.157	0.230369
	15.173	0.281701
	15.19	0.336789
	15.206	0.389373
	15.223	0.329903
	15.239	0.277319
	15.255	0.315505
	15.272	0.212215
	15.288	0.301733
	15.305	0.235377
	15.321	0.259791
	15.338	0.225987
	15.354	0.306741
	15.37	0.230995
	15.387	0.309871
	15.403	0.250401
	15.42	0.214092
	15.436	0.192182
	15.453	0.364333
	15.469	0.315505
	15.485	0.266051
	15.502	0.211589
	15.518	0.289839
	15.535	0.208458
	15.551	0.495167
	15.568	0.197816
	15.584	0.267929
	15.6	0.281701
	15.617	0.167142
	15.633	0.212215
	15.65	0.220979
	15.666	0.243515
	15.683	0.157126
	15.699	0.205328
	15.715	0.220353
	15.732	0.195312
	15.748	0.246019
	15.765	0.173402
	15.781	0.316131
	15.798	0.254783
	15.814	0.247271
	15.831	0.236629
	15.847	0.233499
	15.863	0.346179
	15.88	0.423177
	15.896	0.238507
	15.913	0.382487
	15.929	0.265425
	15.946	0.288587
	15.962	0.387495
	15.978	0.230995
	15.995	0.278571
	16.011	0.196564
	16.028	0.216597
	16.044	0.173402
	16.061	0.177158
	16.077	0.286709
	16.093	0.277945
	16.11	0.310497
	16.126	0.312375
	16.143	0.267929
	16.159	0.202199
	16.176	0.256035
	16.192	0.291717
	16.208	0.224109
	16.225	0.18467
	16.241	0.304863
	16.258	0.220979
	16.274	0.161508
	16.291	0.162134
	16.307	0.277945
	16.323	0.21284
	16.34	0.272937
	16.356	0.278571
	16.373	0.215971
	16.389	0.17841
	16.406	0.202199
	16.422	0.209085
	16.438	0.268555
	16.455	0.379983
	16.471	0.200946
	16.488	0.218475
	16.504	0.160256
	16.521	0.190304
	16.537	0.17215
	16.553	0.217849
	16.57	0.215345
	16.586	0.247271
	16.603	0.113306
	16.619	0.210963
	16.636	0.222231
	16.652	0.202199
	16.668	0.226613
	16.685	0.292343
	16.701	0.264173
	16.718	0.152118
	16.734	0.210337
	16.751	0.185296
	16.767	0.188426
	16.783	0.279197
	16.8	0.260417
	16.816	0.1565
	16.833	0.219727
	16.849	0.233499
	16.866	0.236003
	16.882	0.261043
	16.898	0.177784
	16.915	0.262295
	16.931	0.279197
	16.948	0.217849
	16.964	0.170272
	16.981	0.277945
	16.997	0.274815
	17.013	0.464493
	17.03	0.513947
	17.046	0.656676
	17.063	0.65918
	17.079	0.840094
	17.096	0.93462
	17.112	0.805664
	17.128	0.794396
	17.145	0.613481
	17.161	0.662936
	17.178	0.599083
	17.194	0.395633
	17.211	0.410657
	17.227	0.370593
	17.244	0.383739
	17.26	0.415039
	17.276	0.235377
	17.293	0.212215
	17.309	0.217223
	17.326	0.1252
	17.342	0.16589
	17.359	0.302985
	17.375	0.295473
	17.391	0.197816
	17.408	0.221605
	17.424	0.225987
	17.441	0.251653
	17.457	0.257287
	17.474	0.258539
	17.49	0.179662
	17.506	0.250401
	17.523	0.286709
	17.539	0.227865
	17.556	0.231621
	17.572	0.266677
	17.589	0.214719
	17.605	0.211589
	17.621	0.285457
	17.638	0.222857
	17.654	0.266051
	17.671	0.207833
	17.687	0.228491
	17.704	0.239759
	17.72	0.293595
	17.736	0.278571
	17.753	0.244141
	17.769	0
	17.786	0.192808
	17.802	0.222231
	17.819	0.215345
	17.835	0.211589
	17.851	0.122696
	17.868	0.194686
	17.884	0.214092
	17.901	0.217223
	17.917	0.202199
	17.934	0.270433
	17.95	0.155874
	17.966	0.202824
	17.983	0.207206
	17.999	0.219727
	18.016	0.202824
	18.032	0.186548
	18.049	0.186548
	18.065	0.251027
	18.081	0.311123
	18.098	0.204076
	18.114	0.268555
	18.131	0.279197
	18.147	0.382487
	18.164	0.296725
	18.18	0.289213
	18.196	0.323017
	18.213	0.267929
	18.229	0.309245
	18.246	0.363707
	18.262	0.278571
	18.279	0.259165
	18.295	0.172776
	18.311	0.283579
	18.328	0.239133
	18.344	0.126452
	18.361	0.232247
	18.377	0.150866
	18.394	0.1878
	18.41	0.15024
	18.426	0.193434
	18.443	0.190304
	18.459	0.210337
	18.476	0.157752
	18.492	0.247897
	18.509	0.161508
	18.525	0.17215
	18.541	0.214092
	18.558	0.240385
	18.574	0.223483
	18.591	0.176532
	18.607	0.261043
	18.624	0.257913
	18.64	0.307993
	18.657	0.177784
	18.673	0.300481
	18.689	0.344927
	18.706	0.259165
	18.722	0.313001
	18.739	0.341171
	18.755	0.269807
	18.772	0.323017
	18.788	0.227865
	18.804	0.242889
	18.821	0.199694
	18.837	0.301107
	18.854	0.180914
	18.87	0.187174
	18.887	0.204076
	18.903	0.182166
	18.919	0.230369
	18.936	0.217849
	18.952	0.14085
	18.969	0.160256
	18.985	0.135216
	19.002	0.16276
	19.018	0.242889
	19.034	0.180914
	19.051	0.252279
	19.067	0.229117
	19.084	0.189678
	19.1	0.135842
	19.117	0.163386
	19.133	0.204076
	19.149	0.252279
	19.166	0.185922
	19.182	0.148988
	19.199	0.148362
	19.215	0.173402
	19.232	0.262295
	19.248	0.159004
	19.264	0.230369
	19.281	0.13772
	19.297	0.261043
	19.314	0.20032
	19.33	0.10329
	19.347	0.238507
	19.363	0.138972
	19.379	0.196564
	19.396	0.215345
	19.412	0.319261
	19.429	0
	19.445	0.241011
	19.462	0.177158
	19.478	0.207833
	19.494	0.234125
	19.511	0.180914
	19.527	0.13772
	19.544	0.193434
	19.56	0.179036
	19.577	0.163386
	19.593	0.204702
	19.609	0.16589
	19.626	0.119566
	19.642	0.214719
	19.659	0.148362
	19.675	0.13459
	19.692	0.184044
	19.708	0.18467
	19.724	0.255409
	19.741	0.204702
	19.757	0.167768
	19.774	0.145232
	19.79	0
	19.807	0.219101
	19.823	0.165264
	19.839	0.145232
	19.856	0.170898
	19.872	0.199068
	19.889	0.148988
	19.905	0.215971
	19.922	0.304237
	19.938	0.238507
	19.954	0.244141
	19.971	0.236003
	19.987	0.250401
	20.004	0.328651
	20.02	0.277945
	20.037	0.198442
	20.053	0.204702
	20.07	0.244141
	20.086	0.170898
	20.102	0.255409
	20.119	0.21284
	20.135	0.208458
	20.152	0.157126
	20.168	0.184044
	20.185	0.241011
	20.201	0.319261
	20.217	0.251653
	20.234	0.171524
	20.25	0.351187
	20.267	0.379357
	20.283	0.247897
	20.3	0.350561
	20.316	0.264173
	20.332	0.205954
	20.349	0.164638
	20.365	0.269181
	20.382	0.195938
	20.398	0.147736
	20.415	0.254157
	20.431	0.154622
	20.447	0.13459
	20.464	0.215345
	20.48	0.215345
	20.497	0.189052
	20.513	0.167142
	20.53	0.135216
	20.546	0.231621
	20.562	0.15337
	20.579	0.210337
	20.595	0.13146
	20.612	0.15337
	20.628	0.143354
	20.645	0.160882
	20.661	0.195938
	20.677	0.243515
	20.694	0.182792
	20.71	0.222857
	20.727	0.205954
	20.743	0.186548
	20.76	0.287335
	20.776	0.241637
	20.792	0.13459
	20.809	0.132086
	20.825	0.17841
	20.842	0.195938
	20.858	0.219101
	20.875	0.148362
	20.891	0.210337
	20.907	0.200946
	20.924	0.227239
	20.94	0.175906
	20.957	0.289839
	20.973	0.231621
	20.99	0.323643
	21.006	0.224735
	21.022	0.220979
	21.039	0.247897
	21.055	0.175906
	21.072	0.231621
	21.088	0.202824
	21.105	0.232873
	21.121	0.206581
	21.137	0.200946
	21.154	0.19093
	21.17	0.276693
	21.187	0.177158
	21.203	0.247271
	21.22	0.246019
	21.236	0.230369
	21.252	0.127704
	21.269	0.164012
	21.285	0.182792
	21.302	0.239759
	21.318	0.215345
	21.335	0.159004
	21.351	0.301107
	21.368	0.20032
	21.384	0.231621
	21.4	0.234125
	21.417	0.280449
	21.433	0.182792
	21.45	0.1252
	21.466	0.316757
	21.483	0.205954
	21.499	0.312375
	21.515	0.17215
	21.532	0.142728
	21.548	0.206581
	21.565	0.114558
	21.581	0.194686
	21.598	0.186548
	21.614	0.202199
	21.63	0.263547
	21.647	0.162134
	21.663	0.283579
	21.68	0.250401
	21.696	0.204702
	21.713	0.195312
	21.729	0.240385
	21.745	0.168394
	21.762	0.247897
	21.778	0.310497
	21.795	0.208458
	21.811	0.208458
	21.828	0.133964
	21.844	0.369341
	21.86	0.182166
	21.877	0.232873
	21.893	0.16902
	21.91	0.186548
	21.926	0.195938
	21.943	0.19406
	21.959	0.241637
	21.975	0.215345
	21.992	0.194686
	22.008	0.219101
	22.025	0.396885
	22.041	0.224109
	22.058	0.17528
	22.074	0.239133
	22.09	0.180914
	22.107	0.141476
	22.123	0.180914
	22.14	0.211589
	22.156	0.179036
	22.173	0.200946
	22.189	0.19093
	22.205	0.202824
	22.222	0.282953
	22.238	0.225987
	22.255	0.188426
	22.271	0.19093
	22.288	0.264173
	22.304	0
	22.32	0.205328
	22.337	0.173402
	22.353	0.180288
	22.37	0.207206
	22.386	0.261669
	22.403	0.17528
	22.419	0.195938
	22.435	0.282953
	22.452	0.248523
	22.468	0.210963
	22.485	0.272311
	22.501	0.170898
	22.518	0.1565
	22.534	0.240385
	22.55	0.146484
	22.567	0.222231
	22.583	0.190304
	22.6	0.16589
	22.616	0.174028
	22.633	0.211589
	22.649	0.245393
	22.665	0.203451
	22.682	0.254157
	22.698	0.254157
	22.715	0.226613
	22.731	0.234125
	22.748	0.214719
	22.764	0.337415
	22.781	0.423803
	22.797	0.267303
	22.813	0.298603
	22.83	0.220353
	22.846	0.433819
	22.863	0.392503
	22.879	0.356195
	22.896	0.294847
	22.912	0.313627
	22.928	0.426307
	22.945	0.321765
	22.961	0.281701
	22.978	0.358073
	22.994	0.223483
	23.011	0.500175
	23.027	1.13119
	23.043	1.77158
	23.06	3.44426
	23.076	4.66496
	23.093	6.11729
	23.109	7.95961
	23.126	8.28325
	23.142	8.58937
	23.158	7.25411
	23.175	5.94952
	23.191	3.27274
	23.208	1.9694
	23.224	1.22822
	23.241	0.710512
	23.257	0.546499
	23.273	0.465745
	23.29	0.468249
	23.306	0.377479
	23.323	0.292343
	23.339	0.291717
	23.356	0.334911
	23.372	0.435697
	23.388	0.391251
	23.405	0.217849
	23.421	0.260417
	23.438	0.264173
	23.454	0.328651
	23.471	0.244767
	23.487	0.241637
	23.503	0.286709
	23.52	0.249775
	23.536	0.272311
	23.553	0.319261
	23.569	0.283579
	23.586	0.273563
	23.602	0.306741
	23.618	0.293595
	23.635	0.300481
	23.651	0.319261
	23.668	0.365585
	23.684	0.368715
	23.701	0.414413
	23.717	0.473883
	23.733	0.478891
	23.75	0.358073
	23.766	0.435697
	23.783	0.461989
	23.799	0.515199
	23.816	0.375601
	23.832	0.379357
	23.848	0.437575
	23.865	0.252279
	23.881	0.235377
	23.898	0.274189
	23.914	0.301107
	23.931	0.404397
	23.947	0.471379
	23.963	0.192182
	23.98	0.149614
	23.996	0.246645
	24.013	0.224735
	24.029	0.368089
	24.046	0.222231
	24.062	0.234751
	24.078	0.153996
	24.095	0.291091
	24.111	0.224109
	24.128	0.358699
	24.144	0.267303
	24.161	0.251027
	24.177	0.19093
	24.194	0.323017
	24.21	0.234125
	24.226	0.177158
	24.243	0.266677
	24.259	0.252905
	24.276	0.207206
	24.292	0.254783
	24.309	0.291717
	24.325	0.314879
	24.341	0.257913
	24.358	0.153996
	24.374	0.242263
	24.391	0.281075
	24.407	0.540239
	24.424	0.817558
	24.44	1.23134
	24.456	1.19879
	24.473	1.12868
	24.489	0.985326
	24.506	0.604717
	24.522	0.569661
	24.539	0.485777
	24.555	0.507061
	24.571	0.427559
	24.588	0.439453
	24.604	0.303611
	24.621	0.274189
	24.637	0.17841
	24.654	0.202824
	24.67	0.287335
	24.686	0.356821
	24.703	0.234751
	24.719	0
	24.736	0.17215
	24.752	0.237255
	24.769	0.213467
	24.785	0.271685
	24.801	0.149614
	24.818	0.246645
	24.834	0.164638
	24.851	0.141476
	24.867	0.250401
	24.884	0.305489
	24.9	0.249775
	24.916	0.186548
	24.933	0.316131
	24.949	0.252905
	24.966	0.268555
	24.982	0.266677
	24.999	0.259791
	25.015	0.335537
	25.031	0.211589
	25.048	0.195312
	25.064	0.17841
	25.081	0.218475
	25.097	0.224735
	25.114	0.284205
	25.13	0.123322
	25.146	0.157126
	25.163	0.203451
	25.179	0.136468
	25.196	0.285457
	25.212	0.225361
	25.229	0.288587
	25.245	0.241637
	25.261	0.257287
	25.278	0.401267
	25.294	0.183418
	25.311	0.284831
	25.327	0.216597
	25.344	0.369341
	25.36	0.152744
	25.376	0.250401
	25.393	0.259165
	25.409	0.299229
	25.426	0.378731
	25.442	0.862004
	25.459	1.47548
	25.475	2.05391
	25.491	3.29026
	25.508	3.55381
	25.524	3.3416
	25.541	2.52404
	25.557	1.75969
	25.574	1.23385
	25.59	0.863882
	25.607	0.617863
	25.623	0.642903
	25.639	0.443209
	25.656	0.512069
	25.672	0.807542
	25.689	1.94874
	25.705	5.23087
	25.722	11.3882
	25.738	21.8349
	25.754	34.8357
	25.771	49.4591
	25.787	69.1506
	25.804	89.1025
	25.82	100
	25.837	70.3526
	25.853	28.2502
	25.869	12.8305
	25.886	7.49324
	25.902	4.28999
	25.919	3.24644
	25.935	2.24735
	25.952	1.76783
	25.968	1.53746
	25.984	1.31335
	26.001	0.965294
	26.017	0.897686
	26.034	0.97218
	26.05	0.908954
	26.067	0.853866
	26.083	0.730544
	26.099	0.616611
	26.116	0.651667
	26.132	0.698618
	26.149	0.577799
	26.165	0.697366
	26.182	0.570914
	26.198	0.672951
	26.214	0.535231
	26.231	0.499549
	26.247	0.633513
	26.264	0.577173
	26.28	0.490159
	26.297	0.445087
	26.313	0.495167
	26.329	0.537109
	26.346	0.463867
	26.362	0.579678
	26.379	0.467623
	26.395	0.466997
	26.412	0.321765
	26.428	0.381235
	26.444	0.394381
	26.461	0.405023
	26.477	0.495167
	26.494	0.425055
	26.51	0.418795
	26.527	0.433193
	26.543	0.397511
	26.559	0.478891
	26.576	0.495793
	26.592	0.390625
	26.609	0.363081
	26.625	0.399389
	26.642	0.421299
	26.658	0.375601
	26.674	0.379983
	26.691	0.325521
	26.707	0.320513
	26.724	0.402519
	26.74	0.321139
	26.757	0.371219
	26.773	0.420673
	26.789	0.296099
	26.806	0.508313
	26.822	0.358073
	26.839	0.359951
	26.855	0.404397
	26.872	0.294847
	26.888	0.277945
	26.904	0.247271
	26.921	0.275441
	26.937	0.339919
	26.954	0.258539
	26.97	0.230369
	26.987	0.369341
	27.003	0.341171
	27.02	0.351187
	27.036	0.330529
	27.052	0.354943
	27.069	0.295473
	27.085	0.356821
	27.102	0.416917
	27.118	0.371845
	27.135	0.368089
	27.151	0.334285
	27.167	0.306115
	27.184	0.251027
	27.2	0.270433
	27.217	0.239133
	27.233	0.312375
	27.25	0.528345
	27.266	0.294847
	27.282	0.259791
	27.299	0.197816
	27.315	0.231621
	27.332	0.282327
	27.348	0.287961
	27.365	0.241637
	27.381	0.274189
	27.397	0.251653
	27.414	0.284831
	27.43	0.235377
	27.447	0.249149
	27.463	0.374975
	27.48	0.267929
	27.496	0.243515
	27.512	0.327399
	27.529	0.385617
	27.545	0.361829
	27.562	0.335537
	27.578	0.252279
	27.595	0.354317
	27.611	0.231621
	27.627	0.210337
	27.644	0.292969
	27.66	0.252279
	27.677	0.301733
	27.693	0.277319
	27.71	0.334911
	27.726	0.237881
	27.742	0.295473
	27.759	0.304863
	27.775	0.314253
	27.792	0.226613
	27.808	0.258539
	27.825	0.174028
	27.841	0.356195
	27.857	0.249775
	27.874	0.227865
	27.89	0.20971
	27.907	0.19719
	27.923	0.179662
	27.94	0.322391
	27.956	0.301107
	27.972	0.362455
	27.989	0.461989
	28.005	0.264173
	28.022	0.274189
	28.038	0.314253
	28.055	0.261043
	28.071	0.298603
	28.087	0.264173
	28.104	0.275441
	28.12	0.289213
	28.137	0.313001
	28.153	0.335537
	28.17	0.279823
	28.186	0.195938
	28.202	0.290465
	28.219	0.220979
	28.235	0.289213
	28.252	0.317383
	28.268	0.344927
	28.285	0.344301
	28.301	0.485777
	28.317	0.575922
	28.334	0.562776
	28.35	0.639774
	28.367	0.532101
	28.383	0.363081
	28.4	0.347431
	28.416	0.406275
	28.433	0.360577
	28.449	0.368089
	28.465	0.465745
	28.482	0.309871
	28.498	0.255409
	28.515	0.291091
	28.531	0.204702
	28.548	0.287335
	28.564	0.193434
	28.58	0.284205
	28.597	0.246019
	28.613	0.208458
	28.63	0.244767
	28.646	0.15337
	28.663	0.268555
	28.679	0.249149
	28.695	0.354317
	28.712	0.353065
	28.728	0.356195
	28.745	0.334285
	28.761	0.266051
	28.778	0.297977
	28.794	0.286709
	28.81	0.239133
	28.827	0.254783
	28.843	0.391877
	28.86	0.235377
	28.876	0.242263
	28.893	0.150866
	28.909	0.189678
	28.925	0.250401
	28.942	0.282327
	28.958	0.219101
	28.975	0.206581
	28.991	0.236003
	29.008	0.222857
	29.024	0.157752
	29.04	0.280449
	29.057	0.217223
	29.073	0.12833
	29.09	0.199068
	29.106	0.148362
	29.123	0.242889
	29.139	0.246645
	29.155	0.246019
	29.172	0.218475
	29.188	0.19093
	29.205	0.202824
	29.221	0.236629
	29.238	0.240385
	29.254	0.225987
	29.27	0.371219
	29.287	0.246645
	29.303	0.242263
	29.32	0.168394
	29.336	0.127078
	29.353	0.207206
	29.369	0.249149
	29.385	0.197816
	29.402	0.12833
	29.418	0.299229
	29.435	0.19093
	29.451	0.307367
	29.468	0.20971
	29.484	0.19093
	29.5	0.222857
	29.517	0.194686
	29.533	0.400015
	29.55	0.354943
	29.566	0.400015
	29.583	0.404397
	29.599	0.421299
	29.615	0.369341
	29.632	0.352439
	29.648	0.364333
	29.665	0.271685
	29.681	0.274189
	29.698	0.293595
	29.714	0.191556
	29.73	0.236629
	29.747	0.244767
	29.763	0.196564
	29.78	0.197816
	29.796	0.235377
	29.813	0.195938
	29.829	0.258539
	29.846	0.383739
	29.862	0.221605
	29.878	0.251027
	29.895	0.187174
	29.911	0.184044
	29.928	0.184044
	29.944	0.238507
	29.961	0.15337
	29.977	0.252905
	29.993	0.191556
	30.01	0.195938
	30.026	0.268555
	30.043	0.239133
	30.059	0.162134
	30.076	0.195312
	30.092	0.230369
	30.108	0.296725
	30.125	0.185296
	30.141	0.353691
	30.158	0.195312
	30.174	0.259165
	30.191	0.142728
	30.207	0.16276
	30.223	0.183418
	30.24	0.146484
	30.256	0.250401
	30.273	0.192182
	30.289	0.217223
	30.306	0.165264
	30.322	0.160882
	30.338	0.241011
	30.355	0.227239
	30.371	0.170898
	30.388	0.244141
	30.404	0.216597
	30.421	0.240385
	30.437	0.177158
	30.453	0.337415
	30.47	0.263547
	30.486	0.205954
	30.503	0.225987
	30.519	0.229117
	30.536	0.244141
	30.552	0.295473
	30.568	0.247897
	30.585	0.277945
	30.601	0.218475
	30.618	0.248523
	30.634	0.229117
	30.651	0.237881
	30.667	0.400015
	30.683	0.354943
	30.7	0.400015
	30.716	0.404397
	30.733	0.421299
	30.749	0.369341
	30.766	0.352439
	30.782	0.364333
	30.798	0.271685
	30.815	0.274189
	30.831	0.293595
	30.848	0.191556
	30.864	0.236629
	30.881	0.244767
	30.897	0.196564
	30.913	0.197816
	30.93	0.235377
	30.946	0.195938
	30.963	0.258539
	30.979	0.383739
	30.996	0.221605
	31.012	0.251027
	31.028	0.187174
	31.045	0.184044
	31.061	0.184044
	31.078	0.238507
	31.094	0.15337
	31.111	0.252905
	31.127	0.191556
	31.143	0.195938
	31.16	0.268555
	31.176	0.239133
	31.193	0.162134
	31.209	0.195312
	31.226	0.230369
	31.242	0.296725
	31.259	0.185296
	31.275	0.709886
	31.291	0.537735
	31.308	0.642277
	31.324	0.75621
	31.341	0.524589
	31.357	0.746194
	31.374	0.495793
	31.39	0.536483
	31.406	0.520207
	31.423	0.741186
	31.439	0.488281
	31.456	0.473257
	31.472	0.534605
	31.489	0.422551
	31.505	0.469501
	31.521	0.393129
	31.538	0.391877
	31.554	0.701122
	31.571	0.435071
	31.587	0.574043
	31.604	0.451347
	31.62	0.334285
	31.636	0.391251
	31.653	0.436323
	31.669	0.374349
	31.686	0.356821
	31.702	0.309245
	31.719	0.452599
	31.735	0.418169
	31.751	0.341797
	31.768	0.454477
	31.784	0.429437
	31.801	0.590945
	31.817	0.455103
	31.834	0.466371
	31.85	0.450095
	31.866	0.441957
	31.883	0.366837
	31.899	0.376227
	31.916	0.63727
	31.932	0.701122
	31.949	0.74995
	31.965	0.783754
	31.981	0.605344
	31.998	0.76873
	32.014	0.592824
	32.031	0.550255
	32.047	0.490785
	32.064	0.430689
	32.08	0.379357
	32.096	0.287961
	32.113	0.258539
	32.129	0.348683
	32.146	0.223483
	32.162	0.299855
	32.179	0.301733
	32.195	0.357447
	32.211	0.384365
	32.228	0.445713
	32.244	0.374975
	32.261	0.350561
	32.277	0.319261
	32.294	0.528345
	32.31	0.241637
	32.326	0.291091
	32.343	0.243515
	32.359	0.197816
	32.376	0.401893
	32.392	0.301733
	32.409	0.403771
	32.425	0.348683
	32.441	0.366837
	32.458	0.349309
	32.474	0.306741
	32.491	0.374975
	32.507	0.459485
	32.524	0.513321
	32.54	0.610352
	32.556	0.642277
	32.573	0.594075
	32.589	0.497671
	32.606	0.536483
	32.622	0.510817
	32.639	0.459485
	32.655	0.463867
	32.672	0.531475
	32.688	0.527093
	32.704	0.575296
	32.721	0.478891
	32.737	0.507061
	32.754	0.491411
	32.77	0.507687
	32.787	0.586563
	32.803	0.369967
	32.819	0.331781
	32.836	0.348683
	32.852	0.611603
	32.869	0.477013
	32.885	0.460737
	32.902	0.489533
	32.918	0.498297
	32.934	0.363707
	32.951	0.430689
	32.967	0.324269
	32.984	0.363081
	33	0.367463
	33.017	0.383739
	33.033	0.300481
	33.049	0.331155
	33.066	0.306741
	33.082	0.351187
	33.099	0.205328
	33.115	0.358699
	33.132	0.393755
	33.148	0.321139
	33.164	0.356195
	33.181	0.246019
	33.197	0.323643
	33.214	0.294221
	33.23	0.289839
	33.247	0.351187
	33.263	0.284205
	33.279	0.332407
	33.296	0.299855
	33.312	0.231621
	33.329	0.256661
	33.345	0.218475
	33.362	0.270433
	33.378	0.227865
	33.394	0.361203
	33.411	0.364333
	33.427	0.199694
	33.444	0.329903
	33.46	0.246019
	33.477	0.199694
	33.493	0.199694
	33.509	0.234751
	33.526	0.217849
	33.542	0.309245
	33.559	0.293595
	33.575	0.375601
	33.592	0.316131
	33.608	0.337415
	33.624	0.257913
	33.641	0.262295
	33.657	0.271685
	33.674	0.367463
	33.69	0.355569
	33.707	0.321139
	33.723	0.324269
	33.739	0.325521
	33.756	0.214092
	33.772	0.232873
	33.789	0.302359
	33.805	0.386243
	33.822	0.314253
	33.838	0.243515
	33.854	0.441331
	33.871	0.482647
	33.887	0.445713
	33.904	0.389373
	33.92	0.485151
	33.937	0.486403
	33.953	0.379983
	33.969	0.461989
	33.986	0.437575
	34.002	0.609726
	34.019	0.443835
	34.035	0.394381
	34.052	0.378731
	34.068	0.488907
	34.084	0.527093
	34.101	0.492663
	34.117	0.312375
	34.134	0.358073
	34.15	0.412535
	34.167	0.336163
	34.183	0.368715
	34.2	0.356821
	34.216	0.362455
	34.232	0.348683
	34.249	0.228491
	34.265	0.236003
	34.282	0.342423
	34.298	0.299855
	34.315	0.350561
	34.331	0.366837
	34.347	0.324269
	34.364	0.333033
	34.38	0.192182
	34.397	0.286083
	34.413	0.376853
	34.43	0.283579
	34.446	0.245393
	34.462	0.393129
	34.479	0.275441
	34.495	0.494541
	34.512	0.358073
	34.528	0.332407
	34.545	0.359951
	34.561	0.400015
	34.577	0.328025
	34.594	0.290465
	34.61	0.370593
	34.627	0.356195
	34.643	0.361203
	34.66	0.346805
	34.676	0.401893
	34.692	0.394381
	34.709	0.378731
	34.725	0.584686
	34.742	0.439453
	34.758	0.489533
	34.775	0.368089
	34.791	0.463241
	34.807	0.390625
	34.824	0.502679
	34.84	0.479517
	34.857	0.579051
	34.873	0.485151
	34.89	0.523963
	34.906	0.588442
	34.922	0.505809
	34.939	0.606596
	34.955	0.527093
	34.972	0.557767
	34.988	0.495167
	35.005	0.405023

## Sheet: Figure 5B
	Figure 5B. Mass spectra of C31 14,16-diketone peaks in yeast in vivo assay (upper panel) and HvDMP in vitro assay (lower panel).
	Yeast in vivo assay			In vitro assay
	m/z	Relative abundance (%)		m/z	Relative abundance (%)
	50.1	0.0461375		50.1	0.0701157
	51.05	0.262629		50.7	0.0567603
	52	0.246066		50.9	0.0133554
	53.05	2.94925		51.15	0.295488
	54.05	3.25565		52	0.165273
	55.1	42.3826		52.2	0.0333884
	56.05	10.6353		52.4	0.0283802
	57.1	74.4742		53.1	1.62769
	58.05	8.86313		54.2	2.13185
	59.05	1.99101		55.05	29.5237
	60	0.41642		56.1	6.95481
	61	0.191648		57.1	55.7687
	62.95	0.112386		58.1	7.26031
	65.05	0.720454		59	1.66107
	66	0.741748		59.9	0.0734545
	67.05	12.075		60.15	0.437388
	68.05	4.45759		61	0.0968264
	69.05	35.6595		62.95	0.0150248
	70.05	8.38519		63.8	0.0283802
	71.05	53.9631		64.4	0.0267107
	72.05	3.85425		65.05	0.622694
	73	6.85201		66.1	0.617686
	74.05	0.622264		67.1	9.01321
	75	1.45747		68.1	3.18693
	76	0.0922749		69.05	27.7508
	77	1.03868		70.1	5.74448
	78	0.358453		71.1	43.5836
	79.05	4.57234		72.1	3.44569
	80.05	3.83178		73.1	1.29714
	81.05	17.8256		73.9	0.153587
	82.05	5.26085		74.15	0.512512
	83.1	25.9115		75.05	0.227041
	84	14.8953		77.05	0.696149
	85.05	38.8667		77.8	0.0400661
	86	2.9457		78.1	0.255421
	87.05	1.00793		78.3	0.163603
	88	0.175086		79.1	2.76957
	89	0.123033		80.15	3.32549
	89.9	0.0567846		81.05	14.2118
	91	2.05726		82.1	4.68273
	92.05	0.463741		83.1	19.1065
	93.05	4.32627		84.1	11.943
	94.05	6.78102		85.1	32.7757
	95.05	25.6229		86.1	2.25539
	96.05	6.28653		87.1	0.74957
	97.05	31.7591		89.8	0.00667768
	98.1	15.152		90.25	0.181967
	99.05	9.60606		91.1	1.12686
	100	100		91.8	0.0684463
	101.05	8.99917		91.9	0.0400661
	102.05	0.805631		92.05	0.28881
	103	0.328877		93	2.63268
	104.15	0.14906		94.05	5.83964
	105	1.63729		95.1	20.5606
	106	0.476754		96.1	4.77621
	107.05	3.75725		97.05	24.2433
	108.05	2.84396		98.05	12.1567
	109.05	16.9301		99.1	7.55747
	110.05	4.10269		100.05	100
	111.05	13.2474		101.05	9.10335
	112.1	6.39891		101.9	0.278793
	113	21.726		102.1	0.697818
	114	3.95717		102.4	0.00166942
	114.95	0.877795		103.7	0.043405
	116.05	0.457826		103.95	0.0584297
	117	0.953508		104.25	0.0834711
	117.9	0.152609		105	0.217025
	118	0.0686147		105.1	0.686132
	119.05	1.44327		105.85	0.247074
	120.05	0.770141		106	0.138562
	121.05	4.9166		107.1	2.75621
	122.05	2.16964		108.1	1.88311
	123.05	9.14587		109.1	13.357
	124.05	12.5293		110.1	3.47573
	125.1	7.13475		111.1	10.7761
	126	2.69254		112.05	5.49573
	127.05	4.04353		113.1	18.589
	128.05	1.95907		114	0.818016
	129	1.65622		114.15	2.68276
	130	0.602153		115.05	0.34557
	131.05	0.89554		115.4	0.063438
	131.95	0.198746		116.1	0.155256
	132.2	0.203478		118.2	0.380628
	133.05	1.36046		119.25	0.966595
	134	0.799716		119.95	0.126876
	135.05	4.73205		120.25	0.0934876
	136	1.87981		121.05	3.29711
	137.05	7.21282		122	1.75289
	138.1	25.2396		123.1	6.83628
	139.05	5.00651		124.1	10.287
	140.1	2.40743		125.15	5.59089
	141.05	2.54702		126.05	1.07511
	142.05	8.57802		126.25	0.968264
	143	1.53673		127.1	3.65269
	144	0.335975		128.1	1.87476
	145	0.799716		129.05	0.420694
	146.05	0.308766		130.05	0.243735
	147.05	5.30226		130.2	0.0450744
	148.05	1.56158		130.4	0.031719
	149.1	2.72093		131.1	0.502496
	150.05	1.22323		132	0.063438
	151.1	3.86253		132.25	0.0367273
	152.05	2.27966		133.15	1.78795
	153.05	2.33408		134.05	0.43238
	154.1	5.62759		135.1	2.71281
	155.05	4.18905		136.15	1.20699
	156.1	4.90122		137.15	6.06167
	157.05	1.1558		138.15	20.1449
	158.05	0.346623		139.15	4.11345
	159.05	0.725186		140.1	2.23035
	160.05	0.325328		141.1	1.67777
	161.1	1.086		142.1	8.91638
	162.1	0.493316		143	0.0684463
	163	1.13924		143.1	1.05174
	164.05	0.650657		143.9	0.0183636
	165.1	1.88572		144.15	0.245405
	166.1	2.00284		145.15	0.350578
	167.05	2.25482		146.15	0.095157
	168.1	2.12351		147.1	1.17193
	169.05	3.9974		148.1	0.931537
	170.05	1.59352		149.1	1.81132
	171.05	0.944044		150.2	1.05007
	172.1	0.402224		151.1	2.7896
	173.05	0.789069		152.1	2.11349
	174.2	0.569029		153.15	1.30549
	175.1	0.629362		154.1	4.30711
	175.85	0.0615166		155.2	2.09012
	176.05	0.132497		156.15	4.4223
	177.05	0.690879		157.1	0.464099
	178.05	0.891991		157.35	0.0901487
	179.1	1.86798		158.8	0.0467438
	180.05	1.37111		159.1	0.043405
	181.05	1.75677		160.05	0.0267107
	182.1	1.92003		161.9	0.0801322
	183.05	2.52928		162.1	0.14524
	184.1	2.10694		162.3	0.111851
	185.05	1.00083		162.9	0.203669
	186.05	0.167988		163	0.0968264
	187.05	0.263812		163.1	0.270446
	188.05	0.117118		163.25	0.228711
	189	0.45546		164.05	0.570942
	190.05	0.393943		164.25	0.126876
	191.05	1.25281		164.6	0.0684463
	192.1	21.002		165.2	1.08345
	193.1	5.0207		166.15	1.76625
	194.1	1.79108		167.2	1.18195
	195.05	1.75914		168.2	1.6978
	196.1	0.893174		169.15	2.8063
	197.05	1.7899		170.1	1.10182
	198.05	1.42908		170.35	0.175289
	199.05	0.541819		171	0.118529
	200.05	0.170354		171.1	0.118529
	201.05	0.498048		171.25	0.103504
	202.05	0.107654		172.05	0.121868
	203.05	0.298119		172.2	0.0333884
	204.1	0.358453		172.4	0.0383967
	205.1	0.56548		173	0.0968264
	206.05	0.94641		173.85	0.063438
	207.05	4.6587		175	0.263769
	208.1	2.84159		175.1	0.0801322
	209.1	2.32225		176.1	0.183636
	210.1	5.28097		176.5	0.0400661
	211.15	44.6563		176.95	0.450744
	212.15	8.20537		178.1	0.23205
	213.1	1.52372		179.15	1.18028
	214.1	0.382113		180.05	0.340562
	215.1	0.896723		180.25	0.671107
	216.05	0.283923		181.05	0.600992
	217.05	0.611617		181.2	0.310512
	218.1	0.464924		182.2	1.34055
	219.1	0.628179		183.15	1.69112
	220.15	20.4389		184.25	1.98828
	221.1	8.48811		185.2	0.440727
	222.05	1.95907		186	0.0267107
	223.1	1.59825		186.35	0.0717851
	224.05	0.191648		186.9	0.123537
	225.1	2.64521		188	0.0283802
	226.1	1.58287		188.8	0.0550909
	227.05	1.50243		189.15	0.0600992
	228.1	0.350172		190.05	0.150248
	229.1	1.62309		190.25	0.11519
	230.05	0.337158		190.95	1.00666
	231.05	0.295753		192.15	18.5523
	232.05	0.640009		193.2	4.39225
	233.1	0.486218		194.2	1.22869
	234.1	0.692062		195.15	1.01501
	235.1	8.65492		196.15	0.520859
	236.15	2.99894		196.35	0.237058
	237.1	1.69762		197.2	0.884793
	238.15	5.36969		197.35	0.138562
	239.15	34.4966		198.25	1.04506
	240.15	6.7408		199.15	0.202
	241.1	1.24926		200.25	0.0834711
	242.1	0.212942		200.5	0.0450744
	243.1	0.354904		200.9	0.0350578
	244.1	0.154975		201.15	0.0534215
	245	0.411688		201.5	0.0333884
	245.1	0.0248433		202	0.0283802
	246.1	0.212942		203.05	0.103504
	247.1	0.475571		204.1	0.14357
	248.05	0.0402224		204.4	0.0367273
	248.25	0.119484		205.15	0.0450744
	249.1	1.15107		206	0.272116
	250.15	21.9898		206.3	0.101835
	251.1	5.42884		207.1	2.43068
	252.15	0.977168		208.1	2.1235
	253.2	35.3851		209.15	1.11851
	254.15	7.00816		210.2	4.87638
	255.1	2.03951		211.2	39.178
	256.15	0.363185		212.25	6.94646
	257.1	0.403407		213.2	0.63438
	258.1	0.0414054		213.35	0.140231
	258.25	0.0863599		214	0.031719
	259.1	0.27091		214.3	0.043405
	260.15	0.73465		215	0.0367273
	261.1	0.521708		215.2	0.031719
	262	0.210576		216.1	0.0801322
	262.1	0.0212942		216.7	0.0166942
	263.15	6.88868		217.05	0.233719
	264.15	1.52254		217.35	0.131884
	265.1	0.942861		218	0.0984959
	267.1	1.57459		218.3	0.125207
	268.2	8.14977		219.05	0.0968264
	269.15	7.95457		219.3	0.148578
	270.15	1.36283		220.3	17.2618
	271.1	0.598604		221.2	3.66104
	272.05	0.0236602		222.2	0.784628
	272.25	0.29457		223.15	0.505835
	273.1	0.19638		224	0.0350578
	274.15	0.227138		224.2	0.075124
	274.9	0.0851769		224.35	0.0801322
	275.1	0.132497		225.25	2.32383
	276.2	0.253165		226.05	0.240397
	277.1	0.383296		226.25	1.00666
	278.2	23.4165		227.05	0.203669
	279.2	5.55542		227.25	0.624364
	280.15	0.170354		228.25	0.126876
	281.15	42.424		228.5	0.0818016
	282.15	8.86549		229.5	0.0283802
	283.15	2.02887		231	0.0784628
	284.15	0.411688		231.25	0.00500826
	285.15	0.0792618		232.2	0.86643
	286.1	0.335975		233.15	0.368942
	287.15	0.301668		233.35	0.0467438
	288.15	0.165622		234.05	0.168612
	289.05	0.263812		234.35	0.524198
	289.25	0.102922		235.2	6.69104
	290.1	0.230687		236.2	2.63268
	291.15	1.63611		237.2	1.23537
	292.2	1.81001		238.2	4.48573
	293.2	0.654206		239.25	28.285
	294.15	0.0768958		240.35	5.57086
	295.15	2.0821		241.25	0.77962
	296.2	7.25186		241.5	0.0300496
	297.25	6.09724		242.1	0.0667768
	298.2	1.19484		242.35	0.0767934
	299	0.128948		243.1	0.0350578
	299.15	0.344256		243.3	0.0367273
	300.15	0.192831		244.35	0.0934876
	301	0.131314		245	0.0100165
	301.1	0.229504		245.2	0.0283802
	302	0.0603336		245.35	0.0901487
	302.15	0.17272		245.95	0.00667768
	303.1	0.324145		246.3	0.0383967
	304.2	0.131314		247.05	0.0984959
	305.2	1.18419		247.35	0.063438
	306.25	2.68189		248.1	0.121868
	307.2	1.07891		248.8	0.106843
	308.2	0.263812		249.2	0.372281
	309.2	10.1408		249.4	0.105174
	310.25	3.64249		250.3	21.2484
	311.2	0.72282		251.2	4.23031
	312.2	0.0816278		252.1	0.227041
	313.2	1.44919		252.2	0.242066
	314.2	0.563114		252.35	0.34724
	315.2	0.309949		253.25	26.9361
	316	0.0768958		254.25	5.2904
	316.2	0.223589		255.1	0.193653
	316.5	0.0544185		255.3	1.3756
	317.15	0.301668		256.1	0.195322
	317.8	0.0485035		256.4	0.163603
	318	0.0366734		257.15	0.243735
	318.3	0.162073		257.3	0.101835
	319.2	1.39832		258.1	0.043405
	320.25	1.93659		258.4	0.0350578
	321.2	0.841121		259	0.0300496
	322.2	0.247249		259.3	0.0450744
	323.2	1.24571		260.15	0.270446
	324.25	1.33325		260.4	0.539223
	325.1	0.748847		260.9	0.0467438
	326.05	0.293387		261.3	0.223702
	326.35	0.0828108		261.9	0.0300496
	327.1	0.301668		262.5	0.0417355
	328	0.185733		263.25	5.46235
	329.15	0.150243		264.15	0.342231
	330.05	0.312315		264.35	1.02502
	331.15	0.441263		265.15	0.582628
	332.15	0.0508695		265.3	0.213686
	333.15	1.40424		266.25	0.202
	334.2	2.71265		266.85	0.0801322
	335.2	0.951142		267.15	0.225372
	336.05	0.0591506		267.4	0.646066
	336.25	0.34189		268.25	7.88968
	337.25	1.51544		269.25	7.1084
	338.25	2.1306		270.25	0.672777
	339.2	0.84822		270.45	0.450744
	340.2	0.285106		271.15	0.275454
	341.05	0.767775		271.35	0.136893
	342	0.444812		272.05	0.0934876
	342.6	0.0532355		273	0.031719
	343.15	0.328877		275.1	0.0350578
	344.2	0.242517		276.55	0.00500826
	344.75	0.0189282		277.2	0.248744
	345.25	0.0899089		277.45	0.138562
	346.3	0.214125		278.35	21.604
	347.2	1.10257		279.2	5.11511
	348.2	0.733467		281.25	29.1598
	349.25	0.298119		282.25	6.01159
	350.25	0.141961		283.15	0.427372
	351.25	1.44564		283.3	0.532545
	352.3	1.55684		284.15	0.0417355
	353.2	0.445996		284.5	0.131884
	354.15	0.0910919		285.05	0.0333884
	355	2.80256		285.25	0.153587
	356	1.24808		287.45	0.0183636
	357.1	0.644742		288.45	0.0417355
	358.05	0.204661		289.5	0.0400661
	359.1	0.14551		290.1	0.0383967
	359.2	0.141961		291.3	1.4741
	360.05	0.150243		292.35	1.65106
	360.25	0.156158		293.25	0.499157
	361.2	0.826925		293.75	0.0984959
	362.25	0.751213		294	0.120198
	363.25	0.724003		294.4	0.043405
	364.25	0.311132		295.2	0.66443
	365.25	2.00166		296.3	6.72109
	366.2	1.07772		297.3	4.7662
	367.35	0.501597		298.25	0.26043
	368.15	0.107654		298.3	0.275454
	369.15	0.884893		298.4	0.312182
	370.05	0.362002		298.6	0.0734545
	371.15	0.326511		299.35	0.160264
	372.2	0.437714		300.2	0.0283802
	373.2	0.150243		301.5	0.0417355
	374.2	0.105288		305.35	1.19364
	376.25	0.676683		306.35	2.05339
	377.25	0.409322		307.15	0.72119
	378.25	0.454277		307.5	0.113521
	379.25	1.92239		308.15	0.180297
	380.25	0.831657		309.25	7.75446
	381.2	0.547735		310.35	3.66939
	382.25	0.210576		311.25	0.973273
	383.25	0.119484		312.1	0.0383967
	384.1	0.0757128		312.4	0.0901487
	384.2	0.107654		313.35	0.031719
	385.2	0.0792618		313.8	0.0383967
	385.4	0.0780788		314.1	0.0133554
	386.15	0.177452		315.3	0.0367273
	387	0.132497		315.55	0.118529
	387.5	0.0366734		319.4	1.36893
	388.1	0.0603336		320.4	1.53587
	388.3	0.00236602		321.1	0.0617686
	389.15	0.185733		321.35	0.502496
	390.3	0.508695		321.6	0.0684463
	391.25	0.267361		322.3	0.0417355
	393.3	1.1487		322.5	0.031719
	394.25	4.58535		323.3	1.15691
	395.25	1.43026		324.2	0.110182
	396.25	0.495682		324.3	0.449074
	397.25	0.332426		324.4	0.564264
	398.25	0.189282		325.15	0.550909
	399.2	0.272093		325.85	0.0217025
	400.1	0.0130131		326.1	0.0684463
	401	0.286289		326.5	0.0283802
	401.1	0.0106471		326.7	0.0417355
	401.3	0.132497		327.05	0.193653
	401.7	0.0792618		328.05	0.120198
	402.05	0.13368		328.2	0.063438
	402.4	0.124216		329.3	0.0450744
	403.2	0.579676		332.1	0.043405
	404.3	0.870697		332.3	0.0150248
	405.3	0.47912		333.45	1.19197
	406.3	0.120667		334.35	2.17025
	407.25	0.552467		335.4	0.746231
	408.3	0.80918		336.5	0.0383967
	409.25	0.147876		337.35	1.75456
	410.3	0.205844		338.35	2.02167
	411.25	0.189282		339.25	0.330545
	412.25	0.340707		339.5	0.248744
	413.25	0.191648		339.7	0.0367273
	414.65	0.312315		340.2	0.063438
	415	0.111203		340.6	0.0500826
	415.3	0.0508695		341	0.440727
	415.5	0.0816278		342.1	0.270446
	416	0.182184		342.95	0.0717851
	416.25	0.138412		343.9	0.031719
	417.2	0.396309		347.2	0.0534215
	417.55	0.0212942		347.5	0.737884
	418.3	0.515793		348.2	0.0283802
	419.4	0.324145		348.45	0.312182
	420.15	0.0851769		348.8	0.0333884
	421.3	1.69407		349.45	0.0684463
	422.35	0.954691		350.7	0.031719
	423.3	0.371466		351.4	0.886463
	424.25	0.25908		351.55	0.23038
	425.2	0.891991		352.3	0.0350578
	426.25	0.370283		352.45	0.946562
	427.25	0.35727		353.3	0.544231
	428.3	0.515793		353.45	0.0934876
	429	1.59588		356.35	0.282132
	429.25	0.218857		356.6	0.0400661
	430	0.654206		357	0.238727
	430.25	0.182184		358.35	0.105174
	431.15	0.942861		358.8	0.00166942
	432.25	0.393943		359.15	0.180297
	432.7	0.111203		360.7	0.0267107
	433.25	0.186916		361.15	0.121868
	434.2	0.0224772		361.3	0.0868099
	435.35	1.05525		361.5	0.0283802
	436.3	0.475571		362.45	0.495818
	437.35	0.162073		363.35	0.263769
	438.15	0.107654		364.5	0.0534215
	438.35	0.095824		365.4	1.36058
	439.2	0.0153792		366.35	0.445735
	439.35	0.0768958		366.55	0.307174
	440.25	0.107654		367.3	0.0200331
	441.25	0.307583		367.45	0.103504
	441.5	0.0556016		367.7	0.0367273
	442.25	0.192831		368.4	0.106843
	443.2	0.203478		368.9	0.0333884
	444.3	0.314681		369.2	0.0417355
	444.5	0.0674317		370.1	0.095157
	445.3	0.228321		371.25	0.0734545
	446.35	21.3486		371.8	0.0350578
	447.4	7.57956		373.2	0.0300496
	448.45	1.5178		376.5	0.333884
	449.3	1.05761		377.5	0.043405
	450.25	0.395126		378.5	0.043405
	451.3	0.632911		379.4	0.398992
	452.2	0.190465		379.75	0.0918182
	452.4	0.0804448		380.2	0.043405
	453.3	0.430616		380.5	0.607669
	454.3	0.111203		381.25	0.0667768
	454.5	0.0851769		381.55	0.257091
	454.7	0.0307583		382.3	0.0584297
	455.35	0.198746		382.6	0.0300496
	456.35	0.166805		382.9	0.031719
	458.3	0.0331243		383.2	0.0901487
	458.6	0.0579676		384.6	0.031719
	458.8	0.0780788		386.5	0.043405
	459.3	0.0260263		389.55	0.0667768
	460.6	0.0591506		390.45	0.455752
	460.8	0.0899089		390.7	0.075124
	461.35	0.0189282		391.2	0.0383967
	461.65	0.106471		391.45	0.0984959
	462.35	0.00591506		391.65	0.0984959
	463.4	2.71856		393.35	0.248744
	464.4	8.03502		393.55	0.14357
	465.35	2.83686		393.8	0.0267107
	466.3	0.877795		394.5	0.108512
	467.3	0.159707		395.2	0.0300496
	468.35	0.312315		395.5	0.0383967
	469.3	0.596238		395.7	0.0283802
	470.35	0.345439		397.35	1.92985
	471.3	0.18455		398.4	0.707835
	472.35	0.0626996		399.3	0.881454
	474.25	0.00118301		400.1	0.0300496
	474.9	0.0816278		400.5	0.278793
	475.15	0.0768958		401.1	0.0283802
	476.2	0.111203		401.2	0.0818016
	476.8	0.0425884		403.45	0.370612
	479.25	0.0141961		404.25	0.0884793
	480.2	0.0272093		404.55	0.574281
	480.45	0.304034		405.1	0.0283802
	481.35	0.151426		405.45	0.240397
	482.2	0.0839938		406.8	0.0300496
	483.3	0.183367		407.45	0.500826
	484.35	0.580859		407.6	0.110182
	485.3	0.00591506		407.8	0.0467438
	485.45	0.224772		408.4	0.325537
	486.6	0.0638826		408.5	0.0600992
	487.3	0.131314		408.65	0.0734545
	488.35	0.0567846		409.4	0.0333884
	488.8	0.0792618		411.55	0.0834711
	489	0.0757128		412.4	0.031719
	489.3	0.0449545		413.05	0.0934876
	490	0.0390394		415.2	0.0150248
	490.2	0.0437714		415.9	0.0333884
	495.45	1.38649		416.2	0.0283802
	496.4	0.599787		416.6	0.0534215
	496.9	0.0354904		417	0.0534215
	497.2	0.0165622		417.4	0.262099
	497.5	0.176269		418.35	0.393983
	498.3	0.731101		418.7	0.255421
	499.3	0.566663		419.1	0.0300496
	499.5	0.0626996		419.45	0.151917
				419.7	0.0567603
				421.3	0.105174
				421.6	0.95157
				422.4	0.517521
				422.6	0.0667768
				423.35	0.113521
				423.7	0.103504
				425.45	3.22532
				426.2	0.0484132
				426.45	1.23871
				426.8	0.0417355
				427.35	0.395653
				428.4	0.063438
				428.65	0.607669
				428.9	0.370612
				430.2	0.0267107
				430.45	0.106843
				431.35	0.278793
				432	0.0651074
				432.45	0.0600992
				433.4	0.0500826
				434.45	0.0667768
				435.5	0.597653
				435.7	0.0851405
				436.4	0.372281
				436.65	0.155256
				437.5	0.0267107
				439.45	0.0584297
				440.4	0.031719
				441.3	0.031719
				445.6	0.160264
				446.6	16.347
				447.6	5.8413
				448.4	0.323868
				448.65	0.858083
				449.55	0.841388
				450	0.0500826
				450.65	0.133554
				453	0.0333884
				453.45	1.30382
				454.1	0.0383967
				454.4	0.368942
				454.7	0.0400661
				454.9	0.031719
				455.45	0.128545
				460.6	0.031719
				462.1	0.063438
				462.3	0.0333884
				462.9	0.031719
				463.6	1.94655
				464.6	6.20023
				465.55	1.95155
				466.5	0.454083
				466.9	0.0300496
				467.55	0.0801322
				470.3	0.0367273
				471.55	0.330545
				473.5	0.063438
				474.4	0.0517521
				477.6	0.0984959
				478.8	0.0283802
				481.45	0.108512
				487.3	0.0333884
				492.6	0.0333884
				495.7	0.262099
				496.7	0.0500826

## Sheet: Figure 5C
	Figure 5C. Chromatograms of lipids from HvDMP in vitro assay and control with C16 3-ketoacid and C16 acyl-CoA.
	Retention time	Relative abundance of m/z 100 (%)
		Control (boiled HvDMP)	HvDMP
	14.992	0.056117	0.6712
	15.009	0.032084	0.6764
	15.025	0.047826	0.6539
	15.042	0.039294	0.5551
	15.058	0.032925	0.506
	15.075	0.022591	0.494
	15.091	0.031123	0.4829
	15.107	0.025235	0.4721
	15.124	0.02896	0.4655
	15.14	0.025475	0.4833
	15.157	0.023192	0.4753
	15.173	0.025595	0.451
	15.19	0.034487	0.4799
	15.206	0.030882	0.4649
	15.222	0.023312	0.4827
	15.239	0.024273	0.4448
	15.255	0.02223	0.4441
	15.272	0.02932	0.4684
	15.288	0.02932	0.4644
	15.305	0.024514	0.4494
	15.321	0.038212	0.4571
	15.337	0.022831	0.4677
	15.354	0.0435	0.4543
	15.37	0.022591	0.4439
	15.387	0.028119	0.4633
	15.403	0.018025	0.4602
	15.42	0.02932	0.4505
	15.436	0.025114	0.4493
	15.452	0.040015	0.4636
	15.469	0.019707	0.4717
	15.485	0.039294	0.4463
	15.502	0.022951	0.449
	15.518	0.031723	0.4548
	15.535	0.047345	0.4531
	15.551	0.030041	0.455
	15.568	0.033526	0.4418
	15.584	0.033886	0.4391
	15.6	0.037011	0.4553
	15.617	0.031603	0.4675
	15.633	0.031123	0.4514
	15.65	0.03653	0.465
	15.666	0.025355	0.469
	15.683	0.02956	0.4559
	15.699	0.03641	0.4499
	15.715	0.039174	0.4648
	15.732	0.05143	0.4465
	15.748	0.038212	0.4541
	15.765	0.022951	0.4526
	15.781	0.032805	0.4608
	15.798	0.035328	0.4634
	15.814	0.02175	0.4553
	15.83	0.023672	0.4403
	15.847	0.042899	0.444
	15.863	0.026436	0.4405
	15.88	0	0.4427
	15.896	0.021029	0.4356
	15.913	0.041817	0.4475
	15.929	0.033526	0.4499
	15.945	0.031363	0.4725
	15.962	0.044341	0.4508
	15.978	0.030762	0.4506
	15.995	0.033406	0.4278
	16.011	0.033045	0.4493
	16.028	0.041216	0.4528
	16.044	0.020308	0.4479
	16.06	0.032324	0.4365
	16.077	0.032324	0.436
	16.093	0.040015	0.4249
	16.11	0.022831	0.4529
	16.126	0.034728	0.464
	16.143	0.034848	0.4335
	16.159	0.030642	0.4449
	16.175	0.023432	0.4554
	16.192	0.024393	0.4429
	16.208	0.038453	0.4446
	16.225	0.032685	0.4576
	16.241	0.042538	0.449
	16.258	0.025715	0.4453
	16.274	0.024153	0.4621
	16.29	0.022351	0.4368
	16.307	0.027277	0.4522
	16.323	0.050229	0.4357
	16.34	0.038573	0.4374
	16.356	0.034367	0.4363
	16.373	0.025235	0.4324
	16.389	0.021029	0.4461
	16.405	0.027157	0.4375
	16.422	0.02163	0.4327
	16.438	0.02932	0.4494
	16.455	0.032324	0.4518
	16.471	0.023552	0.4394
	16.488	0.024874	0.4422
	16.504	0.030161	0.4497
	16.52	0.022951	0.4316
	16.537	0.023312	0.4392
	16.553	0.041937	0.4449
	16.57	0.024994	0.4394
	16.586	0.03617	0.433
	16.603	0.028359	0.44
	16.619	0.023913	0.4303
	16.635	0.049868	0.4308
	16.652	0.03653	0.4525
	16.668	0.028359	0.447
	16.685	0.031363	0.4475
	16.701	0.030161	0.4517
	16.718	0.031603	0.4388
	16.734	0.021149	0.4304
	16.75	0.030522	0.4418
	16.767	0.026556	0.4485
	16.783	0.025595	0.4282
	16.8	0.033526	0.4405
	16.816	0.021029	0.4255
	16.833	0.024514	0.443
	16.849	0	0.4329
	16.865	0.021149	0.4368
	16.882	0.034728	0.4373
	16.898	0.030402	0.4464
	16.915	0.034728	0.4399
	16.931	0.031603	0.4411
	16.948	0.038933	0.4364
	16.964	0.04398	0.4514
	16.98	0.045062	0.4488
	16.997	0.068133	0.4487
	17.013	0.049508	0.4537
	17.03	0.044942	0.4762
	17.046	0.093368	0.5179
	17.063	0.061885	0.5568
	17.079	0.059001	0.63
	17.096	0.054795	0.6431
	17.112	0.049147	0.7071
	17.128	0.03641	0.705
	17.145	0.034487	0.6949
	17.161	0.034848	0.6654
	17.178	0.020668	0.6191
	17.194	0.02932	0.6025
	17.211	0.036891	0.5355
	17.227	0.027518	0.5008
	17.243	0.034487	0.4791
	17.26	0.03641	0.4705
	17.276	0.024634	0.4505
	17.293	0	0.4395
	17.309	0.026196	0.435
	17.326	0.029681	0.4445
	17.342	0.025715	0.4288
	17.358	0.023672	0.4473
	17.375	0.032324	0.4304
	17.391	0.035208	0.452
	17.408	0.028239	0.4583
	17.424	0.023672	0.4866
	17.441	0.034247	0.465
	17.457	0.033165	0.4715
	17.473	0.033526	0.4954
	17.49	0.024153	0.4756
	17.506	0.020548	0.4767
	17.523	0.020067	0.4892
	17.539	0.033286	0.4503
	17.556	0.033406	0.4522
	17.572	0.023192	0.4598
	17.588	0.021389	0.4529
	17.605	0.026196	0.444
	17.621	0.032084	0.4413
	17.638	0.032925	0.4411
	17.654	0.039294	0.44
	17.671	0.027878	0.44
	17.687	0.024273	0.4415
	17.703	0.025235	0.4368
	17.72	0.045182	0.4376
	17.736	0.02956	0.4262
	17.753	0.037131	0.4435
	17.769	0.028119	0.4387
	17.786	0.027518	0.4439
	17.802	0.040015	0.4403
	17.818	0.025835	0.4312
	17.835	0.030522	0.443
	17.851	0.023192	0.4291
	17.868	0.021509	0.428
	17.884	0.023312	0.4445
	17.901	0.035449	0.4503
	17.917	0.02908	0.4601
	17.933	0.025475	0.4397
	17.95	0.027758	0.4359
	17.966	0.038212	0.4448
	17.983	0.029681	0.4375
	17.999	0.029801	0.436
	18.016	0.030281	0.4442
	18.032	0.043019	0.4375
	18.048	0.022351	0.4354
	18.065	0.030762	0.4453
	18.081	0.029921	0.4495
	18.098	0.032084	0.428
	18.114	0.041216	0.4245
	18.131	0.020668	0.4382
	18.147	0.029801	0.4274
	18.163	0.035689	0.4326
	18.18	0.041096	0.4291
	18.196	0.032805	0.4323
	18.213	0.028359	0.454
	18.229	0.042058	0.432
	18.246	0.037612	0.4328
	18.262	0.039534	0.4538
	18.278	0.0292	0.4507
	18.295	0.039774	0.4375
	18.311	0.044461	0.458
	18.328	0.025715	0.459
	18.344	0.038573	0.4583
	18.361	0.023793	0.4386
	18.377	0.025595	0.4451
	18.394	0.029681	0.4388
	18.41	0.033165	0.4332
	18.426	0.030161	0.4409
	18.443	0	0.4285
	18.459	0	0.4485
	18.476	0.030041	0.4299
	18.492	0.030522	0.4368
	18.509	0.020428	0.4362
	18.525	0.02944	0.4282
	18.541	0.033646	0.435
	18.558	0.031243	0.4359
	18.574	0.026316	0.4365
	18.591	0.042298	0.4453
	18.607	0	0.4328
	18.624	0.032444	0.4385
	18.64	0.027518	0.4423
	18.656	0.041817	0.4315
	18.673	0.032084	0.453
	18.689	0.031002	0.4345
	18.706	0.024514	0.4327
	18.722	0.033045	0.4392
	18.739	0.027518	0.4347
	18.755	0.034728	0.4453
	18.771	0.039294	0.4392
	18.788	0.031723	0.435
	18.804	0.040135	0.4261
	18.821	0.028359	0.4356
	18.837	0.041216	0.4363
	18.854	0.027758	0.433
	18.87	0.025835	0.4389
	18.886	0.035809	0.4214
	18.903	0.027157	0.4227
	18.919	0.026917	0.4374
	18.936	0.029801	0.435
	18.952	0.02163	0.4276
	18.969	0.027037	0.4394
	18.985	0.027878	0.4296
	19.001	0.020668	0.4416
	19.018	0.027398	0.428
	19.034	0.032444	0.4304
	19.051	0.032204	0.4397
	19.067	0.027037	0.4211
	19.084	0.046504	0.4273
	19.1	0.035088	0.4418
	19.116	0.03653	0.4293
	19.133	0.027998	0.4317
	19.149	0.027037	0.4309
	19.166	0.021269	0.4376
	19.182	0.035569	0.4327
	19.199	0.031002	0.4398
	19.215	0.019226	0.4394
	19.231	0.034127	0.4466
	19.248	0.024393	0.4354
	19.264	0.02163	0.4258
	19.281	0.020188	0.4405
	19.297	0.019707	0.4393
	19.314	0.046143	0.4322
	19.33	0.029921	0.4406
	19.346	0.034968	0.4215
	19.363	0.038573	0.4357
	19.379	0.030281	0.4374
	19.396	0.043019	0.4263
	19.412	0.034127	0.4281
	19.429	0.0435	0.4536
	19.445	0.039414	0.4406
	19.461	0.025595	0.4261
	19.478	0.025355	0.431
	19.494	0.033646	0.4232
	19.511	0.030522	0.4299
	19.527	0.021149	0.4187
	19.544	0.037371	0.443
	19.56	0.025715	0.4377
	19.576	0.040135	0.4397
	19.593	0.037491	0.4268
	19.609	0.026677	0.4427
	19.626	0.036891	0.4327
	19.642	0.034968	0.4303
	19.659	0.02187	0.4293
	19.675	0.041096	0.4342
	19.691	0.033886	0.4263
	19.708	0.050469	0.4316
	19.724	0.045903	0.4358
	19.741	0.04374	0.437
	19.757	0.033646	0.4199
	19.774	0.034848	0.4348
	19.79	0.037972	0.4262
	19.807	0.048787	0.438
	19.823	0.03677	0.4348
	19.839	0.027277	0.4323
	19.856	0.028479	0.434
	19.872	0.038092	0.4187
	19.889	0.032925	0.4318
	19.905	0.037131	0.4246
	19.922	0.029801	0.4376
	19.938	0.033766	0.422
	19.954	0.022591	0.4409
	19.971	0.033045	0.435
	19.987	0.038092	0.4318
	20.004	0.029681	0.4376
	20.02	0.023072	0.4345
	20.037	0.040616	0.4443
	20.053	0.031243	0.4268
	20.069	0.029801	0.4234
	20.086	0.027277	0.4312
	20.102	0.041457	0.4308
	20.119	0.025835	0.4317
	20.135	0.022711	0.4386
	20.152	0.034367	0.4387
	20.168	0.025355	0.4274
	20.184	0.024994	0.4284
	20.201	0.026917	0.4252
	20.217	0.027277	0.4309
	20.234	0.036891	0.4236
	20.25	0.027037	0.4205
	20.267	0.049147	0.4258
	20.283	0.025595	0.4187
	20.299	0.042538	0.425
	20.316	0.03617	0.4218
	20.332	0.028839	0.4391
	20.349	0.023793	0.4308
	20.365	0.029681	0.426
	20.382	0.031483	0.4385
	20.398	0.044942	0.4332
	20.414	0.050349	0.4328
	20.431	0.034848	0.4369
	20.447	0.045422	0.435
	20.464	0.026076	0.4255
	20.48	0.04362	0.4335
	20.497	0.045903	0.4374
	20.513	0.038333	0.4299
	20.529	0.035689	0.429
	20.546	0.039053	0.4374
	20.562	0.031723	0.4429
	20.579	0.026917	0.4327
	20.595	0.050589	0.4433
	20.612	0.033526	0.43
	20.628	0.039654	0.4409
	20.644	0.02932	0.4243
	20.661	0.035208	0.4202
	20.677	0.034367	0.4302
	20.694	0.044341	0.4266
	20.71	0.034487	0.4227
	20.727	0.02944	0.4388
	20.743	0.040736	0.4406
	20.759	0.040375	0.4383
	20.776	0.045542	0.4269
	20.792	0.038453	0.4275
	20.809	0.042058	0.4299
	20.825	0.032925	0.4236
	20.842	0.031363	0.4249
	20.858	0.044821	0.4338
	20.874	0.031243	0.4496
	20.891	0.039534	0.4334
	20.907	0.034607	0.4332
	20.924	0.045182	0.4359
	20.94	0.045182	0.4386
	20.957	0.047826	0.4369
	20.973	0.056958	0.45
	20.989	0.049508	0.4445
	21.006	0.05143	0.4567
	21.022	0.06561	0.4559
	21.039	0.057799	0.4782
	21.055	0.041096	0.4709
	21.072	0.034607	0.4768
	21.088	0.039053	0.4485
	21.104	0.038813	0.4347
	21.121	0.034487	0.4425
	21.137	0.048546	0.4279
	21.154	0.033045	0.4321
	21.17	0.040976	0.4251
	21.187	0.037371	0.4312
	21.203	0.033526	0.4246
	21.22	0.034848	0.4364
	21.236	0.044221	0.4215
	21.252	0.027758	0.4256
	21.269	0.025114	0.4415
	21.285	0.054555	0.44
	21.302	0.039774	0.4278
	21.318	0.041096	0.4341
	21.335	0.032685	0.4435
	21.351	0.033766	0.4508
	21.367	0.031723	0.4393
	21.384	0.027398	0.438
	21.4	0.02163	0.441
	21.417	0.033406	0.4304
	21.433	0.038693	0.4246
	21.45	0.037251	0.4332
	21.466	0.036891	0.4389
	21.482	0.026917	0.428
	21.499	0.032084	0.4388
	21.515	0.024514	0.4284
	21.532	0.033886	0.4437
	21.548	0.038813	0.4203
	21.565	0.030762	0.4287
	21.581	0.031723	0.432
	21.597	0.050229	0.4481
	21.614	0.040255	0.4385
	21.63	0.034848	0.4231
	21.647	0.035929	0.4227
	21.663	0.041937	0.434
	21.68	0.0292	0.4348
	21.696	0.030161	0.4496
	21.712	0.03653	0.4323
	21.729	0.032084	0.4311
	21.745	0.03677	0.4336
	21.762	0.023072	0.4336
	21.778	0.022711	0.4293
	21.795	0.028719	0.4227
	21.811	0.054675	0.4347
	21.827	0.029921	0.4441
	21.844	0.026797	0.4315
	21.86	0.034968	0.4231
	21.877	0.039774	0.437
	21.893	0.048907	0.4306
	21.91	0.032565	0.425
	21.926	0.04374	0.4261
	21.942	0.039414	0.4236
	21.959	0.023312	0.44
	21.975	0.035689	0.4225
	21.992	0.047705	0.4243
	22.008	0.033406	0.4417
	22.025	0.035088	0.4365
	22.041	0.027758	0.4334
	22.057	0.037371	0.4276
	22.074	0.033526	0.4254
	22.09	0.052512	0.4354
	22.107	0.035929	0.4255
	22.123	0.033766	0.4383
	22.14	0.032084	0.4256
	22.156	0.049748	0.4346
	22.172	0.041337	0.4321
	22.189	0.037732	0.4272
	22.205	0.060082	0.4399
	22.222	0.026436	0.4314
	22.238	0.037491	0.4244
	22.255	0.033526	0.4398
	22.271	0.034247	0.427
	22.287	0.037251	0.4264
	22.304	0.0292	0.4356
	22.32	0.042779	0.4228
	22.337	0.033286	0.4262
	22.353	0.041937	0.429
	22.37	0.037011	0.4321
	22.386	0.059602	0.4305
	22.402	0.040976	0.4222
	22.419	0.052272	0.4318
	22.435	0.05107	0.428
	22.452	0.031002	0.4304
	22.468	0.027518	0.4416
	22.485	0.033165	0.4264
	22.501	0.037612	0.427
	22.517	0.041096	0.4354
	22.534	0.03677	0.429
	22.55	0.047225	0.4239
	22.567	0.03629	0.4421
	22.583	0.039414	0.4249
	22.6	0.037251	0.4326
	22.616	0.038212	0.428
	22.633	0.035569	0.4329
	22.649	0.039174	0.427
	22.665	0.059842	0.4219
	22.682	0.035449	0.438
	22.698	0.028479	0.4204
	22.715	0.045663	0.4245
	22.731	0.035809	0.4367
	22.748	0.044341	0.4221
	22.764	0.037131	0.4272
	22.78	0.034607	0.4304
	22.797	0.041937	0.4387
	22.813	0.033526	0.4399
	22.83	0.037491	0.4224
	22.846	0.040375	0.4191
	22.863	0.030762	0.4306
	22.879	0.040736	0.436
	22.895	0.030882	0.4416
	22.912	0.037371	0.4252
	22.928	0.030281	0.4347
	22.945	0.038333	0.4251
	22.961	0.025956	0.4306
	22.978	0.043259	0.4303
	22.994	0.045783	0.4285
	23.01	0.041216	0.4272
	23.027	0.040375	0.4298
	23.043	0.033286	0.4207
	23.06	0.031844	0.4335
	23.076	0.034247	0.4274
	23.093	0.030522	0.4305
	23.109	0.035689	0.4302
	23.125	0.030762	0.4298
	23.142	0.031123	0.4374
	23.158	0.028599	0.4439
	23.175	0.030642	0.431
	23.191	0.032685	0.4314
	23.208	0.042178	0.4262
	23.224	0.038933	0.4304
	23.24	0.042779	0.4352
	23.257	0.030642	0.4318
	23.273	0.042418	0.4275
	23.29	0.035208	0.4272
	23.306	0.046624	0.4238
	23.323	0.045783	0.4293
	23.339	0.037852	0.4285
	23.355	0.032925	0.4406
	23.372	0.037011	0.4242
	23.388	0.048306	0.4255
	23.405	0.051791	0.4338
	23.421	0.030882	0.4322
	23.438	0.054435	0.4386
	23.454	0.042658	0.427
	23.47	0.065249	0.4333
	23.487	0.046263	0.4416
	23.503	0.042658	0.4479
	23.52	0.061044	0.4621
	23.536	0.046384	0.4576
	23.553	0.052272	0.4685
	23.569	0.041457	0.4435
	23.585	0.026196	0.4352
	23.602	0.037491	0.4353
	23.618	0.02932	0.4232
	23.635	0.033286	0.4376
	23.651	0.033646	0.4285
	23.668	0.036891	0.431
	23.684	0.030762	0.4248
	23.7	0.038333	0.4503
	23.717	0.029681	0.4258
	23.733	0.03617	0.4242
	23.75	0.050709	0.4341
	23.766	0.037612	0.4322
	23.783	0.035809	0.438
	23.799	0.027638	0.4234
	23.815	0.034728	0.4266
	23.832	0.041337	0.4296
	23.848	0.032565	0.4231
	23.865	0.028719	0.4383
	23.881	0.027998	0.434
	23.898	0.037491	0.4242
	23.914	0.024874	0.4306
	23.93	0.031123	0.424
	23.947	0.041216	0.4234
	23.963	0.027878	0.43
	23.98	0.02932	0.4279
	23.996	0.031363	0.4311
	24.013	0.048186	0.4546
	24.029	0.030882	0.4347
	24.046	0.028839	0.4278
	24.062	0.023913	0.4304
	24.078	0.037011	0.4348
	24.095	0.037011	0.4383
	24.111	0.036049	0.4275
	24.128	0.032204	0.4377
	24.144	0.050589	0.4285
	24.161	0.034247	0.4447
	24.177	0.033766	0.4373
	24.193	0.042538	0.4534
	24.21	0.042178	0.4422
	24.226	0.024994	0.4233
	24.243	0.041697	0.4377
	24.259	0.041697	0.4506
	24.276	0.037852	0.4269
	24.292	0.044942	0.4315
	24.308	0.052872	0.4425
	24.325	0.054314	0.4298
	24.341	0.051791	0.4365
	24.358	0.048546	0.435
	24.374	0.054074	0.4406
	24.391	0.05107	0.434
	24.407	0.041817	0.4344
	24.423	0.039174	0.4344
	24.44	0.040135	0.4404
	24.456	0.024994	0.4371
	24.473	0.035328	0.4413
	24.489	0.056357	0.4435
	24.506	0.023552	0.4379
	24.522	0.03617	0.4226
	24.538	0.046624	0.4404
	24.555	0.035569	0.4395
	24.571	0.032805	0.43
	24.588	0.045663	0.4413
	24.604	0.032805	0.4461
	24.621	0.036891	0.4369
	24.637	0.025235	0.4419
	24.653	0.047826	0.4346
	24.67	0.03617	0.4418
	24.686	0.047585	0.4288
	24.703	0.043259	0.441
	24.719	0.040616	0.4266
	24.736	0.053473	0.4387
	24.752	0.026797	0.4317
	24.768	0.035569	0.4311
	24.785	0.038573	0.4423
	24.801	0.028359	0.4394
	24.818	0.030522	0.4341
	24.834	0.031603	0.4339
	24.851	0.041216	0.4375
	24.867	0.047946	0.4405
	24.883	0.039294	0.4475
	24.9	0.041697	0.4483
	24.916	0.025595	0.4387
	24.933	0.033646	0.441
	24.949	0.026076	0.4239
	24.966	0.030402	0.4335
	24.982	0.035208	0.433
	24.998	0.039414	0.4411
	25.015	0.034728	0.435
	25.031	0.035208	0.4411
	25.048	0.032324	0.4476
	25.064	0.027037	0.4215
	25.081	0.035569	0.4338
	25.097	0.041457	0.4318
	25.113	0.033526	0.4435
	25.13	0.04398	0.4467
	25.146	0.027157	0.4267
	25.163	0.037972	0.4203
	25.179	0.033526	0.4334
	25.196	0.055156	0.4312
	25.212	0.040135	0.4383
	25.228	0.039294	0.4341
	25.245	0.044942	0.4302
	25.261	0.034607	0.4395
	25.278	0.040375	0.4401
	25.294	0.029801	0.4413
	25.311	0.0435	0.4308
	25.327	0.034247	0.4369
	25.343	0.040135	0.4225
	25.36	0.026076	0.4243
	25.376	0.037251	0.4373
	25.393	0.034367	0.4356
	25.409	0.040736	0.4268
	25.426	0.038693	0.4334
	25.442	0.033646	0.4379
	25.459	0.039774	0.4493
	25.475	0.031363	0.4446
	25.491	0.032565	0.4381
	25.508	0.032805	0.4293
	25.524	0.04386	0.435
	25.541	0.048546	0.4291
	25.557	0.057198	0.4328
	25.574	0.040856	0.4324
	25.59	0.037251	0.4286
	25.606	0.050229	0.4339
	25.623	0.070176	0.4281
	25.639	0.037732	0.4276
	25.656	0.032565	0.4347
	25.672	0.041697	0.4346
	25.689	0.042779	0.429
	25.705	0.033766	0.4326
	25.721	0.035569	0.4336
	25.738	0.039053	0.4238
	25.754	0.048667	0.4347
	25.771	0.042779	0.4483
	25.787	0	0.4341
	25.804	0.031123	0.4431
	25.82	0.037852	0.4412
	25.836	0.055756	0.4417
	25.853	0.055156	0.4482
	25.869	0.045542	0.4499
	25.886	0.038453	0.4595
	25.902	0.032565	0.4625
	25.919	0.038573	0.4383
	25.935	0.041817	0.4494
	25.951	0.045663	0.4481
	25.968	0.042899	0.4439
	25.984	0.040616	0.4487
	26.001	0.056117	0.437
	26.017	0.040015	0.4399
	26.034	0.03617	0.4358
	26.05	0.042178	0.4245
	26.066	0.025956	0.4332
	26.083	0.040736	0.4323
	26.099	0.030642	0.4394
	26.116	0.037972	0.4487
	26.132	0.032565	0.4503
	26.149	0.03641	0.4356
	26.165	0.041577	0.4436
	26.181	0.037251	0.4383
	26.198	0.032685	0.4413
	26.214	0.033286	0.4302
	26.231	0.045182	0.4304
	26.247	0.035809	0.4339
	26.264	0.047705	0.4391
	26.28	0.041457	0.4358
	26.296	0.050349	0.431
	26.313	0.041216	0.4388
	26.329	0.047345	0.432
	26.346	0.046984	0.4308
	26.362	0.042298	0.4284
	26.379	0.045783	0.4339
	26.395	0.048907	0.432
	26.411	0.044942	0.4479
	26.428	0.035328	0.4379
	26.444	0.034968	0.4318
	26.461	0.042298	0.4357
	26.477	0.044581	0.4344
	26.494	0.041457	0.4459
	26.51	0.040616	0.4312
	26.526	0.026316	0.4308
	26.543	0.042538	0.4392
	26.559	0.02908	0.4316
	26.576	0.028599	0.4472
	26.592	0.030642	0.4356
	26.609	0.034607	0.4394
	26.625	0.03665	0.4442
	26.641	0.028839	0.4187
	26.658	0.042538	0.4326
	26.674	0.04374	0.4299
	26.691	0.048907	0.4473
	26.707	0.038453	0.4346
	26.724	0.031243	0.4445
	26.74	0.034247	0.4245
	26.756	0.048426	0.4667
	26.773	0.029801	0.4328
	26.789	0.034367	0.4258
	26.806	0.040135	0.4513
	26.822	0.027277	0.4358
	26.839	0.041937	0.4612
	26.855	0.031723	0.4312
	26.872	0.047465	0.453
	26.888	0.031123	0.4364
	26.904	0.031363	0.4294
	26.921	0.035449	0.4403
	26.937	0.024754	0.4431
	26.954	0.03629	0.4385
	26.97	0.045783	0.4316
	26.987	0.040976	0.4238
	27.003	0.030642	0.4279
	27.019	0.045783	0.4279
	27.036	0.043139	0.4389
	27.052	0.023552	0.4371
	27.069	0.030762	0.4323
	27.085	0.034968	0.4298
	27.102	0.034607	0.4351
	27.118	0.036049	0.4489
	27.134	0.033526	0.4478
	27.151	0.048907	0.433
	27.167	0.041096	0.4276
	27.184	0.040856	0.4342
	27.2	0.029921	0.4327
	27.217	0.035569	0.4275
	27.233	0.026677	0.4342
	27.249	0.044942	0.4239
	27.266	0.032204	0.4209
	27.282	0.035689	0.4308
	27.299	0.030522	0.4373
	27.315	0.060803	0.4393
	27.332	0.05828	0.4441
	27.348	0.082553	0.4516
	27.364	0.181088	0.4663
	27.381	0.261118	0.4702
	27.397	0.42322	0.5262
	27.414	0.54783	0.545
	27.43	0.694191	0.6406
	27.447	0.746703	0.6746
	27.463	0.832861	0.6865
	27.479	0.893904	0.7099
	27.496	0.86867	0.7176
	27.512	0.817359	0.7473
	27.529	0.79561	0.7288
	27.545	0.639997	0.6532
	27.562	0.554439	0.6294
	27.578	0.429709	0.555
	27.594	0.363378	0.5852
	27.611	0.276379	0.5372
	27.627	0.200675	0.5245
	27.644	0.164505	0.509
	27.66	0.107067	0.4874
	27.677	0.100938	0.5037
	27.693	0.074742	0.4929
	27.709	0.068253	0.4931
	27.726	0.062726	0.4944
	27.742	0.068374	0.491
	27.759	0.048426	0.4841
	27.775	0.061284	0.4665
	27.792	0.080871	0.4851
	27.808	0.05107	0.5001
	27.824	0.057198	0.4856
	27.841	0.060202	0.5018
	27.857	0.067292	0.4792
	27.874	0.051911	0.4924
	27.89	0.067052	0.4732
	27.907	0.046984	0.4725
	27.923	0.047826	0.5116
	27.939	0.074142	0.5002
	27.956	0.046023	0.4965
	27.972	0.062245	0.4975
	27.989	0.06573	0.4906
	28.005	0.079188	0.525
	28.022	0.085798	0.5474
	28.038	0.094329	0.5656
	28.054	0.086038	0.6888
	28.071	0	0.8599
	28.087	0.068614	0.8242
	28.104	0.047225	0.6632
	28.12	0.040375	0.5859
	28.137	0.042298	0.5124
	28.153	0.045783	0.5074
	28.169	0.047105	0.4786
	28.186	0.05143	0.4657
	28.202	0.030522	0.4691
	28.219	0.034007	0.4481
	28.235	0.02896	0.4485
	28.252	0.052392	0.465
	28.268	0.029921	0.4423
	28.285	0.046023	0.4381
	28.301	0.041457	0.441
	28.317	0.035809	0.4347
	28.334	0.05095	0.4439
	28.35	0.035929	0.4308
	28.367	0.035208	0.44
	28.383	0.032324	0.4591
	28.4	0.024153	0.4445
	28.416	0.022831	0.436
	28.432	0.02896	0.4311
	28.449	0.03629	0.4316
	28.465	0.027638	0.4258
	28.482	0.044701	0.4261
	28.498	0.045182	0.4461
	28.515	0.042658	0.4354
	28.531	0.042298	0.4473
	28.547	0.031603	0.4348
	28.564	0.030882	0.4733
	28.58	0.037972	0.4342
	28.597	0.035328	0.4463
	28.613	0.039294	0.4365
	28.63	0.024393	0.4395
	28.646	0.035929	0.4483
	28.662	0.057799	0.4336
	28.679	0.031844	0.43
	28.695	0.042178	0.4294
	28.712	0.059001	0.4382
	28.728	0.026076	0.4316
	28.745	0.041577	0.4449
	28.761	0.062005	0.4321
	28.777	0.035328	0.429
	28.794	0.040255	0.4302
	28.81	0.039174	0.4393
	28.827	0.059001	0.4475
	28.843	0.02908	0.43
	28.86	0.03665	0.4306
	28.876	0.038092	0.4327
	28.892	0.031723	0.4339
	28.909	0.059121	0.4348
	28.925	0.033165	0.4479
	28.942	0.044821	0.4447
	28.958	0.044341	0.4365
	28.975	0.053233	0.4357
	28.991	0.040495	0.4463
	29.007	0.037612	0.4296
	29.024	0.039053	0.4368
	29.04	0.030161	0.4434
	29.057	0.027037	0.4506
	29.073	0.032925	0.4585
	29.09	0.040375	0.4621
	29.106	0.027518	0.4495
	29.122	0.032685	0.463
	29.139	0.047105	0.4339
	29.155	0.048066	0.4357
	29.172	0.047105	0.434
	29.188	0.048426	0.441
	29.205	0.04362	0.4488
	29.221	0.031002	0.4311
	29.237	0.05143	0.4487
	29.254	0.041817	0.4393
	29.27	0.031123	0.4449
	29.287	0.024754	0.43
	29.303	0.040015	0.435
	29.32	0.042418	0.4375
	29.336	0.040856	0.4354
	29.352	0.032444	0.4477
	29.369	0.034848	0.4441
	29.385	0.032925	0.446
	29.402	0.047345	0.4364
	29.418	0.037131	0.4305
	29.435	0.027398	0.4376
	29.451	0.02896	0.4472
	29.467	0.049988	0.4267
	29.484	0.040135	0.4514
	29.5	0.036049	0.4282
	29.517	0.034247	0.4514
	29.533	0.046263	0.436
	29.55	0.035569	0.4393
	29.566	0.033886	0.4356
	29.582	0.03617	0.4441
	29.599	0.048546	0.423
	29.615	0.034367	0.4455
	29.632	0.031964	0.4303
	29.648	0.039294	0.436
	29.665	0.057919	0.4463
	29.681	0.048667	0.4314
	29.698	0.030161	0.4565
	29.714	0.046143	0.4363
	29.73	0.023552	0.4342
	29.747	0.051551	0.4308
	29.763	0.030882	0.4305
	29.78	0.040135	0.4418
	29.796	0.030642	0.4363
	29.813	0.030762	0.4431
	29.829	0.041577	0.4439
	29.845	0.035809	0.4594
	29.862	0.040976	0.4352
	29.878	0.033045	0.4473
	29.895	0.030281	0.4399
	29.911	0.039895	0.4316
	29.928	0.042418	0.4441
	29.944	0.05131	0.4427
	29.96	0.05107	0.4471
	29.977	0.03665	0.4455
	29.993	0.038453	0.4401
	30.01	0.032565	0.4369
	30.026	0.028479	0.4403
	30.043	0.040736	0.4335
	30.059	0.053714	0.4429
	30.075	0.030882	0.4279
	30.092	0.047585	0.4421
	30.108	0.044221	0.4407
	30.125	0.042899	0.4318
	30.141	0.033165	0.4346
	30.158	0.040255	0.4282
	30.174	0.047465	0.4466
	30.19	0.035569	0.4403
	30.207	0.036891	0.4269
	30.223	0.028839	0.4335
	30.24	0.040976	0.4401
	30.256	0.038573	0.44
	30.273	0.037491	0.4471
	30.289	0.038933	0.4476
	30.305	0.033165	0.4382
	30.322	0.041096	0.4399
	30.338	0.03629	0.435
	30.355	0.05131	0.4516
	30.371	0.051671	0.4496
	30.388	0.060563	0.4443
	30.404	0.04386	0.466
	30.42	0.032084	0.4524
	30.437	0.05131	0.4685
	30.453	0.025595	0.4844
	30.47	0.04362	0.4777
	30.486	0.031363	0.4683
	30.503	0.037131	0.4572
	30.519	0.03617	0.4499
	30.535	0.027638	0.4484
	30.552	0.041697	0.4403
	30.568	0.041457	0.4377
	30.585	0.027037	0.4415
	30.601	0.046143	0.4439
	30.618	0.054435	0.4467
	30.634	0.052872	0.4501
	30.65	0.053473	0.4392
	30.667	0.041817	0.4322
	30.683	0.053954	0.4447
	30.7	0.049748	0.4501
	30.716	0.053714	0.4501
	30.733	0.043259	0.4645
	30.749	0.042779	0.4214
	30.765	0.032084	0.4618
	30.782	0.033406	0.4309
	30.798	0.031844	0.4425
	30.815	0.03629	0.4502
	30.831	0.038933	0.4659
	30.848	0.032084	0.4389
	30.864	0.027277	0.446
	30.88	0.02932	0.4543
	30.897	0.042538	0.4471
	30.913	0.032685	0.4287
	30.93	0.034247	0.4282
	30.946	0.02163	0.4502
	30.963	0.040856	0.4286
	30.979	0.037732	0.4389
	30.996	0.067773	0.431
	31.012	0.030041	0.4353
	31.028	0.040616	0.429
	31.045	0.02896	0.4256
	31.061	0.031363	0.4416
	31.078	0.039774	0.4425
	31.094	0.031243	0.4496
	31.111	0.036891	0.4278
	31.127	0.041216	0.436
	31.143	0.040135	0.4333
	31.16	0.0292	0.4392
	31.176	0.033165	0.4403
	31.193	0	0.4328
	31.209	0.042779	0.4382
	31.226	0.0292	0.4561
	31.242	0.025595	0.4695
	31.258	0.041457	0.5032
	31.275	0.0435	0.4981
	31.291	0.022591	0.478
	31.308	0.028359	0.4752
	31.324	0.027398	0.4574
	31.341	0.037251	0.4573
	31.357	0.042779	0.4314
	31.373	0.034487	0.4469
	31.39	0.027638	0.4383
	31.406	0.022351	0.4471
	31.423	0.030882	0.4373
	31.439	0.031002	0.4317
	31.456	0.037011	0.433
	31.472	0.030402	0.4351
	31.488	0.024153	0.4455
	31.505	0.03653	0.4351
	31.521	0.041577	0.429
	31.538	0.038933	0.4255
	31.554	0	0.437
	31.571	0.024994	0.4344
	31.587	0.03677	0.4494
	31.603	0.028599	0.4273
	31.62	0.030402	0.4322
	31.636	0.04398	0.4457
	31.653	0.055396	0.441
	31.669	0.040015	0.4561
	31.686	0.034487	0.4447
	31.702	0.042658	0.4651
	31.718	0.041937	0.4634
	31.735	0.057439	0.471
	31.751	0.040856	0.4733
	31.768	0.031002	0.4497
	31.784	0.051671	0.4371
	31.801	0.029801	0.438
	31.817	0.032084	0.4595
	31.833	0.028119	0.4491
	31.85	0.041697	0.45
	31.866	0.040255	0.4363
	31.883	0.044701	0.447
	31.899	0.040015	0.4374
	31.916	0.037732	0.451
	31.932	0.04398	0.4579
	31.948	0.025114	0.449
	31.965	0.028719	0.4357
	31.981	0.027157	0.4487
	31.998	0.040736	0.4291
	32.014	0.02211	0.4435
	32.031	0.028239	0.4342
	32.047	0.027157	0.4367
	32.063	0.033165	0.4403
	32.08	0.044461	0.4479
	32.096	0.03677	0.452
	32.113	0.049027	0.4689
	32.129	0.040495	0.4627
	32.146	0.053473	0.4762
	32.162	0	0.4775
	32.178	0.097453	0.491
	32.195	0.091445	0.4911
	32.211	0	0.5151
	32.228	0.109951	0.5316
	32.244	0	0.5545
	32.261	0	0.5448
	32.277	0	0.4
	32.293	0.041937	0.4
	32.31	0.043259	0.5714
	32.326	0.033886	0.482
	32.343	0.021269	0.4406
	32.359	0.040976	0.4516
	32.376	0.042899	0.4499
	32.392	0.029921	0.461
	32.409	0	0.4407
	32.425	0.030041	0.4488
	32.441	0.042538	0.4479
	32.458	0.027277	0.4466
	32.474	0.031844	0.4511
	32.491	0.031363	0.4412
	32.507	0.021269	0.4469
	32.523	0.030882	0.4475
	32.54	0.02956	0.4531
	32.556	0.031723	0.4436
	32.573	0.032925	0.4478
	32.589	0.030762	0.4478
	32.606	0.018385	0.452
	32.622	0.023192	0.4443
	32.639	0.032324	0.4442
	32.655	0.023552	0.4276
	32.671	0.040255	0.4391
	32.688	0.034487	0.4377
	32.704	0.027878	0.4286
	32.721	0.027157	0.4273
	32.737	0.02956	0.4381
	32.754	0.039654	0.4394
	32.77	0.032444	0.4591
	32.786	0.032685	0.4597
	32.803	0.05131	0.4497
	32.819	0.035328	0.4469
	32.836	0.046504	0.4439
	32.852	0.031243	0.4602
	32.869	0.041937	0.4452
	32.885	0.035088	0.4466
	32.901	0.032084	0.4385
	32.918	0.027878	0.4523
	32.934	0.027878	0.4385
	32.951	0.02211	0.4713
	32.967	0	0.4428
	32.984	0.027157	0.4582
	33	0.023432	0.4497
	33.016	0.022711	0.4394
	33.033	0	0.4472
	33.049	0.028599	0.4346
	33.066	0.026677	0.4536
	33.082	0.034127	0.4348
	33.099	0.023432	0.4407
	33.115	0.030281	0.4298
	33.131	0.02199	0.4463
	33.148	0.032324	0.4423
	33.164	0.025956	0.4388
	33.181	0.018746	0.4494
	33.197	0.023913	0.4411
	33.214	0.018986	0.4422
	33.23	0.027277	0.4286
	33.246	0.018145	0.4513
	33.263	0.030041	0.4439
	33.279	0.018385	0.4339
	33.296	0.053233	0.4379
	33.312	0.025595	0.454
	33.329	0.027878	0.4392
	33.345	0.026076	0.4449
	33.361	0.046384	0.4314
	33.378	0.047105	0.4478
	33.394	0.060202	0.4743
	33.411	0.057799	0.4709
	33.427	0.068854	0.5538
	33.444	0.078467	0.6001
	33.46	0.079068	0.6597
	33.476	0.057799	0.8704
	33.493	0.041216	0.9824
	33.509	0.054435	1.2144
	33.526	0.05131	1.3201
	33.542	0.032084	1.3868
	33.559	0.038693	1.4955
	33.575	0.029681	1.5038
	33.591	0.043379	1.4113
	33.608	0.046384	1.3119
	33.624	0.034728	1.2549
	33.641	0.030281	1.1959
	33.657	0.033886	1.1085
	33.674	0.031603	1.0217
	33.69	0.052872	0.9594
	33.706	0.040135	0.896
	33.723	0.023552	0.9428
	33.739	0.045422	0.8032
	33.756	0.032685	0.85
	33.772	0.027998	0.7872
	33.789	0.034728	0.8352
	33.805	0.039774	0.7284
	33.822	0.030041	0.7492
	33.838	0.018265	0.7367
	33.854	0.038693	0.7299
	33.871	0.041817	0.702
	33.887	0.035929	0.6632
	33.904	0.035809	0.6688
	33.92	0.032565	0.67
	33.937	0.024514	0.6843
	33.953	0.034968	0.6957
	33.969	0.035208	0.6713
	33.986	0.030161	0.6852
	34.002	0.025835	0.658
	34.019	0.024153	0.631
	34.035	0.033045	0.6302
	34.052	0.02199	0.629
	34.068	0.025355	0.5854
	34.084	0.024393	0.5893
	34.101	0.019346	0.6063
	34.117	0.031002	0.5698
	34.134	0.034607	0.5992
	34.15	0.059241	0.5708
	34.167	0.034728	0.5461
	34.183	0.027758	0.5698
	34.199	0.0292	0.5436
	34.216	0.033526	0.5276
	34.232	0.032324	0.545
	34.249	0.025355	0.5271
	34.265	0	0.5193
	34.282	0.030161	0.5549
	34.298	0.031483	0.5325
	34.314	0.030281	0.5295
	34.331	0.025595	0.5413
	34.347	0.024754	0.5199
	34.364	0.023672	0.5014
	34.38	0.034487	0.5263
	34.397	0.025835	0.5277
	34.413	0.024994	0.5339
	34.429	0.018626	0.5033
	34.446	0.024153	0.5167
	34.462	0.020067	0.4925
	34.479	0.02175	0.5176
	34.495	0	0.51
	34.512	0.024874	0.4875
	34.528	0.029921	0.5234
	34.544	0.019827	0.4991
	34.561	0.033406	0.5035
	34.577	0.021509	0.5108
	34.594	0	0.505
	34.61	0.031844	0.5012
	34.627	0.019707	0.4695
	34.643	0.027037	0.4999
	34.659	0.033045	0.4821
	34.676	0	0.4698
	34.692	0.020788	0.4719
	34.709	0.041096	0.4874
	34.725	0.022831	0.4894
	34.742	0.018145	0.4892
	34.758	0.021029	0.4687
	34.774	0.020788	0.4846
	34.791	0.029681	0.4816
	34.807	0.019947	0.4791
	34.824	0.023072	0.478
	34.84	0.033286	0.4816
	34.857	0.019947	0.4957
	34.873	0.023312	0.4922
	34.889	0.023432	0.4914
	34.906	0.028119	0.4989
	34.922	0.027758	0.5011
	34.939	0.021149	0.5462
	34.955	0.027398	0.5163
	34.972	0.023913	0.5379
	34.988	0.031603	0.5354
	35.004	0.034607	0.5151

## Sheet: Figure 5D
	Figure 5D. Chromatograms of six characteristic fragments of lipids from yeast expressing HvDMP and supplemented with C16 3-ketoacid and per-deuterated fatty acid C15D31COOH.
	Retention time	Abundance
		m/z 100	m/z 239	m/z 281	m/z 103	m/z 270	m/z 312
	25.196	2179	50434	2277	441	138	67
	25.212	1686	42850	1942	445	208	76
	25.229	1233	34458	1603	545	134	118
	25.245	1081	22114	1274	574	140	17
	25.262	632	14474	667	363	260	228
	25.278	522	9147	607	415	219	77
	25.294	365	5931	261	391	112	148
	25.311	459	3860	368	498	71	114
	25.327	233	2627	487	592	169	101
	25.344	306	2251	413	581	182	168
	25.36	184	1659	532	524	356	122
	25.377	165	1279	719	384	156	68
	25.393	165	1152	582	811	287	153
	25.409	165	1152	582	811	287	153
	25.426	0	1398	729	506	497	52
	25.442	211	1545	940	396	292	26
	25.459	157	916	988	900	348	192
	25.475	97	1310	946	1091	177	228
	25.492	137	1257	1147	863	199	190
	25.508	255	909	693	840	289	301
	25.524	211	713	1583	1090	185	208
	25.541	279	842	1053	1076	266	100
	25.557	239	802	1193	1355	242	53
	25.574	153	457	1195	911	339	186
	25.59	348	681	666	1086	292	176
	25.607	207	492	761	961	396	154
	25.623	290	706	970	881	451	73
	25.639	347	629	683	820	184	139
	25.656	94	288	396	882	25	125
	25.672	258	674	349	824	211	85
	25.689	212	524	493	643	176	126
	25.705	40	389	0	999	222	5
	25.722	336	747	124	764	323	68
	25.738	270	657	360	896	419	121
	25.754	143	751	625	1102	587	156
	25.771	271	805	87	987	570	94
	25.787	126	817	342	786	587	120
	25.804	177	541	191	602	845	114
	25.82	121	769	46	601	686	92
	25.837	202	448	499	762	776	152
	25.853	117	568	399	367	727	134
	25.869	176	293	198	633	598	281
	25.886	174	200	480	389	796	273
	25.902	261	446	288	538	547	397
	25.919	92	441	735	521	573	327
	25.935	80	328	1004	320	539	226
	25.952	399	254	703	631	697	199
	25.968	195	169	331	779	921	496
	25.984	604	273	972	1833	1173	859
	26.001	827	474	912	2712	1829	1416
	26.017	947	315	90	4319	2525	2008
	26.034	1643	758	436	5815	3248	2894
	26.05	1828	811	158	6703	3606	3028
	26.067	2386	705	663	6604	3533	3171
	26.083	2338	784	500	6146	3025	2469
	26.099	2164	1455	561	5181	2515	2292
	26.116	2189	1213	747	4089	1775	1760
	26.132	2029	1503	514	3573	1774	1606
	26.149	1769	1543	853	2668	1495	975
	26.165	1520	1835	680	1975	1136	1050
	26.182	1146	1558	508	1583	751	822
	26.198	925	1732	87	1079	806	908
	26.214	678	1780	437	1180	766	656
	26.231	539	2075	437	1251	630	464
	26.247	555	1998	50	1664	786	537
	26.264	666	1793	796	2047	701	376
	26.28	1167	1439	283	2057	628	404
	26.297	3223	1864	999	2140	447	399
	26.313	7345	2385	1651	1811	522	495
	26.33	15190	4350	4051	1818	605	500
	26.346	24746	6509	7156	2011	829	381
	26.362	35978	9150	11016	1457	773	546
	26.379	46058	12172	13755	1220	1044	478
	26.395	48802	13043	15371	1237	1042	389
	26.412	47138	13402	18771	881	836	463
	26.428	42778	11260	19323	764	602	326
	26.445	33458	8901	17027	691	662	368
	26.461	23970	6751	11637	680	430	499
	26.477	17922	4989	7390	495	651	326
	26.494	13223	3654	5257	317	260	360
	26.51	10251	3002	4000	379	263	135
	26.527	7414	2263	2837	356	300	232
	26.543	6307	1682	2381	478	426	263
	26.56	4988	1837	1937	295	0	177
	26.576	4031	1417	2093	231	146	282
	26.592	3564	1181	1183	249	199	134
	26.609	2882	638	1311	300	129	149
	26.625	2550	794	1079	318	178	135
	26.642	1964	499	1121	175	133	66
	26.658	2070	331	1127	275	146	147
	26.675	1727	620	753	315	232	230
	26.691	1431	505	980	200	27	0
	26.707	1258	376	682	239	173	337
	26.724	1308	267	857	250	110	86
	26.74	1513	288	840	167	63	176
	26.757	1146	0	852	254	101	350
	26.773	1256	180	742	281	161	198
	26.79	1206	128	352	247	135	104
	26.806	1171	314	578	0	175	193
	26.822	1181	162	913	221	219	273
	26.839	1111	67	849	325	115	388
	26.855	1021	83	499	183	114	347
	26.872	1090	112	666	234	246	374
	26.888	977	320	844	270	191	339
	26.905	811	136	703	202	198	402
	26.921	1058	250	954	113	169	415
	26.937	1027	399	749	329	150	341
	26.954	784	439	1017	241	127	435
	26.97	801	364	882	77	209	761
	26.987	777	230	724	245	85	572
	27.003	492	593	683	256	104	496

## Sheet: Figure 5E
	Figure 5E. Mass spectrum of the D31-labelled C31 14,16-diketone from yeast in vivo assay supplemented with C16 3-ketoacid and per-deuterated fatty acid C15D31COOH.
	m/z	Relative abundance (%)
	50	92.6839
	51	0
	52	0
	53	0
	54	2.8463
	55	40.0281
	56	10.2425
	57	58.9497
	58	2.5656
	59	0
	60	3.0267
	61	5.913
	62	36.2197
	63	0
	64	5.2315
	65	10.2626
	66	96.9733
	67	0
	68	4.8707
	69	33.5338
	70	2.3051
	71	25.1553
	72	2.746
	73	0
	74	4.109
	75	3.4275
	76	0
	77	0
	78	19.4829
	79	0
	80	6.7749
	81	14.1311
	82	66.2057
	83	40.3488
	84	25.2355
	85	13.1489
	86	13.4295
	87	16.0152
	88	5.7527
	89	0
	90	7.9575
	91	0
	92	0.7817
	93	0
	94	19.9238
	95	16.4562
	96	16.4161
	97	67.0074
	98	70.5151
	99	0
	100	21.9483
	101	38.3043
	102	71.4171
	103	70.1543
	104	95.5302
	105	67.8894
	106	30.8278
	107	0
	108	3.8886
	109	5.7126
	110	11.5654
	111	11.2447
	112	2.9465
	113	0
	114	3.4676
	115	0
	116	14.4518
	117	0
	118	0
	119	7.276
	120	0.2806
	121	0
	122	4.991
	123	1.3029
	124	0
	125	1.2628
	126	4.2093
	127	0
	128	0
	129	0
	130	0
	131	0
	132	0
	133	0
	134	0
	135	0
	136	0
	137	3.2872
	138	9.7013
	139	12.4674
	140	7.6769
	141	0
	142	0
	143	0
	144	0
	145	0
	146	0
	147	0
	148	0
	149	0
	150	3.0267
	151	2.5055
	152	7.4564
	153	0
	154	5.6324
	155	14.1712
	156	0
	157	0
	158	0
	159	0
	160	0
	161	0
	162	0
	163	0
	164	0
	165	0
	166	0
	167	0
	168	0
	169	0
	170	0
	171	0
	172	0
	173	0
	174	0
	175	0
	176	0
	177	0
	178	0
	179	0
	180	0
	181	0
	182	0
	183	0
	184	0
	185	0
	186	0
	187	0
	188	0
	189	0
	190	0
	191	0
	192	48.6671
	193	15.0732
	194	0.6013
	195	0
	196	0
	197	0
	198	0
	199	0
	200	0
	201	0
	202	0
	203	0
	204	0
	205	0
	206	0
	207	0
	208	0
	209	0
	210	4.2293
	211	100
	212	18.7011
	213	0
	214	0
	215	0
	216	0
	217	0
	218	8.3784
	219	0
	220	0
	221	0
	222	0
	223	0
	224	0
	225	0
	226	0
	227	0
	228	0
	229	8.7593
	230	0
	231	0
	232	0
	233	0
	234	0
	235	0.2806
	236	6.1936
	237	1.7037
	238	0
	239	0
	240	0
	241	0
	242	0
	243	0
	244	0
	245	0.6615
	246	4.2093
	247	10.4229
	248	2.6859
	249	0
	250	0
	251	6.7348
	252	10.8839
	253	67.709
	254	27.3602
	255	0
	256	0
	257	0
	258	0
	259	0
	260	0
	261	0
	262	0
	263	0
	264	0
	265	0
	266	0
	267	0
	268	0
	269	30.1263
	270	37.3622
	271	1.5835
	272	0
	273	0
	274	0
	275	0
	276	0
	277	0
	278	0
	279	0
	280	0
	281	0
	282	0
	283	0
	284	0
	285	2.8463
	286	0
	287	0
	288	0
	289	0
	290	0
	291	0
	292	0
	293	0
	294	0
	295	0
	296	0
	297	0
	298	0
	299	0
	300	0
	301	0
	302	0
	303	0
	304	0
	305	0
	306	3.7482
	307	20.4049
	308	31.4692
	309	18.9617
	310	18.0196
	311	30.1664
	312	32.6117
	313	4.1692
	314	0
	315	0
	316	0
	317	0
	318	0
	319	0
	320	0
	321	0
	322	0
	323	0
	324	0
	325	0
	326	3.5478
	327	3.7482
	328	0
	329	0
	330	0
	331	0
	332	0
	333	0
	334	0
	335	0
	336	0
	337	0
	338	1.1425
	339	4.5701
	340	3.3674
	341	0
	342	0
	343	0
	344	0
	345	0
	346	0
	347	0
	348	0
	349	0
	350	0
	351	0
	352	0
	353	0
	354	0
	355	0
	356	0
	357	0
	358	0
	359	0
	360	0
	361	0
	362	0
	363	0
	364	0
	365	0
	366	0
	367	0
	368	0
	369	0
	370	0
	371	0
	372	0
	373	0
	374	0
	375	0
	376	0
	377	0
	378	0
	379	0
	380	0
	381	0
	382	0
	383	0
	384	0
	385	0
	386	1.363
	387	0
	388	0
	389	0
	390	0
	391	0
	392	0
	393	0
	394	0
	395	0
	396	0
	397	0
	398	0
	399	0
	400	0
	401	0
	402	0
	403	0
	404	0
	405	0
	406	0
	407	0
	408	0
	409	0
	410	2.5256
	411	0
	412	0
	413	0
	414	0
	415	0
	416	0
	417	0
	418	0
	419	0
	420	0
	421	0
	422	0
	423	0
	424	0
	425	0
	426	0
	427	0
	428	0
	429	0
	430	0
	431	0
	432	0
	433	0
	434	0
	435	0
	436	0
	437	0
	438	0
	439	0
	440	0
	441	0
	442	0
	443	0
	444	0
	445	0
	446	0
	447	0
	448	0
	449	0
	450	0
	451	0
	452	0
	453	0
	454	0
	455	0
	456	0
	457	0
	458	0
	459	0
	460	0
	461	0
	462	0
	463	0
	464	0
	465	0
	466	0
	467	0
	468	0
	469	0
	470	0
	471	0
	472	0
	473	0
	474	0
	475	0
	476	10.6835
	477	16.2758
	478	13.7703
	479	1.9443
	480	0
	481	0
	482	0
	483	0
	484	0
	485	0
	486	0
	487	0
	488	0
	489	0
	490	0
	491	0
	492	0
	493	0
	494	0
	495	3.0267
	496	6.6346
	497	0
	498	0
	499	0
	500	0

## Sheet: Figure 5F
	Figure 5F. Chromatogram of lipids from yeast expressing HvDMP and supplemented with even-numbered 3-ketoacid (C16) and odd-numbered fatty acid (C15).
	Retention time	Relative abundance of m/z 100 (%)
	14.992	0.367819
	15.009	0.350711
	15.025	0.544988
	15.042	0.444387
	15.058	0.473
	15.075	0.414053
	15.091	0.467944
	15.107	0.411196
	15.124	0.396468
	15.14	0.474062
	15.157	0.497472
	15.173	0.424421
	15.19	0.437647
	15.206	0.389251
	15.222	0.440394
	15.239	0.465673
	15.255	0.416068
	15.272	0.614009
	15.288	0.43695
	15.305	0.486738
	15.321	0.459005
	15.338	0.510881
	15.354	0.397421
	15.37	0.329316
	15.387	0.534291
	15.403	0.423505
	15.42	0.432041
	15.436	0.584884
	15.453	0.440101
	15.469	0.446915
	15.485	0.345069
	15.502	0.399839
	15.518	0.473842
	15.535	0.450506
	15.551	0.335544
	15.568	0.459408
	15.584	0.447721
	15.6	0.553671
	15.617	0.434203
	15.633	0.345472
	15.65	0.474685
	15.666	0.454975
	15.683	0.474831
	15.699	0.476993
	15.715	0.414566
	15.732	0.463914
	15.748	0.411306
	15.765	0.619578
	15.781	0.458309
	15.798	0.38273
	15.814	0.518025
	15.83	0.56272
	15.847	0.519124
	15.863	0.448161
	15.88	0.499304
	15.896	0.455012
	15.913	0.463145
	15.929	0.430026
	15.945	0.404089
	15.962	0.41061
	15.978	0.403722
	15.995	0.477469
	16.011	0.386467
	16.028	0.309569
	16.044	0.48432
	16.06	0.45274
	16.077	0.439515
	16.093	0.440138
	16.11	0.444241
	16.126	0.57012
	16.143	0.505349
	16.159	0.395699
	16.175	0.316493
	16.192	0.377015
	16.208	0.26176
	16.225	0.395443
	16.241	0.538907
	16.258	0.372033
	16.274	0.425667
	16.29	0.332173
	16.307	0.462559
	16.323	0.391779
	16.34	0.448198
	16.356	0.303817
	16.373	0.331734
	16.389	0.372289
	16.405	0.298652
	16.422	0.364559
	16.438	0.295611
	16.455	0.355254
	16.471	0.498754
	16.488	0.377235
	16.504	0.432518
	16.52	0.385624
	16.537	0.573124
	16.553	0.396945
	16.57	0.380898
	16.586	0.271139
	16.603	0.347926
	16.619	0.355583
	16.635	0.401524
	16.652	0.34723
	16.668	0.351224
	16.685	0.405078
	16.701	0.364119
	16.718	0.420501
	16.734	0.35507
	16.751	0.279272
	16.767	0.325872
	16.783	0.188343
	16.8	0.240731
	16.816	0.305026
	16.833	0.376868
	16.849	0.318288
	16.866	0.306235
	16.882	0.335177
	16.898	0.47212
	16.915	0.360785
	16.931	0.271468
	16.948	0.370384
	16.964	0.336496
	16.981	0.423579
	16.997	0.33972
	17.013	0.400535
	17.03	0.267255
	17.046	0.286196
	17.063	0.277513
	17.079	0.389764
	17.096	0.577044
	17.112	0.821805
	17.128	0.779601
	17.145	0.70721
	17.161	0.818875
	17.178	0.982415
	17.194	0.572501
	17.211	0.689918
	17.227	0.636577
	17.243	0.747069
	17.26	0.478532
	17.276	0.643318
	17.293	0.414273
	17.309	0.361628
	17.326	0.497692
	17.342	0.399656
	17.358	0.575909
	17.375	0.407679
	17.391	0.50839
	17.408	0.606096
	17.424	0.600234
	17.441	0.824443
	17.457	0.570853
	17.473	0.618113
	17.49	0.509269
	17.506	0.494725
	17.523	0.694021
	17.539	0.38698
	17.556	0.488203
	17.572	0.495164
	17.588	0.422919
	17.605	0.535793
	17.621	0.351114
	17.638	0.430503
	17.654	0.375696
	17.671	0.401194
	17.687	0.378261
	17.703	0.456001
	17.72	0.546307
	17.736	0.438343
	17.753	0.275572
	17.769	0.392951
	17.786	0.457723
	17.802	0.316567
	17.818	0.223
	17.835	0.356829
	17.851	0.376429
	17.868	0.411855
	17.884	0.362837
	17.901	0.37925
	17.917	0.383609
	17.933	0.327411
	17.95	0.274582
	17.966	0.483917
	17.983	0.474392
	17.999	0.431089
	18.016	0.488277
	18.032	0.430832
	18.048	0.377125
	18.065	0.430063
	18.081	0.461789
	18.098	0.362544
	18.114	0.333492
	18.131	0.287258
	18.147	0.372362
	18.164	0.336643
	18.18	0.389068
	18.196	0.346864
	18.213	0.278905
	18.229	0.335324
	18.246	0.291142
	18.262	0.454792
	18.279	0.376685
	18.295	0.327924
	18.311	0.474868
	18.328	0.355327
	18.344	0.371153
	18.361	0.28136
	18.377	0.275645
	18.394	0.258646
	18.41	0.363606
	18.426	0.38284
	18.443	0.432115
	18.459	0.403869
	18.476	0.324187
	18.492	0.335983
	18.509	0.373864
	18.525	0.389324
	18.541	0.441823
	18.558	0.424897
	18.574	0.296124
	18.591	0.425044
	18.607	0.493186
	18.624	0.520406
	18.64	0.43402
	18.656	0.540665
	18.673	0.511284
	18.689	0.445743
	18.706	0.375733
	18.722	0.405224
	18.739	0.504873
	18.755	0.373351
	18.771	0.449663
	18.788	0.269307
	18.804	0.417497
	18.821	0.400755
	18.837	0.396468
	18.854	0.511613
	18.87	0.383353
	18.886	0.4693
	18.903	0.458712
	18.919	0.335837
	18.936	0.416215
	18.952	0.408961
	18.969	0.392219
	18.985	0.288467
	19.001	0.38687
	19.018	0.400535
	19.034	0.319424
	19.051	0.43794
	19.067	0.30836
	19.084	0.458455
	19.1	0.341589
	19.116	0.455964
	19.133	0.408668
	19.149	0.292277
	19.166	0.430466
	19.182	0.478678
	19.199	0.441823
	19.215	0.478825
	19.231	0.374487
	19.248	0.374304
	19.264	0.324956
	19.281	0.375953
	19.297	0.430319
	19.314	0.320816
	19.33	0.384672
	19.346	0.440467
	19.363	0.394637
	19.379	0.448894
	19.396	0.556822
	19.412	0.868992
	19.429	1.3687
	19.445	1.54396
	19.461	1.03165
	19.478	0.535756
	19.494	0.359686
	19.511	0.460214
	19.527	0.384232
	19.544	0.511137
	19.56	0.364815
	19.576	0.342761
	19.593	0.277
	19.609	0.379103
	19.626	0.315467
	19.642	0.364449
	19.659	0.467431
	19.675	0.417827
	19.692	0.274546
	19.708	0.338181
	19.724	0.346205
	19.741	0.280591
	19.757	0.549421
	19.774	0.359393
	19.79	0.338401
	19.807	0.361445
	19.823	0.248938
	19.839	0.226956
	19.856	0.286083
	19.872	0.376853
	19.889	0.283579
	19.905	0.245393
	19.922	0.393129
	19.938	0.275441
	19.954	0.494541
	19.971	0.358073
	19.987	0.332407
	20.004	0.359951
	20.02	0.400015
	20.037	0.328025
	20.053	0.290465
	20.069	0.370593
	20.086	0.356195
	20.102	0.361203
	20.119	0.346805
	20.135	0.401893
	20.152	0.394381
	20.168	0.378731
	20.184	0.584686
	20.201	0.439453
	20.217	0.489533
	20.234	0.368089
	20.25	0.463241
	20.267	0.390625
	20.283	0.502679
	20.299	0.479517
	20.316	0.579051
	20.332	0.485151
	20.349	0.523963
	20.365	0.588442
	20.382	0.505809
	20.398	0.606596
	20.414	0.527093
	20.431	0.557767
	20.447	0.495167
	20.464	0.405023
	20.48	0.522085
	20.497	0.510817
	20.513	0.500175
	20.529	0.468875
	20.546	0.389373
	20.562	0.455103
	20.579	0.481395
	20.595	0.371219
	20.612	0.363707
	20.628	0.324269
	20.644	0.393129
	20.661	0.287961
	20.677	0.399389
	20.694	0.318009
	20.71	0.298603
	20.727	0.267303
	20.743	0.380609
	20.759	0.383113
	20.776	0.334911
	20.792	0.270433
	20.809	0.226613
	20.825	0.336789
	20.842	0.305489
	20.858	0.219727
	20.874	0.259165
	20.891	0.324269
	20.907	0.216597
	20.924	0.270433
	20.94	0.273563
	20.957	0.229743
	20.973	0.318009
	20.99	0.217223
	21.006	0.283579
	21.022	0.274815
	21.039	0.329277
	21.055	0.318635
	21.072	0.264799
	21.088	0.260417
	21.105	0.182792
	21.121	0.326773
	21.137	0.247271
	21.154	0.262921
	21.17	0.340545
	21.187	0.298603
	21.203	0.230995
	21.22	0.223483
	21.236	0.306115
	21.252	0.294847
	21.269	0.286083
	21.285	0.246645
	21.302	0.285457
	21.318	0.244767
	21.335	0.241011
	21.351	0.286083
	21.367	0.298603
	21.384	0.266051
	21.4	0.280449
	21.417	0.206581
	21.433	0.297977
	21.45	0.259165
	21.466	0.216597
	21.482	0.324895
	21.499	0.310497
	21.515	0.214092
	21.532	0.329903
	21.548	0.344301
	21.565	0.288587
	21.581	0.302359
	21.597	0.269807
	21.614	0.299855
	21.63	0.205328
	21.647	0.246645
	21.663	0.199694
	21.68	0.228491
	21.696	0.198442
	21.712	0.228491
	21.729	0.299229
	21.745	0.247271
	21.762	0.229743
	21.778	0.290465
	21.795	0.309245
	21.811	0.333033
	21.827	0.282953
	21.844	0.325521
	21.86	0.319261
	21.877	0.251653
	21.893	0.290465
	21.91	0.320513
	21.926	0.323643
	21.942	0.388747
	21.959	0.318635
	21.975	0.269181
	21.992	0.282953
	22.008	0.257287
	22.025	0.200946
	22.041	0.272937
	22.057	0.277945
	22.074	0.300481
	22.09	0.311123
	22.107	0.302985
	22.123	0.262295
	22.14	0.224109
	22.156	0.239759
	22.172	0.281075
	22.189	0.249149
	22.205	0.351813
	22.222	0.321139
	22.238	0.216597
	22.255	0.374975
	22.271	0.378105
	22.287	0.290465
	22.304	0.254157
	22.32	0.374349
	22.337	0.369341
	22.353	0.322391
	22.37	0.301107
	22.386	0.352439
	22.403	0.427559
	22.419	0.473883
	22.435	0.567158
	22.452	0.520207
	22.468	0.542117
	22.485	0.418169
	22.501	0.313627
	22.518	0.368715
	22.534	0.427559
	22.55	0.516451
	22.567	0.358699
	22.583	0.401267
	22.6	0.508313
	22.616	0.374975
	22.633	0.323643
	22.649	0.323643
	22.665	0.294221
	22.682	0.346179
	22.698	0.334911
	22.715	0.249149
	22.731	0.296725
	22.748	0.303611
	22.764	0.306115
	22.78	0.581075
	22.797	0.806858
	22.813	0.996043
	22.83	0.915592
	22.846	0.898549
	22.863	0.734979
	22.879	1.01682
	22.895	1.4244
	22.912	1.64574
	22.928	3.43025
	22.945	6.81536
	22.961	9.8898
	22.978	12.7913
	22.994	12.7679
	23.01	12.976
	23.027	11.1178
	23.043	8.81125
	23.06	8.12251
	23.076	5.22274
	23.093	3.58495
	23.109	1.9959
	23.125	1.2298
	23.142	0.805393
	23.158	0.673212
	23.175	0.702814
	23.191	0.228239
	23.208	0.614229
	23.224	0.562632
	23.24	0.54745
	23.257	0.556931
	23.273	0.472084
	23.29	0.358734
	23.306	0.676143
	23.323	0.445706
	23.339	0.818362
	23.355	0.713731
	23.372	0.604045
	23.388	0.515841
	23.405	0.5216
	23.421	0.55803
	23.438	0.738496
	23.454	0.859467
	23.47	0.417644
	23.487	0.556345
	23.503	0.5932
	23.52	0.308619
	23.536	0.282327
	23.553	0.552905
	23.569	0.506115
	23.585	0.281075
	23.602	0.261669
	23.618	0.262921
	23.635	0.214719
	23.651	0.377784
	23.668	0.256661
	23.684	0.270457
	23.7	0.241493
	23.717	0.330652
	23.733	0.467414
	23.75	0.309878
	23.766	0.507231
	23.783	0.495113
	23.799	0.503769
	23.816	0.365276
	23.832	0.543586
	23.848	0.510694
	23.865	0.522812
	23.881	0.437985
	23.898	0.370469
	23.914	0.486457
	23.931	0.46049
	23.947	0.531468
	23.963	0.467414
	23.98	0.256622
	23.996	0.26945
	24.013	0.450863
	24.029	0.387174
	24.046	0.355906
	24.062	0.137389
	24.078	0.391496
	24.095	0.13566
	24.111	0.329824
	24.128	0.345242
	24.144	0.354968
	24.161	0.360299
	24.177	0.35569
	24.193	0.304536
	24.21	0.30677
	24.226	1.08307
	24.243	2.17402
	24.259	1.93003
	24.276	10.3353
	24.292	20.1946
	24.308	40.728
	24.325	73.0375
	24.341	90.9273
	24.358	100
	24.374	73.9754
	24.391	49.4971
	24.407	29.9132
	24.423	18.2691
	24.44	11.9883
	24.456	9.84584
	24.473	7.03904
	24.489	5.83118
	24.506	4.88933
	24.522	4.02349
	24.538	3.31125
	24.555	2.7555
	24.571	1.76436
	24.588	1.62214
	24.604	0.829865
	24.621	0.624341
	24.637	0.610566
	24.653	0.669768
	24.67	0.23029
	24.686	0.347743
	24.703	0.717614
	24.719	0.729118
	24.736	0.653224
	24.752	0.527623
	24.768	0.580378
	24.785	0.515753
	24.801	0.836826
	24.818	0.549852
	24.834	0.494666
	24.851	0.538109
	24.867	0.896105
	24.883	0.421109
	24.9	0.562403
	24.916	0.235369
	24.933	0.374059
	24.949	0.423484
	24.966	0.350861
	24.982	0.265473
	24.998	0.312173
	25.015	0.278312
	25.031	0.49337
	25.048	0.292865
	25.064	0.350213
	25.081	0.4786
	25.097	0.500142
	25.113	0.369232
	25.13	0.356264
	25.146	0.502015
	25.163	0.441351
	25.179	0.337173
	25.196	0.391926
	25.212	0.381406
	25.229	0.340343
	25.245	0.303309
	25.261	0.356985
	25.278	0.316136
	25.294	0.318873
	25.311	0.297836
	25.327	0.377085
	25.344	0.330977
	25.36	0.324061
	25.376	0.278814
	25.393	0.286597
	25.409	0.328383
	25.426	0.396684
	25.442	0.573987
	25.459	0.764552
	25.475	0.456195
	25.491	0.540631
	25.508	0.505111
	25.524	0.492006
	25.541	0.91102
	25.557	0.85647
	25.574	0.196805
	25.59	0.496849
	25.606	6.46659
	25.623	12.1729
	25.639	22.3165
	25.656	38.4097
	25.672	44.8751
	25.689	48.653
	25.705	45.5346
	25.721	34.0574
	25.738	23.5299
	25.754	16.8154
	25.771	12.2521
	25.787	7.65358
	25.804	5.62588
	25.82	3.4306
	25.836	1.60006
	25.853	1.51165
	25.869	0.932165
	25.886	0.5684
	25.902	0.321139
	25.919	0.216597
	25.935	0.374975
	25.951	0.378105
	25.968	0.290465
	25.984	0.254157
	26.001	0.374349
	26.017	0.369341
	26.034	0.322391
	26.05	0.301107
	26.066	0.304237
	26.083	0.264173
	26.099	0.221605
	26.116	0.393755
	26.132	0.304237
	26.149	0.245393
	26.165	0.264799
	26.181	0.179036
	26.198	0.287335
	26.214	0.271059
	26.231	0.15337
	26.247	0.240385
	26.264	0.326773
	26.28	0.254783
	26.296	0.227865
	26.313	0.137094
	26.329	0.252905
	26.346	0.388747
	26.362	0.298603
	26.379	0.263547
	26.395	0.291091
	26.411	0.329903
	26.428	0.278571
	26.444	0.297977
	26.461	0.219727
	26.477	0.298603
	26.494	0.296099
	26.51	0.336163
	26.526	0.242263
	26.543	0.201572
	26.559	0.275441
	26.576	0.204076
	26.592	0.227865
	26.609	0.241637
	26.625	0.177158
	26.642	0.289213
	26.658	0.281701
	26.674	0.258539
	26.691	0.334911
	26.707	0.311123
	26.724	0.425055
	26.74	0.212215
	26.757	0.185922
	26.773	0.266677
	26.789	0.239759
	26.806	0.244141
	26.822	0.289839
	26.839	0.276067
	26.855	0.211589
	26.872	0.234751
	26.888	0.193434
	26.904	0.232247
	26.921	0.233499
	26.937	0.292969
	26.954	0.180288
	26.97	0.274815
	26.987	0.270433
	27.003	0.214092
	27.019	0.174654
	27.036	0.254157
	27.052	0.234125
	27.069	0.343049
	27.085	0.310497
	27.102	0.275441
	27.118	0.21284
	27.134	0.221605
	27.151	0.219727
	27.167	0.195312
	27.184	0.298603
	27.2	0.297977
	27.217	0.304237
	27.233	0.244767
	27.249	0.207206
	27.266	0.234125
	27.282	0.261043
	27.299	0.246019
	27.315	0.309245
	27.332	0.284831
	27.348	0.546499
	27.364	0.292343
	27.381	0.297977
	27.397	0.267303
	27.414	0.224735
	27.43	0.271685
	27.447	0.20971
	27.463	0.299229
	27.479	0.224735
	27.496	0.207206
	27.512	0.282327
	27.529	0.192182
	27.545	0.270433
	27.562	0.275441
	27.578	0.251653
	27.594	0.341171
	27.611	0.369967
	27.627	0.210337
	27.644	0.219101
	27.66	0.309871
	27.677	0.17841
	27.693	0.292969
	27.709	0.292343
	27.726	0.257287
	27.742	0.292969
	27.759	0.179036
	27.775	0.159004
	27.792	0.196564
	27.808	0.252279
	27.824	0.218475
	27.841	0.236003
	27.857	0.246645
	27.874	0.269181
	27.89	0.170898
	27.907	0.271685
	27.923	0.211589
	27.939	0.304863
	27.956	0.299229
	27.972	0.226613
	27.989	0.259165
	28.005	0.229117
	28.022	0.304237
	28.038	0.301107
	28.055	0.222231
	28.071	0.240385
	28.087	0.326773
	28.104	0.317383
	28.12	0.284205
	28.137	0.274189
	28.153	0.317383
	28.17	0.317383
	28.186	0.391251
	28.202	0.258539
	28.219	0.278571
	28.235	0.289839
	28.252	0.247271
	28.268	0.217849
	28.285	0.313001
	28.301	0.307367
	28.317	0.298603
	28.334	0.299855
	28.35	0.324895
	28.367	0.265425
	28.383	0.250401
	28.4	0.279197
	28.416	0.229117
	28.432	0.302985
	28.449	0.259165
	28.465	0.448217
	28.482	0.219727
	28.498	0.242263
	28.515	0.284205
	28.531	0.276067
	28.547	0.204703
	28.564	0.459485
	28.58	0.323643
	28.597	0.276693
	28.613	0.255409
	28.63	0.246019
	28.646	0.205328
	28.662	0.236629
	28.679	0.278571
	28.695	0.268555
	28.712	0.291717
	28.728	0.174028
	28.745	0.348683
	28.761	0.294221
	28.777	0.273563
	28.794	0.293595
	28.81	0.301107
	28.827	0.349935
	28.843	0.183418
	28.86	0.312375
	28.876	0.251027
	28.892	0.313001
	28.909	0.254157
	28.925	0.261043
	28.942	0.231621
	28.958	0.321139
	28.975	0.352439
	28.991	0.235377
	29.007	0.306115
	29.024	0.278571
	29.04	0.277319
	29.057	0.332407
	29.073	0.356195
	29.09	0.260417
	29.106	0.301107
	29.122	0.214719
	29.139	0.297977
	29.155	0.221605
	29.172	0.296099
	29.188	0.321765
	29.205	0.231621
	29.221	0.311123
	29.237	0.290465
	29.254	0.368715
	29.27	0.270433
	29.287	0.285457
	29.303	0.224109
	29.32	0.269807
	29.336	0.257287
	29.352	0.368715
	29.369	0.217849
	29.385	0.292343
	29.402	0.272937
	29.418	0.266677
	29.435	0.326147
	29.451	0.214092
	29.468	0.287961
	29.484	0.388121
	29.5	0.243515
	29.517	0.386243
	29.533	0.400641
	29.55	0.316131
	29.566	0.355569
	29.583	0.283579
	29.599	0.360577
	29.615	0.413161
	29.632	0.325521
	29.648	0.311123
	29.665	0.325521
	29.681	0.393755
	29.698	0.272311
	29.714	0.319887
	29.73	0.217849
	29.747	0.297977
	29.763	0.252279
	29.78	0.367463
	29.796	0.387495
	29.813	0.323017
	29.829	0.313001
	29.845	0.263547
	29.862	0.213467
	29.878	0.369967
	29.895	0.299531
	29.911	0.206807
	29.928	0.204206
	29.944	0.289859
	29.96	0.276377
	29.977	0.279015
	29.993	0.311144
	30.01	0.129909
	30.026	0.195084
	30.043	0.273007
	30.059	0.302315
	30.075	0.259232
	30.092	0.291288
	30.108	0.285243
	30.125	0.3321
	30.141	0.405627
	30.158	0.220765
	30.174	0.23029
	30.19	0.193875
	30.207	0.294549
	30.223	0.240145
	30.24	0.243882
	30.256	0.317409
	30.273	0.330012
	30.289	0.302022
	30.305	0.198417
	30.322	0.259892
	30.338	0.37097
	30.355	0.240841
	30.371	0.282862
	30.388	0.201018
	30.404	0.415152
	30.42	0.252345
	30.437	0.296234
	30.453	0.342907
	30.47	0.26949
	30.486	0.238387
	30.503	0.204242
	30.519	0.2966
	30.535	0.222194
	30.552	0.3247
	30.568	0.310082
	30.585	0.35899
	30.601	0.256155
	30.618	0.319021
	30.634	0.287918
	30.65	0.366977
	30.667	0.42563
	30.683	0.305466
	30.7	0.43805
	30.716	0.400681
	30.733	0.310339
	30.749	0.276011
	30.766	0.260624
	30.782	0.309789
	30.798	0.244285
	30.815	0.207759
	30.831	0.25436
	30.848	0.195633
	30.864	0.23465
	30.881	0.25414
	30.897	0.237104
	30.913	0.232085
	30.93	0.181785
	30.946	0.208895
	30.963	0.216589
	30.979	0.262493
	30.996	0.295648
	31.012	0.154601
	31.028	0.222414
	31.045	0.338658
	31.061	0.276854
	31.078	0.206221
	31.094	0.315907
	31.111	0.207027
	31.127	0.220435
	31.143	0.272787
	31.16	0.274436
	31.176	0.236408
	31.193	0.353239
	31.209	0.258866
	31.226	0.282019
	31.242	0.174897
	31.258	0.346498
	31.275	0.213218
	31.291	0.233734
	31.308	0.193178
	31.324	0.310595
	31.341	0.247765
	31.357	0.219776
	31.373	0.257181
	31.39	0.306016
	31.406	0.154382
	31.423	0.250366
	31.439	0.252491
	31.456	0.211972
	31.472	0.306382
	31.488	0.318581
	31.505	0.407825
	31.521	0.342834
	31.538	0.261394
	31.554	0.296967
	31.571	0.416764
	31.587	0.346168
	31.603	0.330085
	31.62	0.303598
	31.636	0.419659
	31.653	0.531287
	31.669	0.39013
	31.686	0.403686
	31.702	0.439368
	31.718	0.4412
	31.735	0.322062
	31.751	0.352396
	31.768	0.421454
	31.784	0.522714
	31.801	0.382657
	31.817	0.359943
	31.833	0.400205
	31.85	0.365072
	31.866	0.416288
	31.883	0.282386
	31.899	0.287698
	31.916	0.381741
	31.932	0.400278
	31.948	0.28876
	31.965	0.345179
	31.981	0.310119
	31.998	0.27004
	32.014	0.244248
	32.031	0.25403
	32.047	0.289566
	32.063	0.352945
	32.08	0.286599
	32.096	0.301949
	32.113	0.417277
	32.129	0.338621
	32.146	0.439808
	32.162	0.314552
	32.179	0.283155
	32.195	0.221461
	32.211	0.422516
	32.228	0.23487
	32.244	0.294585
	32.261	0.309423
	32.277	0.3983
	32.294	0.233368
	32.31	0.319534
	32.326	0.259232
	32.343	0.321366
	32.359	0.330964
	32.376	0.318142
	32.392	0.265936
	32.409	0.305942
	32.425	0.231426
	32.441	0.403576
	32.458	0.414566
	32.474	0.481609
	32.491	0.493113
	32.507	0.525938
	32.524	0.654748
	32.54	0.466002
	32.556	0.658558
	32.573	0.412991
	32.589	0.57056
	32.606	0.515424
	32.622	0.532642
	32.639	0.389068
	32.655	0.51612
	32.671	0.461753
	32.688	0.566273
	32.704	0.581111
	32.721	0.482159
	32.737	0.403869
	32.754	0.408521
	32.77	0.538357
	32.786	0.513299
	32.803	0.515643
	32.819	0.418303
	32.836	0.429001
	32.852	0.395919
	32.869	0.475564
	32.885	0.341076
	32.901	0.340233
	32.918	0.365402
	32.934	0.490365
	32.951	0.379653
	32.967	0.316823
	32.984	0.314771
	33	0.29279
	33.016	0.388445
	33.033	0.307444
	33.049	0.281506
	33.066	0.270369
	33.082	0.359174
	33.099	0.221095
	33.115	0.411782
	33.131	0.315101
	33.148	0.38251
	33.164	0.287478
	33.181	0.328217
	33.197	0.2659
	33.214	0.272641
	33.23	0.258573
	33.246	0.218017
	33.263	0.294072
	33.279	0.412661
	33.296	0.266156
	33.312	0.286855
	33.329	0.27297
	33.345	0.278649
	33.361	0.188196
	33.378	0.298872
	33.394	0.231462
	33.411	0.345802
	33.427	0.215086
	33.444	0.175264
	33.46	0.292863
	33.476	0.236885
	33.493	0.188929
	33.509	0.231572
	33.526	0.214683
	33.542	0.161819
	33.559	0.255019
	33.575	0.299385
	33.592	0.290299
	33.608	0.262309
	33.624	0.348916
	33.641	0.266193
	33.657	0.28561
	33.674	0.21897
	33.69	0.272714
	33.706	0.45318
	33.723	0.27308
	33.739	0.302682
	33.756	0.309679
	33.772	0.423908
	33.789	0.477176
	33.805	0.394637
	33.822	0.417314
	33.838	0.564955
	33.854	0.404528
	33.871	0.399069
	33.887	0.444754
	33.904	0.413284
	33.92	0.457576
	33.937	0.45677
	33.953	0.417937
	33.969	0.32437
	33.986	0.383463
	34.002	0.391083
	34.019	0.336386
	34.035	0.360089
	34.052	0.415519
	34.068	0.331843
	34.084	0.357818
	34.101	0.460654
	34.117	0.470838
	34.134	0.258976
	34.15	0.273923
	34.167	0.340856
	34.183	0.329572
	34.199	0.420281
	34.216	0.378444
	34.232	0.294988
	34.249	0.245787
	34.265	0.319351
	34.282	0.339024
	34.298	0.305759
	34.314	0.277916
	34.331	0.21842
	34.347	0.321586
	34.364	0.459042
	34.38	0.276414
	34.397	0.156287
	34.413	0.296051
	34.429	0.330341
	34.446	0.227616
	34.462	0.325286
	34.479	0.195926
	34.495	0.303744
	34.512	0.26209
	34.528	0.182444
	34.544	0.292351
	34.561	0.204499
	34.577	0.219409
	34.594	0.331111
	34.61	0.28528
	34.627	0.413211
	34.643	0.396542
	34.659	0.497912
	34.676	0.429257
	34.692	0.509305
	34.709	0.541105
	34.725	0.651524
	34.742	0.66354
	34.758	0.662954
	34.774	0.493113
	34.791	0.545831
	34.807	0.617233
	34.824	0.598549
	34.84	0.403246
	34.857	0.525901
	34.873	0.546527
	34.889	0.463145
	34.906	0.371666
	34.922	0.490585
	34.939	0.618113
	34.955	0.446549
	34.972	0.429147
	34.988	0.369322
	35.005	0.368662
	35.021	0.383096
	35.037	0.448234
	35.054	0.364083
	35.07	0.429843

## Sheet: Figure 5G
	Figure 5G. Mass spectra of C30 14,16-diketone in yeast in vivo assays (upper panel: C16 3-ketoacid and C15 fatty acid; lower panel: C17 3-ketoacid and C14 fatty acid).
	C16 3-ketoacid and C15 fatty acid			C17 3-ketoacid and C14 fatty acid
	m/z	Relative abundance (%)		m/z	Relative abundance (%)
	51.1	0.5443		51	0.191746
	52	0.3858		52	0.018262
	52.2	0.2167		53.05	2.63879
	53.05	1.7702		54.1	2.75749
	55.1	16.9732		54.25	0.155223
	56.1	1.0463		55.05	41.5267
	57.1	38.3481		56.05	8.85683
	58.05	6.542		57.05	76.8627
	59	1.9182		58.05	8.73813
	61.05	0.3858		58.95	1.01351
	64.9	0.3435		59.15	1.65267
	65.05	0.1585		59.8	0.054785
	65.9	0.1902		59.9	0.2374
	67.1	4.9302		60.05	0.182615
	69.1	13.4115		65.05	1.33309
	70.1	1.7068		66.05	0.949598
	71.1	39.4208		67.05	11.0756
	72.05	3.0649		68.05	3.11359
	73	14.6428		69.05	36.5961
	74.05	1.4109		70.05	8.19942
	75.05	15.2293		71.05	57.7977
	75.9	0.3435		72.05	4.29145
	76	1.3158		72.25	0.054785
	77.05	2.5576		75	3.14098
	78.05	0.8402		75.9	0.054785
	79.05	4.5973		76.05	0.100438
	80.05	1.6328		77.05	1.24178
	81.1	11.6889		77.9	0.082177
	83.1	4.4917		78	0.082177
	84.05	1.2365		78.15	0.36523
	85.1	27.5682		79.1	4.8393
	86.05	1.8548		80	4.87582
	88.1	0.2642		81.05	16.1888
	89.1	0.9406		82.05	4.15449
	91.05	7.1761		83.05	21.4116
	92.05	1.7068		84	14.1801
	93.05	5.892		85.05	42.7593
	94.05	6.4468		86.1	4.3645
	95.1	20.8571		86.95	0.502191
	97.05	10.4629		87.15	0.61176
	98.05	2.547		88	0.027392
	99.05	5.7229		89	0.063915
	100.05	100		90.9	0.675676
	101.05	9.2052		91.05	1.65267
	102.05	1.1837		92	0.48393
	103.05	1.0938		92.1	0.456538
	104	0.6394		93.05	4.1271
	104.25	0.5179		94.05	7.14938
	105.05	9.5329		94.25	0.310446
	106.05	2.3198		95.05	25.0639
	107.05	9.0626		96.05	3.57925
	108.05	1.7702		97.05	26.954
	109.05	12.4657		98.05	12.363
	111.1	3.4771		99.05	10.7469
	112.1	1.004		100.05	100
	113.05	19.647		101	8.81118
	114.05	1.189		102.05	0.840029
	115.05	0.6394		103	0.191746
	116.05	0.6077		103.15	0.127831
	117	4.8563		103.9	0.054785
	118	1.728		104.2	0.045654
	119.05	8.2276		105.05	1.8992
	120	2.0345		105.8	0.073046
	121.05	3.8523		105.9	0.018262
	122.05	1.5272		106	0.693937
	123.1	3.2921		106.3	0.063915
	124.1	7.0228		107.05	3.78926
	125.1	1.3528		108.05	3.04967
	127.05	0.4016		109.05	15.9788
	128.05	3.588		110	2.96749
	129.05	5.4164		111.05	12.5822
	130.1	2.2194		112.05	4.88495
	131.05	9.2105		112.25	0.255661
	132	2.1349		113.05	23.4112
	133.05	4.2697		114	2.19138
	134.05	1.432		114.15	2.43791
	135.1	4.4599		115	0.401753
	136.1	1.2577		116	0.337838
	137.1	3.3185		116.1	0.127831
	138.1	20.7303		117	1.11395
	139.05	1.3052		117.95	0.420015
	140.1	0.502		118.2	0.219138
	141.05	2.4519		118.8	0.036523
	142.05	12.3177		118.9	0.036523
	143.05	10.2674		119.05	1.26917
	144.05	4.7242		120	1.04091
	145.05	9.8446		120.15	0.219138
	146.1	1.8918		121.05	4.62016
	147.05	5.39		122.05	2.14573
	148.1	0.7768		122.25	0.063915
	149.05	2.3621		123.05	7.7794
	150.1	1.041		124.05	11.4956
	154.05	5.1786		125.05	6.77502
	155.05	4.9408		126.1	2.98576
	156.05	6.3094		126.25	0.073046
	157.05	7.8842		127	5.10409
	158.05	2.9751		128.05	2.1366
	159.1	8.0903		129.05	0.630022
	160.05	2.0345		130.2	0.666545
	161.1	2.8218		131	3.34185
	162.1	0.576		132.05	0.575237
	164.05	0.3963		132.3	0.027392
	167.05	1.2312		133.05	1.20526
	168.05	3.6356		133.8	0.027392
	169.1	7.6781		134.05	0.465668
	170.1	2.7373		134.25	0.127831
	171.05	5.1416		135.15	3.44229
	172.1	1.0304		136.1	1.83528
	173.1	3.8628		136.25	0.155223
	174.1	0.9934		137.05	6.12674
	175.05	0.7662		138	22.8178
	176.05	0.0211		139.05	4.18189
	178.05	0.3858		139.3	0.036523
	179.05	0.4809		139.8	0.036523
	180.1	0.2484		139.9	0.100438
	181.05	2.23		140.05	2.61139
	182.05	1.4532		140.3	0.027392
	183.05	5.5644		141.05	3.85318
	184.1	4.0161		142	10.5825
	185.1	4.9197		142.3	0.045654
	186.1	0.8772		143.05	0.493061
	187.1	2.658		144	0.693937
	188.05	0.8878		145	2.57487
	190.05	0.1163		145.95	0.264792
	192.15	18.6219		146.1	0.100438
	193.1	4.3331		146.25	0.136961
	195.1	2.9592		148.3	0.018262
	196.1	3.0226		149.15	1.63441
	197.05	6.0505		150.1	1.60701
	198.1	2.6686		151	1.47918
	199.15	4.74		151.15	1.71658
	200.05	1.5007		152.05	0.703068
	201.1	1.9605		153.05	1.59788
	202.15	1.2999		153.25	0.100438
	203.1	0.8719		154.1	4.91235
	204.05	0.3223		154.25	0.100438
	205.1	0.8561		155.05	3.21402
	206.15	21.6392		155.95	2.02703
	207.05	6.2672		156.15	3.25055
	209.1	2.6527		156.9	0.200877
	210.1	5.9924		157.15	3.44229
	211.15	51.4796		157.85	0.091308
	212.15	9.7442		159.05	0.630022
	213.1	12.6876		159.25	0.136961
	214	1.1995		160	0.465668
	214.15	0.6922		161.05	0.995252
	215.05	6.1562		162.25	0.191746
	216.1	1.691		163.05	1.35135
	221.15	2.769		163.8	0.027392
	222	1.078		164.1	0.639153
	223.1	1.2999		164.25	0.283053
	224.15	5.1205		165.05	0.547845
	225.15	43.7117		165.25	0.100438
	226.15	8.9093		165.85	0.063915
	227.15	3.6937		166.05	0.693937
	228.15	1.8918		167.05	1.5431
	229.15	2.658		168.05	2.45617
	230.1	0.539		168.25	0.630022
	231.1	1.3633		169.05	4.39189
	232.15	0.9723		169.9	0.182615
	233.1	0.8349		170.05	1.40614
	234.25	0.7345		170.25	0.173484
	235.15	6.6899		171.05	0.657414
	239.15	8.1061		172.05	0.465668
	240.2	2.7584		172.9	0.045654
	241.1	1.0621		173	0.036523
	242.1	0.7979		173.15	1.57049
	243.15	1.6381		174.05	0.228269
	244.1	0.6024		175.05	0.520453
	246.1	0.6975		175.25	0.146092
	247.1	0.111		176.1	0.027392
	248.15	0.3858		176.75	0.054785
	249.15	9.3109		177.05	0.721329
	250.15	26.2682		177.25	0.264792
	251.15	10.8698		177.65	0.091308
	252.15	1.1044		178.15	0.693937
	253.15	42.4963		179.05	0.210007
	254.15	9.0203		180	0.949598
	255.15	18.3735		180.15	0.84916
	256.2	3.9632		181.05	0.566107
	259.2	0.9036		182.1	1.85354
	260	0.1744		183.1	1.10482
	260.25	0.5073		183.25	1.01351
	261.15	0.7662		184.05	2.1366
	262.1	0.5073		184.25	0.748722
	263.1	0.3963		184.85	0.073046
	264.2	14.5371		185.1	1.02264
	267.15	35.2463		185.9	0.045654
	268.15	14.6216		186	0.054785
	269.2	8.7561		186.15	0.228269
	270.2	1.7808		187.1	1.0683
	271.25	1.6487		188.1	0.1187
	272	0.2325		189.1	0.465668
	272.1	0.0845		189.95	0.219138
	272.25	0.4439		190.15	0.420015
	273.1	0.4862		191.15	1.32396
	274	0.2325		192.1	18.015
	274.25	0.8666		193.05	3.03141
	275	0.1902		194.25	0.420015
	275.1	0.4175		194.9	0.200877
	276.15	0.3593		195.15	2.8214
	277.15	1.2101		195.6	0.018262
	278.2	0.2272		195.85	0.073046
	280.1	0.5126		195.9	0.045654
	281.15	13.1685		196.15	1.29657
	282.2	8.7032		197.1	1.31483
	283.2	4.7347		198.05	1.41527
	284.15	0.9565		198.25	0.465668
	285.25	1.7015		199.05	1.24178
	286.1	1.1256		199.8	0.027392
	287.1	0.4967		199.9	0.018262
	288.2	0.9142		200.05	0.200877
	288.9	0.0476		201.1	0.346969
	289.2	0.8191		201.3	0.054785
	290	0.5126		202	0.219138
	290.2	0.4386		202.1	0.018262
	291.15	1.1995		202.25	0.109569
	292.15	2.6052		202.7	0.027392
	293.2	0.8085		203.05	0.976991
	294.35	0.539		204	0.082177
	295.2	12.2437		204.2	0.063915
	296.2	3.6726		205.05	0.173484
	297.15	0.5443		205.25	0.155223
	298.1	0.1797		206.1	19.065
	298.4	0.2325		207.05	4.28232
	299.1	1.432		208.15	2.91271
	300.15	0.7874		209.1	1.8718
	301	0.3646		209.25	0.684806
	302	0.1691		210.15	4.69321
	303.2	1.6804		211.15	41.8371
	304.1	1.0252		212.15	8.35464
	304.3	0.65		212.9	0.082177
	305.2	2.4413		213	0.127831
	306.2	4.4494		213.1	2.81227
	307.2	1.2418		213.9	0.054785
	308.2	0.613		214.15	0.456538
	309.2	0.8349		214.95	0.283053
	310.15	2.1771		215.2	0.547845
	311.15	0.2431		216.1	0.018262
	312	0.0264		217.25	0.054785
	312.25	0.074		217.9	0.027392
	313.2	0.502		218	0.063915
	314.2	0.7239		219.25	0.109569
	315.2	0.8349		220.1	0.547845
	316.3	0.9723		220.9	0.036523
	317.15	1.1678		221.15	4.45581
	318.2	1.7702		221.95	0.219138
	319.2	2.8165		222.1	1.41527
	320.2	2.9434		222.3	1.16874
	321.2	0.9776		223.25	0.885683
	322.15	0.4122		224.15	4.62016
	323.1	0.4492		225.1	38.6687
	323.2	0.3646		226.15	8.32725
	324.2	2.3568		226.35	0.228269
	325.2	2.2511		226.9	0.100438
	326.25	0.7662		227.15	3.42403
	327	0.2695		228.15	0.794375
	327.2	0.037		229.25	0.319576
	328.2	0.465		230.1	0.100438
	329.15	1.3528		231.05	0.429145
	330.2	0.9776		231.25	0.091308
	331.2	0.6922		232.1	0.356099
	332.1	0.1321		232.25	0.136961
	333.25	1.8284		233.15	0.36523
	334.25	1.2101		234.05	0.100438
	335.2	0.037		235.1	4.35537
	336.25	0.3805		235.25	0.219138
	337.2	2.0397		236.4	0.027392
	338.2	0.0634		236.6	0.027392
	340.2	6.2408		236.9	0.073046
	341.2	2.1349		237	0.182615
	342	0.2536		237.35	0.136961
	342.2	0.074		237.95	0.091308
	342.5	0.185		238	0.027392
	343.2	17.4487		238.3	0.429145
	344.15	6.32		239.1	1.22352
	345.25	3.8945		239.25	2.68444
	346.3	1.5906		240	0.164354
	347.2	0.3065		240.2	1.69832
	347.35	0.3752		240.9	0.063915
	348.2	0.8296		241	0.210007
	349.05	0.8085		241.1	1.11395
	350.2	0.7081		242.15	0.045654
	350.5	0.185		242.5	0.018262
	351.1	0.5284		242.95	0.073046
	351.25	1.0357		246.15	0.493061
	352.25	1.0252		247	0.027392
	353.25	0.2695		247.1	0.027392
	354.1	0.1797		247.25	0.054785
	354.25	0.354		248.2	0.054785
	355.1	0.2536		249.1	4.90321
	356.2	0.037		250.1	20.9825
	357.25	0.3488		251.05	2.44704
	358.2	0.6658		251.25	0.639153
	360.35	0.428		252	0.273923
	361.25	0.893		252.2	0.200877
	362.3	0.3963		253.1	34.4868
	363.25	0.6077		254.15	6.09021
	364.3	1.5324		254.9	0.045654
	365.25	3.0332		255.15	4.07232
	366.25	0.9617		256.15	0.547845
	367.25	0.4016		256.35	0.100438
	368.3	1.5007		257.1	0.200877
	369.25	0.0211		257.3	0.1187
	370.3	0.0845		259.1	0.054785
	371.25	1.9658		259.3	0.027392
	372.2	1.2418		261.1	0.027392
	373.1	0.6235		262.2	0.018262
	375.25	0.1955		262.9	0.045654
	376.25	12.2596		263	0.228269
	377.25	4.2803		263.15	1.13221
	379.3	2.4995		263.4	0.027392
	380.3	5.6806		264.15	21.3751
	381.25	1.5272		264.8	0.027392
	382.3	1.7385		265.1	5.01278
	383.3	0.354		265.35	0.073046
	385	0.1691		266.05	0.319576
	385.25	0.2695		266.25	0.529584
	386.25	5.0571		267.1	30.8346
	387.25	2.4942		268.2	13.5135
	388.3	0.576		269.2	8.09898
	389.3	0.3699		270.2	1.01351
	390.25	0.5231		270.35	0.109569
	391.25	0.2008		271	0.703068
	392.15	0.7081		271.25	1.03178
	394.3	0.1585		272.25	0.054785
	395.25	0.3382		273.2	0.082177
	396.25	0.6288		277.1	0.502191
	397.3	0.7609		277.25	0.511322
	398	0.1638		278	0.082177
	398.3	0.4597		278.15	0.054785
	399.25	0.5337		279.35	0.100438
	400.3	0.4914		280.2	0.027392
	401.2	0.0687		281.05	4.63842
	403.3	0.1215		281.35	0.575237
	404.25	0.148		282.1	6.80241
	406.25	0.1955		282.35	0.292184
	407.3	1.6751		283.2	6.79328
	407.7	0.1532		283.35	0.155223
	408.3	1.0569		284.1	0.529584
	409.3	0.1691		284.2	0.24653
	410.3	0.8085		284.35	0.356099
	411.3	0.7028		285.1	0.045654
	412.3	0.5443		285.25	0.054785
	412.45	0.1374		291.2	0.392622
	413.25	0.5813		291.35	0.155223
	414.2	0.7557		292.2	1.72571
	414.3	0.2061		293.1	0.24653
	414.45	0.2801		293.2	0.045654
	415.25	1.6276		293.35	0.24653
	416	0.1163		295.1	7.92549
	416.3	0.5866		296.1	1.78963
	417.3	0.2272		297.1	0.24653
	421.3	0.1321		297.35	0.127831
	421.5	0.7715		299.2	0.155223
	422.25	0.7609		301.2	0.018262
	422.6	0.1744		302.9	0.045654
	423.3	0.3171		303.2	0.383492
	424.3	0.5549		304.05	0.109569
	426.3	0.0106		304.4	0.027392
	427.35	0.4122		304.9	0.027392
	429.05	0.3012		305.15	1.71658
	429.35	0.428		305.4	0.301315
	430.25	0.037		306.25	4.04492
	431.15	0.0951		306.9	0.027392
	431.45	0.2325		307.2	0.703068
	432.4	17.7711		307.35	0.24653
	433.4	6.2989		308.1	0.045654
	434.4	1.3792		309.2	1.187
	435.35	1.0621		309.35	0.200877
	436.2	0.0898		310.2	2.1092
	436.45	0.539		311.15	0.429145
	438.3	0.1163		311.35	0.1187
	440.25	0.0528		313.3	0.063915
	441.2	0.2167		314	0.018262
	441.45	0.2748		315.2	0.018262
	442.2	0.2061		317.15	0.082177
	446.45	0.0317		318.1	0.027392
	449.3	2.2194		318.4	0.018262
	450.4	6.2566		319.15	1.39701
	451.3	3.5775		319.35	0.986121
	452.35	1.7491		320.25	2.86706
	453.2	0.3276		321.2	0.648283
				321.5	0.036523
				323.2	0.61176
				323.35	0.383492
				324.15	1.25091
				324.35	1.68919
				324.6	0.027392
				325.4	0.173484
				329.05	0.164354
				329.25	0.155223
				330.1	0.155223
				330.3	0.018262
				331.1	0.027392
				333	0.027392
				333.1	0.063915
				333.25	0.703068
				333.45	0.255661
				334.05	0.054785
				334.1	0.027392
				334.2	0.173484
				334.35	0.283053
				334.7	0.018262
				335	0.018262
				335.4	0.018262
				336.35	0.045654
				337.15	0.36523
				337.35	1.26917
				338.2	0.922206
				338.45	0.164354
				339.2	1.02264
				340.25	0.219138
				340.8	0.027392
				341.25	0.109569
				342.9	0.027392
				343.15	3.01315
				344.15	1.28744
				345.15	0.392622
				346.2	0.027392
				348.3	0.127831
				349.2	0.027392
				351.2	1.52484
				351.5	0.027392
				352.1	0.328707
				352.2	0.191746
				352.35	0.283053
				353.25	0.045654
				353.5	0.018262
				355.15	0.520453
				358.3	0.027392
				359.4	0.018262
				360.3	0.027392
				361.6	0.027392
				362.2	0.182615
				362.3	0.155223
				362.45	0.182615
				363.05	0.420015
				364.45	0.1187
				365.25	1.90833
				365.4	0.027392
				365.55	0.073046
				366.25	1.37874
				366.45	0.054785
				367.15	0.264792
				367.35	0.292184
				371.15	0.456538
				372.25	0.556976
				373.2	0.228269
				375.3	0.027392
				376.05	0.456538
				376.2	0.931337
				377.2	0.61176
				377.6	0.027392
				378.5	0.054785
				379.15	0.273923
				379.35	0.684806
				381.2	0.24653
				381.5	0.054785
				382.3	0.045654
				384.2	0.018262
				386.3	2.41965
				387	0.054785
				387.25	0.748722
				388.25	0.136961
				389.25	0.045654
				389.55	0.073046
				390.3	0.465668
				390.5	0.082177
				391.25	0.136961
				391.45	0.045654
				392.3	0.018262
				393.15	0.666545
				393.4	0.812637
				394.15	0.410884
				394.4	0.493061
				395.35	0.063915
				396.1	0.018262
				396.35	0.219138
				397.5	0.018262
				400.1	0.027392
				403.2	0.018262
				403.4	0.018262
				404.35	0.054785
				407.1	0.036523
				407.2	0.1187
				407.35	1.56136
				408.2	0.283053
				408.3	0.036523
				408.45	0.301315
				409.3	0.018262
				413.25	0.264792
				414.3	0.1187
				414.5	0.292184
				415.3	0.054785
				421.2	0.100438
				421.35	0.73046
				422.3	0.1187
				422.45	0.063915
				425.3	0.018262
				429.15	0.082177
				431.4	0.018262
				432.35	19.0194
				433.2	0.109569
				433.35	6.39153
				433.55	0.109569
				434.3	0.575237
				434.4	0.1187
				434.55	0.136961
				435.2	0.173484
				435.4	0.584368
				435.55	0.1187
				449.2	0.164354
				449.3	0.876552
				449.45	1.36048
				449.65	0.100438
				450.4	6.84806
				450.55	0.100438
				450.9	0.018262
				451.35	1.85354
				451.55	0.502191
				452.4	0.109569
				455.35	2.2553
				456.3	0.84916
				456.5	0.063915
				457.4	0.337838
				466.2	0.109569
				468.25	0.566107
				469.6	0.027392
				470.4	1.25091
				470.6	0.018262
				471.35	0.401753
				472.3	0.264792
				472.45	0.36523
				473.3	0.018262
				481.25	0.063915
				481.55	0.429145
				481.8	0.018262
				482.2	0.027392
				484.2	0.045654

## Sheet: Figure 5H
	Figure 5H. Chromatogram of lipids from yeast expressing HvDMP and supplemented with odd-numbered 3-ketoacid (C17) and even-numbered fatty acid (C14).
	Retention time	Relative abundance of m/z 100 (%)
	14.992	0.4624
	15.009	0.3313
	15.025	0.182
	15.042	0.3844
	15.058	0.3131
	15.075	0.329
	15.091	0.329
	15.107	0.271
	15.124	0.2334
	15.14	0.2161
	15.157	0.3663
	15.173	0.3297
	15.19	0.3835
	15.206	0.5952
	15.222	0.8054
	15.239	0.5585
	15.255	0.1639
	15.272	0.4226
	15.288	0.2368
	15.305	0.3751
	15.321	0.2959
	15.337	0.2084
	15.354	0.2578
	15.37	0.4358
	15.387	0.3315
	15.403	0.2261
	15.42	0.4072
	15.436	0.3111
	15.452	0.334
	15.469	0.2666
	15.485	0.4689
	15.502	0.324
	15.518	0.2147
	15.535	0.3715
	15.551	0.163
	15.567	0.0996
	15.584	0.2409
	15.6	0.2223
	15.617	0.0886
	15.633	0.2938
	15.65	0.2228
	15.666	0.2421
	15.682	0.3461
	15.699	0.298
	15.715	0.21
	15.732	0.2419
	15.748	0.207
	15.765	0.259
	15.781	0.3044
	15.798	0.4372
	15.814	0.189
	15.83	0.4125
	15.847	0.2377
	15.863	0.2326
	15.88	0.1426
	15.896	0.4821
	15.913	0.337
	15.929	0.2815
	15.945	0.3722
	15.962	0.3071
	15.978	0.4274
	15.995	0.3112
	16.011	0.1844
	16.028	0.3196
	16.044	0.2115
	16.06	0.133
	16.077	0.1042
	16.093	0.1068
	16.11	0.237
	16.126	0.4095
	16.143	0.3662
	16.159	0.2039
	16.175	0.2233
	16.192	0.3101
	16.208	0.2836
	16.225	0.2725
	16.241	0.212
	16.258	0.2149
	16.274	0.2413
	16.29	0.3099
	16.307	0.2537
	16.323	0
	16.34	0.2748
	16.356	0.1841
	16.373	0.3455
	16.389	0.1276
	16.405	0.1692
	16.422	0.2426
	16.438	0.2288
	16.455	0.3431
	16.471	0.2965
	16.488	0.2909
	16.504	0.1894
	16.52	0.2085
	16.537	0.2636
	16.553	0.1714
	16.57	0.2663
	16.586	0.1782
	16.603	0.2088
	16.619	0.1859
	16.635	0.2855
	16.652	0.4474
	16.668	0.3121
	16.685	0.2045
	16.701	0.2242
	16.718	0.2493
	16.734	0.2447
	16.75	0.3019
	16.767	0.2126
	16.783	0.3027
	16.8	0.4333
	16.816	0.5318
	16.833	0.6014
	16.849	0.5266
	16.865	0.6406
	16.882	0.6509
	16.898	0.6649
	16.915	0.3821
	16.931	0.8021
	16.948	0.3567
	16.964	0.5962
	16.98	0.4532
	16.997	0.4545
	17.013	0.4671
	17.03	0.4775
	17.046	0.5944
	17.063	0.5023
	17.079	0.379
	17.095	0.352
	17.112	0.3782
	17.128	0.3375
	17.145	0.322
	17.161	0.2478
	17.178	0.3468
	17.194	0.3331
	17.211	0.2554
	17.227	0.3552
	17.243	0.2968
	17.26	0.2783
	17.276	0.3061
	17.293	0.2849
	17.309	0.2475
	17.326	0.2578
	17.342	0.1939
	17.358	0.1771
	17.375	0.2514
	17.391	0.2774
	17.408	0.28
	17.424	0.355
	17.441	0.2884
	17.457	0.3843
	17.473	0.1888
	17.49	0.2009
	17.506	0.2569
	17.523	0.1338
	17.539	0.3516
	17.556	0.2169
	17.572	0.2877
	17.588	0.2606
	17.605	0.3465
	17.621	0.212
	17.638	0.2895
	17.654	0.3424
	17.671	0.309
	17.687	0.2442
	17.703	0.3486
	17.72	0.2838
	17.736	0.282
	17.753	0.2958
	17.769	0.2787
	17.786	0.2512
	17.802	0.3207
	17.818	0.3689
	17.835	0.2366
	17.851	0.1573
	17.868	0.3323
	17.884	0.4622
	17.901	0.3516
	17.917	0.278
	17.933	0.2142
	17.95	0.1506
	17.966	0.2689
	17.983	0.1918
	17.999	0.2499
	18.016	0.0874
	18.032	0.1356
	18.048	0.2743
	18.065	0.2101
	18.081	0.2725
	18.098	0.2598
	18.114	0.1558
	18.131	0.3744
	18.147	0.3377
	18.163	0.2243
	18.18	0.1799
	18.196	0.3332
	18.213	0.3917
	18.229	0.4082
	18.246	0.4785
	18.262	0.5415
	18.278	0.6367
	18.295	0.517
	18.311	0.4321
	18.328	0.5037
	18.344	0.5367
	18.361	0.1741
	18.377	0.238
	18.393	0.3038
	18.41	0.1808
	18.426	0.2051
	18.443	0.4615
	18.459	0.1703
	18.476	0.2627
	18.492	0.1776
	18.508	0.2715
	18.525	0.3002
	18.541	0.2614
	18.558	0.4279
	18.574	0.4019
	18.591	0.3737
	18.607	0.3692
	18.624	0.3455
	18.64	0.3074
	18.656	0.3377
	18.673	0.5068
	18.689	0.2898
	18.706	0.2104
	18.722	0.2174
	18.739	0.2881
	18.755	0.3737
	18.771	0.3247
	18.788	0.2337
	18.804	0.2449
	18.821	0.4194
	18.837	0.2879
	18.854	0.1972
	18.87	0.2163
	18.886	0.3576
	18.903	0.2408
	18.919	0.2733
	18.936	0.3807
	18.952	0.314
	18.969	0.2656
	18.985	0.2506
	19.001	0.1874
	19.018	0.2475
	19.034	0.0808
	19.051	0.2667
	19.067	0.2547
	19.084	0.1772
	19.1	0.2478
	19.116	0.2664
	19.133	0.2319
	19.149	0.2965
	19.166	0.2965
	19.182	0.3065
	19.199	0.3013
	19.215	0.2593
	19.231	0.2754
	19.248	0.2556
	19.264	0.3628
	19.281	0.5047
	19.297	0.9526
	19.314	0.8434
	19.33	1.2403
	19.346	0.8487
	19.363	0.5653
	19.379	0.597
	19.396	0.3459
	19.412	0.2519
	19.429	0.2001
	19.445	0.1949
	19.461	0.2764
	19.478	0.396
	19.494	0.3402
	19.511	0.1505
	19.527	0.1246
	19.544	0.2017
	19.56	0.1354
	19.576	0.3878
	19.593	0.2125
	19.609	0.349
	19.626	0.176
	19.642	0.1654
	19.659	0.2444
	19.675	0.1795
	19.691	0.3624
	19.708	0.2823
	19.724	0.1278
	19.741	0.3983
	19.757	0.1329
	19.774	0.3016
	19.79	0.3358
	19.806	0.1955
	19.823	0.2685
	19.839	0.2214
	19.856	0.421
	19.872	0.1982
	19.889	0.2269
	19.905	0.2742
	19.921	0.2969
	19.938	0.3684
	19.954	0.2827
	19.971	0.2452
	19.987	0.2916
	20.004	0.2979
	20.02	0.2671
	20.037	0.294
	20.053	0.3024
	20.069	0.2212
	20.086	0.3288
	20.102	0.3153
	20.119	0.167
	20.135	0.3017
	20.152	0.214
	20.168	0.2099
	20.184	0.2246
	20.201	0.1714
	20.217	0.1976
	20.234	0.2872
	20.25	0.1315
	20.267	0.3074
	20.283	0.194
	20.299	0.2132
	20.316	0.2025
	20.332	0.2242
	20.349	0.2616
	20.365	0.1996
	20.382	0.273
	20.398	0.1829
	20.414	0.1779
	20.431	0.3047
	20.447	0.14
	20.464	0.2022
	20.48	0.2291
	20.497	0.2945
	20.513	0.1612
	20.529	0.2316
	20.546	0.1213
	20.562	0.2064
	20.579	0.3324
	20.595	0.1877
	20.612	0.204
	20.628	0.2716
	20.644	0.3491
	20.661	0.0811
	20.677	0.2896
	20.694	0.3375
	20.71	0.1991
	20.727	0.1608
	20.743	0.3954
	20.759	0.1649
	20.776	0.2372
	20.792	0.2212
	20.809	0.1269
	20.825	0.2661
	20.842	0.1161
	20.858	0.1327
	20.874	0.1545
	20.891	0.2898
	20.907	0.2908
	20.924	0.1894
	20.94	0.1103
	20.957	0.1937
	20.973	0.2084
	20.989	0.1511
	21.006	0.2736
	21.022	0.1562
	21.039	0.1513
	21.055	0.3529
	21.072	0.3075
	21.088	0.2912
	21.104	0.2432
	21.121	0.3585
	21.137	0.3081
	21.154	0.2096
	21.17	0.3153
	21.187	0.2882
	21.203	0.2543
	21.219	0.1975
	21.236	0.2684
	21.252	0.3493
	21.269	0.4686
	21.285	0.3996
	21.302	0.4171
	21.318	0.7837
	21.334	0.328
	21.351	0.3085
	21.367	0.3225
	21.384	0.2115
	21.4	0.3559
	21.417	0.4946
	21.433	0.6358
	21.45	0.4842
	21.466	0.4006
	21.482	0.4381
	21.499	0.6346
	21.515	0.4121
	21.532	0.5619
	21.548	0.4542
	21.565	0.5296
	21.581	0.6537
	21.597	0.8307
	21.614	0.9016
	21.63	0.7627
	21.647	0.6426
	21.663	0.6515
	21.68	0.5735
	21.696	0.3463
	21.712	0.3595
	21.729	0.3352
	21.745	0.4181
	21.762	0.3287
	21.778	0.4318
	21.795	0.3996
	21.811	0.273
	21.827	0.2669
	21.844	0.4168
	21.86	0.2749
	21.877	0.2906
	21.893	0.2585
	21.91	0.147
	21.926	0.1312
	21.942	0.2802
	21.959	0.205
	21.975	0.2401
	21.992	0.1689
	22.008	0.2019
	22.025	0.2571
	22.041	0.1783
	22.057	0.2012
	22.074	0.1715
	22.09	0.372
	22.107	0.3754
	22.123	0.33
	22.14	0.3094
	22.156	0.3473
	22.172	0.2697
	22.189	0.2538
	22.205	0.1633
	22.222	0.2148
	22.238	0.1772
	22.255	0.1707
	22.271	0.164
	22.287	0.1563
	22.304	0.2578
	22.32	0.1981
	22.337	0.1625
	22.353	0.2604
	22.37	0.465
	22.386	0.2849
	22.402	0.2954
	22.419	0.2886
	22.435	0.2027
	22.452	0.2656
	22.468	0.293
	22.485	0.2425
	22.501	0.1435
	22.517	0.1818
	22.534	0.1815
	22.55	0.1925
	22.567	0.1959
	22.583	0.1988
	22.6	0.3553
	22.616	0.1607
	22.632	0.2785
	22.649	0.6015
	22.665	0.2171
	22.682	0.3443
	22.698	0.2238
	22.715	0.2124
	22.731	0.2769
	22.747	0.147
	22.764	0.3142
	22.78	0.5471
	22.797	0.5696
	22.813	1.0941
	22.83	1.1586
	22.846	1.4749
	22.863	1.374
	22.879	1.4697
	22.895	1.204
	22.912	1.4657
	22.928	0.5612
	22.945	0.6187
	22.961	0.6492
	22.978	0.4521
	22.994	0.5378
	23.01	0.3978
	23.027	0.3211
	23.043	0.3403
	23.06	0.3033
	23.076	0.1767
	23.093	0.2359
	23.109	0.2693
	23.125	0.3282
	23.142	0.179
	23.158	0.375
	23.175	0.2845
	23.191	0.296
	23.208	0.2096
	23.224	0.3568
	23.24	0.1282
	23.257	0.3346
	23.273	0.2094
	23.29	0.3015
	23.306	0.1926
	23.323	0.1734
	23.339	0.2964
	23.355	0.2725
	23.372	0.213
	23.388	0.3664
	23.405	0.1657
	23.421	0.1699
	23.438	0.261
	23.454	0.2916
	23.47	0.2762
	23.487	0.3917
	23.503	0.2778
	23.52	0.3986
	23.536	0.1408
	23.553	0.1483
	23.569	0.1309
	23.585	0.2392
	23.602	0.2466
	23.618	0.2055
	23.635	0.1743
	23.651	0.2522
	23.668	0.3065
	23.684	0.2307
	23.7	0.2641
	23.717	0.4537
	23.733	0.3307
	23.75	0.2839
	23.766	0.39
	23.783	0.3232
	23.799	0.3368
	23.815	0.1979
	23.832	0.126
	23.848	0.1553
	23.865	0.1432
	23.881	0.3663
	23.898	0.3205
	23.914	0.2571
	23.93	0.2644
	23.947	0.1856
	23.963	0.2738
	23.98	0.2421
	23.996	0.1463
	24.013	0.3205
	24.029	0.2313
	24.045	0.2808
	24.062	0.3167
	24.078	0.3867
	24.095	0.3762
	24.111	0.7853
	24.128	2.702
	24.144	7.7583
	24.16	18.7062
	24.177	33.7929
	24.193	51.9965
	24.21	69.6284
	24.226	90.4832
	24.243	99.7418
	24.259	100
	24.276	78.827
	24.292	57.9952
	24.308	40.202
	24.325	30.6252
	24.341	20.4814
	24.358	17.0186
	24.374	12.689
	24.391	9.4182
	24.407	7.0304
	24.423	5.8863
	24.44	5.0471
	24.456	4.5861
	24.473	3.3423
	24.489	3.3728
	24.506	2.51
	24.522	2.9901
	24.538	2.5458
	24.555	1.9389
	24.571	1.7936
	24.588	1.9654
	24.604	1.8582
	24.621	1.6253
	24.637	2.0334
	24.653	1.3642
	24.67	1.476
	24.686	1.2749
	24.703	1.1778
	24.719	0.8438
	24.736	0.6996
	24.752	1.0119
	24.768	0.9256
	24.785	0.9654
	24.801	1.1844
	24.818	1.039
	24.834	1.3273
	24.851	1.0839
	24.867	1.09
	24.883	0.9026
	24.9	0.8444
	24.916	0.9261
	24.933	1.0853
	24.949	0.8364
	24.966	0.6128
	24.982	0.729
	24.998	0.6779
	25.015	0.614
	25.031	0.8178
	25.048	0.7266
	25.064	0.8284
	25.081	0.6892
	25.097	0.8501
	25.113	0.7362
	25.13	0.5533
	25.146	0.522
	25.163	0.6609
	25.179	0.469
	25.196	0.7171
	25.212	0.5157
	25.228	0.4085
	25.245	0.4866
	25.261	0.8413
	25.278	0.7131
	25.294	0.7031
	25.311	0.589
	25.327	0.6046
	25.343	0.7667
	25.36	0.6634
	25.376	0.5933
	25.393	0.5076
	25.409	0.5884
	25.426	0.4898
	25.442	0.5925
	25.458	0.9356
	25.475	2.0195
	25.491	3.6622
	25.508	6.4264
	25.524	9.4661
	25.541	11.6009
	25.557	13.3668
	25.573	14.3628
	25.59	10.3006
	25.606	9.5767
	25.623	7.5866
	25.639	6.2218
	25.656	4.5584
	25.672	3.7832
	25.689	3.1815
	25.705	2.2651
	25.721	2.1002
	25.738	1.8305
	25.754	1.6219
	25.771	1.215
	25.787	1.3504
	25.804	0.8958
	25.82	1.03
	25.836	0.6534
	25.853	0.7885
	25.869	0.878
	25.886	0.8572
	25.902	0.8093
	25.919	0.6603
	25.935	0.7377
	25.951	0.7106
	25.968	0.5627
	25.984	0.504
	26.001	0.6439
	26.017	0.7463
	26.034	0.5287
	26.05	0.4679
	26.066	0.6166
	26.083	0.61
	26.099	0.5592
	26.116	0.6123
	26.132	0.4078
	26.149	0.5142
	26.165	0.6248
	26.181	0.6611
	26.198	0.4731
	26.214	0.3659
	26.231	0.44
	26.247	0.5441
	26.264	0.3879
	26.28	0.3947
	26.296	0.3854
	26.313	0.4766
	26.329	0.3957
	26.346	0.4689
	26.362	0.3475
	26.379	1.3111
	26.395	0.279
	26.411	0.3035
	26.428	0.582
	26.444	0.363
	26.461	0.4416
	26.477	0.4527
	26.494	0.4901
	26.51	0.4212
	26.526	0.3927
	26.543	0.8599
	26.559	1.1369
	26.576	1.3227
	26.592	1.2103
	26.609	1.0949
	26.625	1.4109
	26.641	0.863
	26.658	1.2467
	26.674	0.9421
	26.691	0.6358
	26.707	0.6738
	26.724	0.5106
	26.74	0.598
	26.756	0.7585
	26.773	1.7441
	26.789	2.4945
	26.806	4.3907
	26.822	7.3312
	26.839	9.8395
	26.855	11.3934
	26.871	10.5773
	26.888	9.1623
	26.904	7.8436
	26.921	5.5866
	26.937	4.9734
	26.954	4.11
	26.97	3.529
	26.987	2.5688
	27.003	1.8311
	27.019	1.4144
	27.036	1.8046
	27.052	1.317
	27.069	1.1873
	27.085	1.0747
	27.102	0.6609
	27.118	0.6623
	27.134	0.6135
	27.151	0.6767
	27.167	0.8639
	27.184	0.4666
	27.2	0.373
	27.217	0.5197
	27.233	0.7638
	27.249	0.4741
	27.266	0.917
	27.282	0.7619
	27.299	0.7184
	27.315	0.5974
	27.332	0.6608
	27.348	0.2804
	27.364	0.4375
	27.381	0.5612
	27.397	0.4628
	27.414	0.4992
	27.43	0.4309
	27.447	0.4711
	27.463	0.3487
	27.479	0.4242
	27.496	0.379
	27.512	0.3844
	27.529	0.3404
	27.545	0.4923
	27.562	0.3973
	27.578	0.405
	27.594	0.4894
	27.611	0.3276
	27.627	0.5071
	27.644	0.3912
	27.66	0.5489
	27.677	0.4553
	27.693	0.4393
	27.709	0.2398
	27.726	0.257
	27.742	0.351
	27.759	0.3818
	27.775	0.3376
	27.792	0.4532
	27.808	0.266
	27.824	0.3525
	27.841	0.2669
	27.857	0.2986
	27.874	0.3014
	27.89	0.3506
	27.907	0.4106
	27.923	0.4423
	27.939	0.4671
	27.956	0.4127
	27.972	0.2646
	27.989	0.339
	28.005	0.3837
	28.022	0.4717
	28.038	0.5783
	28.054	1.1508
	28.071	2.0708
	28.087	3.1383
	28.104	4.5999
	28.12	4.9232
	28.137	5.0731
	28.153	4.2149
	28.169	4.544
	28.186	2.9164
	28.202	2.5158
	28.219	2.1135
	28.235	1.9827
	28.252	1.6628
	28.268	1.0996
	28.284	0.8442
	28.301	0.5951
	28.317	0.655
	28.334	0.7957
	28.35	0.4184
	28.367	0.5005
	28.383	0.482
	28.4	0.5457
	28.416	0.3726
	28.432	0.2576
	28.449	0.531
	28.465	0.2839
	28.482	0.333
	28.498	0.4145
	28.515	0.3759
	28.531	0.3305
	28.547	0.3019
	28.564	0.4747
	28.58	0.3911
	28.597	0.3625
	28.613	0.3583
	28.63	0.2364
	28.646	0.251
	28.662	0.221
	28.679	0.2928
	28.695	0.2872
	28.712	0.1248
	28.728	0.4761
	28.745	0.391
	28.761	0.3024
	28.777	0.3836
	28.794	0.3886
	28.81	0.3153
	28.827	0.3498
	28.843	0.1932
	28.86	0.2209
	28.876	0.3482
	28.892	0.3862
	28.909	0.3919
	28.925	0.286
	28.942	0.3322
	28.958	0.3055
	28.975	0.2499
	28.991	0.3172
	29.007	0.3176
	29.024	0.3201
	29.04	0.2249
	29.057	0.1749
	29.073	0.3148
	29.09	0.2988
	29.106	0.2282
	29.122	0.2853
	29.139	0.4076
	29.155	0.1719
	29.172	0.2627
	29.188	0.3766
	29.205	0.3581
	29.221	0.3315
	29.237	0.2241
	29.254	0.116
	29.27	0.28
	29.287	0.4044
	29.303	0.3758
	29.32	0.2313
	29.336	0.2636
	29.352	0.1805
	29.369	0.2945
	29.385	0.4825
	29.402	0.389
	29.418	0.218
	29.435	0.4161
	29.451	0.2493
	29.467	0.3722
	29.484	0.1969
	29.5	0.4015
	29.517	0.2342
	29.533	0.2383
	29.55	0.297
	29.566	0.3547
	29.582	0.27
	29.599	0.2972
	29.615	0.1914
	29.632	0.2317
	29.648	0.2603
	29.665	0.17
	29.681	0.3169
	29.697	0.2915
	29.714	0.3391
	29.73	0.0909
	29.747	0.2182
	29.763	0.4918
	29.78	0.4841
	29.796	0.234
	29.813	0.1522
	29.829	0.3942
	29.845	0.2056
	29.862	0.2496
	29.878	0.3352
	29.895	0.3152
	29.911	0.3328
	29.928	0.1956
	29.944	0.2372
	29.96	0.2895
	29.977	0.2313
	29.993	0.3144
	30.01	0.3884
	30.026	0.2509
	30.043	0.2372
	30.059	0.2273
	30.075	0.2529
	30.092	0.3411
	30.108	0.3373
	30.125	0.2373
	30.141	0.1624
	30.158	0.2864
	30.174	0.2322
	30.19	0.1394
	30.207	0.2423
	30.223	0.2776
	30.24	0
	30.256	0.4262
	30.273	0.1434
	30.289	0.3534
	30.305	0.209
	30.322	0.1828
	30.338	0.2646
	30.355	0.4059
	30.371	0.2477
	30.388	0.3454
	30.404	0.3392
	30.42	0.3228
	30.437	0.4089
	30.453	0.2638
	30.47	0.2378
	30.486	0.0965
	30.503	0.2222
	30.519	0.2946
	30.535	0.1829
	30.552	0.5277
	30.568	0.2411
	30.585	0.3622
	30.601	0.401
	30.618	0.3299
	30.634	0.3027
	30.65	0.1915
	30.667	0.2815
	30.683	0.2682
	30.7	0.1308
	30.716	0.3286
	30.733	0.2696
	30.749	0.1622
	30.765	0.2925
	30.782	0.3214
	30.798	0.2421
	30.815	0.1615
	30.831	0.2494
	30.848	0.167
	30.864	0.1969
	30.88	0.2581
	30.897	0.2766
	30.913	0.2115
	30.93	0.1857
	30.946	0.2588
	30.963	0.1367
	30.979	0.2391
	30.995	0.2568
	31.012	0.1563
	31.028	0.1274
	31.045	0.2828
	31.061	0.2475
	31.078	0.1873
	31.094	0.1999
	31.11	0.2916
	31.127	0.1646
	31.143	0.1601
	31.16	0.2962
	31.176	0.1759
	31.193	0.1638
	31.209	0.2288
	31.226	0.2193
	31.242	0.2749
	31.258	0.1161
	31.275	0.1869
	31.291	0.2609
	31.308	0.2157
	31.324	0.1738
	31.341	0.1153
	31.357	0.1885
	31.373	0.1475
	31.39	0.41
	31.406	0.1823
	31.423	0.2666
	31.439	0.1474
	31.456	0.3773
	31.472	0.2337
	31.488	0.2444
	31.505	0.2471
	31.521	0.2782
	31.538	0.2297
	31.554	0.2118
	31.571	0.1054
	31.587	0.1416
	31.603	0.1292
	31.62	0.3238
	31.636	0.1669
	31.653	0.1679
	31.669	0.3296
	31.686	0.2265
	31.702	0.2947
	31.718	0.1395
	31.735	0.2131
	31.751	0.1705
	31.768	0.338
	31.784	0.1251
	31.801	0.2833
	31.817	0.2251
	31.833	0.0717
	31.85	0.145
	31.866	0.3282
	31.883	0.1564
	31.899	0.2361
	31.916	0.1285
	31.932	0.2077
	31.948	0.2185
	31.965	0.2544
	31.981	0.2813
	31.998	0.1964
	32.014	0.3687
	32.031	0.2708
	32.047	0
	32.063	0.1758
	32.08	0.2442
	32.096	0.1612
	32.113	0.237
	32.129	0.1138
	32.146	0.1808
	32.162	0.1775
	32.178	0.2553
	32.195	0.1574
	32.211	0.1674
	32.228	0.0852
	32.244	0.2096
	32.261	0.5001
	32.277	0.1875
	32.293	0.2481
	32.31	0.2354
	32.326	0.1482
	32.343	0.3637
	32.359	0.2016
	32.376	0.3156
	32.392	0.1235
	32.408	0.3594
	32.425	0.3171
	32.441	0.1696
	32.458	0.2908
	32.474	0.4077
	32.491	0.1308
	32.507	0.2125
	32.523	0.2043
	32.54	0.2022
	32.556	0.1365
	32.573	0.175
	32.589	0.1496
	32.606	0.0986
	32.622	0.2263
	32.639	0.2014
	32.655	0.2849
	32.671	0.2783
	32.688	0.1691
	32.704	0.2372
	32.721	0.335
	32.737	0.4805
	32.754	0.124
	32.77	0.3387
	32.786	0.1509
	32.803	0.1119
	32.819	0.2278
	32.836	0.2422
	32.852	0.1847
	32.869	0.1765
	32.885	0.1337
	32.901	0.2156
	32.918	0.1794
	32.934	0.3096
	32.951	0.2372
	32.967	0.2431
	32.984	0.2849
	33	0.1621
	33.016	0.1795
	33.033	0.118
	33.049	0.2047
	33.066	0.2301
	33.082	0.1864
	33.099	0.2219
	33.115	0.1724
	33.131	0.1567
	33.148	0.2015
	33.164	0.2086
	33.181	0.2218
	33.197	0.1828
	33.214	0.3958
	33.23	0.3532
	33.246	0.2169
	33.263	0.247
	33.279	0.2894
	33.296	0.1429
	33.312	0.2873
	33.329	0.1888
	33.345	0.2027
	33.361	0.2261
	33.378	0.2116
	33.394	0.2395
	33.411	0.172
	33.427	0.2483
	33.444	0.2366
	33.46	0.1526
	33.476	0.3448
	33.493	0.2624
	33.509	0.1895
	33.526	0.1465
	33.542	0.2935
	33.559	0.1956
	33.575	0.1787
	33.591	0.4763
	33.608	0.2399
	33.624	0.1789
	33.641	0.1569
	33.657	0.1091
	33.674	0.1803
	33.69	0.1465
	33.706	0.2173
	33.723	0.2212
	33.739	0.1549
	33.756	0.3966
	33.772	0.2616
	33.789	0.2849
	33.805	0.1975
	33.821	0.1947
	33.838	0.2171
	33.854	0.1698
	33.871	0.1423
	33.887	0.1999
	33.904	0.2236
	33.92	0.1096
	33.936	0.196
	33.953	0.2145
	33.969	0.2212
	33.986	0.1895
	34.002	0.1993
	34.019	0.191
	34.035	0.1987
	34.052	0.2981
	34.068	0.1722
	34.084	0.1493
	34.101	0.1407
	34.117	0.0837
	34.134	0.2313
	34.15	0.1429
	34.167	0.2532
	34.183	0.1815
	34.199	0.2822
	34.216	0.1287
	34.232	0.2279
	34.249	0.1711
	34.265	0.463
	34.282	0.2471
	34.298	0.2008
	34.314	0.1947
	34.331	0.1595
	34.347	0.2154
	34.364	0.2772
	34.38	0.2497
	34.397	0.1013
	34.413	0.2656
	34.429	0.3618
	34.446	0.2081
	34.462	0.2151
	34.479	0.2267
	34.495	0.27
	34.512	0.1645
	34.528	0.3186
	34.544	0.1367
	34.561	0.2041
	34.577	0.0762
	34.594	0.2473
	34.61	0.3554
	34.627	0.1991
	34.643	0.1511
	34.659	0.1957
	34.676	0.3017
	34.692	0.2143
	34.709	0.2395
	34.725	0.3835
	34.742	0.306
	34.758	0.2089
	34.774	0.4359
	34.791	0.1605
	34.807	0.3776
	34.824	0.1658
	34.84	0.142
	34.857	0.2571
	34.873	0.1939
	34.889	0.233
	34.906	0.273
	34.922	0.3308
	34.939	0.0693
	34.955	0.4817
	34.972	0.1459
	34.988	0.2365
	35.004	0.1923
	35.021	0.1548
