# Supplementary material for: Biosynthesis of barley wax β-diketones: a type-III polyketide synthase condensing two fatty acyl units
Source: Nat Commun. 2023 Nov 10;14:7284. doi: 10.1038/s41467-023-42917-9 (PMC10638390; doi:10.1038/s41467-023-42917-9)
Supplement: Supplementary file 4 — Source Data [file 41467_2023_42917_MOESM4_ESM.zip › Source data files/Figure 6.xlsx]

## Sheet: Figure 6A
	Figure 6A. Chromatograms of lipids from yeast expressing HvDMP and supplemented with C14, C16, or C18 3-ketoacid, or only buffer.
	Retention time	Relative abundance of m/z 100 (%)
		Control	C14 3-Ketoacid	C16 3-Ketoacid	C18 3-Ketoacid
	15.995	0.318244	0.479533	0.278571	0.239751
	16.011	0.257991	0.328921	0.196564	0.207866
	16.028	0.265112	0.363545	0.216597	0.239751
	16.044	0.209241	0.498575	0.173402	0.183339
	16.061	0.32153	0.334115	0.177158	0.291871
	16.077	0.225674	0.382587	0.286709	0.303522
	16.093	0.251418	0.496844	0.277945	0.23362
	16.11	0.226221	0.344502	0.310497	0.351962
	16.126	0.273876	0.48992	0.312375	0.224422
	16.143	0.243202	0.263137	0.267929	0.216451
	16.159	0.247584	0.450103	0.202199	0.236685
	16.176	0.306193	0.469146	0.256035	0.226262
	16.192	0.229508	0.3722	0.291717	0.213385
	16.208	0.24594	0.28218	0.224109	0.237299
	16.225	0.217457	0.656111	0.18467	0.225035
	16.241	0.232794	0	0.304863	0.264892
	16.258	0.225126	0.358351	0.220979	0.188245
	16.274	0.210337	0.429329	0.161508	0.300456
	16.291	0.174185	0.360082	0.162134	0.268571
	16.307	0.231151	0.432791	0.277945	0.219517
	16.323	0.182401	0	0.21284	0.213385
	16.34	0.19719	0.365276	0.272937	0.259986
	16.356	0.281544	0	0.278571	0.199895
	16.373	0.260182	0.32719	0.215971	0.169849
	16.389	0.23882	0	0.17841	0.302295
	16.406	0.22896	0.347964	0.202199	0.216451
	16.422	0.208146	0.3722	0.209085	0.2839
	16.438	0.236081	0.339308	0.268555	0.209093
	16.455	0.229508	0	0.379983	0.25692
	16.471	0.324269	0.560897	0.200946	0.218903
	16.488	0.234438	0.342771	0.218475	0.183952
	16.504	0.19007	0	0.160256	0.257533
	16.521	0.210884	0.467414	0.190304	0.285126
	16.537	0.270041	0.337577	0.17215	0.193763
	16.553	0.301811	0.275255	0.217849	0.22013
	16.57	0.217457	0.360082	0.215345	0.212158
	16.586	0.171994	0.309878	0.247271	0.2048
	16.603	0.247584	0.425867	0.113306	0.264278
	16.619	0.253061	0.392974	0.210963	0.267344
	16.636	0.239915	0.379125	0.222231	0.227488
	16.652	0.205954	0.360082	0.202199	0.201121
	16.668	0.225126	0.56436	0.226613	0.17966
	16.685	0.220744	0.316803	0.292343	0.231167
	16.701	0.198286	0.467414	0.264173	0.155133
	16.718	0.165421	0.413748	0.152118	0.215838
	16.734	0.220196	0.370469	0.210337	0.172915
	16.751	0.184044	0.387781	0.185296	0.160652
	16.767	0.261277	0.353158	0.188426	0.182726
	16.783	0.199929	0.678617	0.279197	0.131833
	16.8	0.253609	0.270062	0.260417	0.231167
	16.816	0.244845	0	0.1565	0.151454
	16.833	0.221292	0	0.219727	0.229941
	16.849	0.226221	0.507231	0.233499	0.175368
	16.866	0.208693	0.379125	0.236003	0.246496
	16.882	0.140772	0.344502	0.261043	0.168623
	16.898	0.255252	0.261406	0.177784	0.233006
	16.915	0.305645	0.80326	0.262295	0.180273
	16.931	0.174185	0.822303	0.279197	0.215224
	16.948	0.211432	0.89155	0.217849	0.248336
	16.964	0.266755	1.25856	0.170272	0.196216
	16.981	0.241011	1.71212	0.277945	0.253241
	16.997	0.220744	1.79868	0.274815	0.280221
	17.013	0.270589	1.41609	0.464493	0.313332
	17.03	0.323721	0.910593	0.513947	0.351349
	17.046	0.291404	0.739207	0.656676	0.554923
	17.063	0.406431	0.694197	0.65918	0.695954
	17.079	0.670448	0.581671	0.840094	0.99457
	17.096	0.621698	0.417211	0.93462	0.959006
	17.112	0.869281	0.567822	0.805664	1.07919
	17.128	1.01608	0.347964	0.794396	0.892783
	17.145	1.09824	0.521081	0.613481	0.802646
	17.161	0.907076	0.429329	0.662936	0.751139
	17.178	0.851753	0.725358	0.599083	0.555537
	17.194	0.596501	0.455296	0.395633	0.421864
	17.211	0.564184	0.365276	0.410657	0.452523
	17.227	0.459563	0.557435	0.370593	0.484408
	17.244	0.450799	0.441447	0.383739	0.377103
	17.26	0.365898	0.349695	0.415039	0.293711
	17.276	0.412457	0	0.235377	0.272863
	17.293	0.31167	0	0.212215	0.296777
	17.309	0.293047	0.508962	0.217223	0.261213
	17.326	0.225674	0.678617	0.1252	0.259986
	17.342	0.258539	0.598983	0.16589	0.14103
	17.359	0.227317	0.396437	0.302985	0.294937
	17.375	0.179115	0.474339	0.295473	0.233006
	17.391	0.206502	0.524543	0.197816	0.273476
	17.408	0.164325	0.47607	0.221605	0.28574
	17.424	0.203763	0.337577	0.225987	0.394885
	17.441	0.236081	0.895012	0.251653	0.286966
	17.457	0.254157	0.548779	0.257287	0.308427
	17.474	0.275519	0.488188	0.258539	0.381395
	17.49	0.255252	0.363545	0.179662	0.313332
	17.506	0.31167	0.567822	0.250401	0.328049
	17.523	0.262921	0.443178	0.286709	0.271636
	17.539	0.234985	0.337577	0.227865	0.315172
	17.556	0.273876	0.482995	0.231621	0.366679
	17.572	0.247584	0	0.266677	0.323756
	17.589	0.244845	0.517618	0.214719	0.242817
	17.605	0.297429	0.448372	0.211589	0.271023
	17.621	0.231699	0.515887	0.285457	0.32437
	17.638	0.224578	0	0.222857	0.244657
	17.654	0.287022	0.444909	0.266051	0.236685
	17.671	0.361516	0.398168	0.207833	0.267344
	17.687	0.222935	0.306416	0.228491	0.277768
	17.704	0.250322	0.427598	0.239759	0.260599
	17.72	0.272232	0.498575	0.293595	0.323143
	17.736	0.262921	0.283911	0.278571	0.247109
	17.753	0.214719	0	0.244141	0.286353
	17.769	0.247584	0.370469	0	0.213998
	17.786	0.29469	0.399899	0.192808	0.258147
	17.802	0.210337	0.309878	0.222231	0.315172
	17.819	0.244297	0	0.215345	0.317625
	17.835	0.214719	0.443178	0.211589	0.288805
	17.851	0.200477	0.287373	0.122696	0.250175
	17.868	0.31167	0.424135	0.194686	0.230554
	17.884	0.249775	0.373932	0.214092	0.249562
	17.901	0.32646	0.285642	0.217223	0.313946
	17.917	0.307836	0.396437	0.202199	0.274089
	17.934	0.239367	0.453565	0.270433	0.221969
	17.95	0.262373	0.292567	0.155874	0.189471
	17.966	0.257443	0.462221	0.202824	0.264278
	17.983	0.229508	0.424135	0.207206	0.242204
	17.999	0.233342	0.398168	0.219727	0.236072
	18.016	0.249227	0	0.202824	0.206027
	18.032	0.217457	0.32719	0.186548	0.298616
	18.049	0.188426	0.418942	0.186548	0.256307
	18.065	0.268398	0.436253	0.251027	0.294937
	18.081	0.237176	0.405093	0.311123	0.321304
	18.098	0.244297	0.439716	0.204076	0.231167
	18.114	0.238272	0.482995	0.268555	0.400403
	18.131	0.251966	0.379125	0.279197	0.359934
	18.147	0.249775	0.581671	0.382487	0.415733
	18.164	0.296333	0.47607	0.296725	0.269797
	18.18	0.371923	0.32719	0.289213	0.282674
	18.196	0.334676	0.29776	0.323017	0.413893
	18.213	0.26073	0.450103	0.267929	0.407761
	18.229	0.410266	0.379125	0.309245	0.319464
	18.246	0.410266	0.263137	0.363707	0.308427
	18.262	0.278258	0.294298	0.278571	0.405309
	18.279	0.227865	0	0.259165	0.32253
	18.295	0.237724	0.365276	0.172776	0.329275
	18.311	0.224578	0.375663	0.283579	0.319464
	18.328	0.200477	0.360082	0.239133	0.280834
	18.344	0.313862	0.43106	0.126452	0.25876
	18.361	0.26073	0.398168	0.232247	0.214611
	18.377	0.237724	0.526274	0.150866	0.348896
	18.394	0.231699	0	0.1878	0.325596
	18.41	0.210337	0.342771	0.15024	0.342765
	18.426	0.277162	0	0.193434	0.236685
	18.443	0.210884	0.342771	0.190304	0.256307
	18.459	0.26073	0.57994	0.210337	0.299843
	18.476	0.247036	0.470877	0.157752	0.294324
	18.492	0.18021	0	0.247897	0.345217
	18.509	0.242654	0.495113	0.161508	0.213998
	18.525	0.282092	0.335846	0.17215	0.255694
	18.541	0.247584	0.292567	0.214092	0.246496
	18.558	0.23389	0.320265	0.240385	0.280834
	18.574	0.297429	0.740938	0.223483	0.313946
	18.591	0.310575	0.29776	0.176532	0.299843
	18.607	0.293595	0.62495	0.261043	0.363
	18.624	0.320982	0.31161	0.257913	0.383847
	18.64	0.374114	0.605908	0.307993	0.426157
	18.657	0.276067	0.299491	0.177784	0.331114
	18.673	0.376305	0.370469	0.300481	0.389366
	18.689	0.391094	0.444909	0.344927	0.389366
	18.706	0.351656	0.313341	0.259165	0.377103
	18.722	0.456277	0	0.313001	0.332954
	18.739	0.337963	0.41548	0.341171	0.262439
	18.755	0.377948	0.418942	0.269807	0.196216
	18.772	0.259086	0.275255	0.323017	0.305361
	18.788	0.23389	0.482995	0.227865	0.277155
	18.804	0.261277	0.373932	0.242889	0.263052
	18.821	0.303454	0.413748	0.199694	0.232393
	18.837	0.279901	0.48992	0.301107	0.39795
	18.854	0.212528	0.517618	0.180914	0.306587
	18.87	0.220744	0.405093	0.187174	0.254468
	18.887	0.271685	0.354889	0.204076	0.240365
	18.903	0.22896	0.418942	0.182166	0.267344
	18.919	0.248131	0.273524	0.230369	0.345831
	18.936	0.303454	0.306416	0.217849	0.278381
	18.952	0.282092	0	0.14085	0.325596
	18.969	0.220744	0.455296	0.160256	0.304748
	18.985	0.264564	0.29776	0.135216	0.252628
	19.002	0.188974	0.315072	0.16276	0.261213
	19.018	0.253609	0.271793	0.242889	0.294937
	19.034	0.268946	0.332384	0.180914	0.25692
	19.051	0.258539	0.360082	0.252279	0.267957
	19.067	0.173637	0.294298	0.229117	0.273476
	19.084	0.308932	0.31161	0.189678	0.283287
	19.1	0.323173	0.38605	0.135842	0.388753
	19.117	0.146797	0.321997	0.163386	0.209706
	19.133	0.246488	0.315072	0.204076	0.353189
	19.149	0.243749	0.354889	0.252279	0.248949
	19.166	0.254704	0	0.185922	0.266731
	19.182	0.222935	0	0.148988	0.30904
	19.199	0.25087	0.29776	0.148362	0.296163
	19.215	0.226769	0	0.173402	0.281447
	19.232	0.21198	0.344502	0.262295	0.213998
	19.248	0.314957	0	0.159004	0.41328
	19.264	0.243749	0.392974	0.230369	0.240978
	19.281	0.193904	0.467414	0.13772	0.241591
	19.297	0.266207	0.353158	0.261043	0.22013
	19.314	0.242654	0.457027	0.20032	0.252628
	19.33	0.234438	0.308147	0.10329	0.263052
	19.347	0.249775	0.392974	0.238507	0.248336
	19.363	0.223483	0	0.138972	0.302295
	19.379	0.27771	0	0.196564	0.25876
	19.396	0.239367	0.382587	0.215345	0.272863
	19.412	0.254704	0.318534	0.319261	0.222582
	19.429	0.227865	0.349695	0	0.301069
	19.445	0.156657	0.321997	0.241011	0.275316
	19.462	0.245393	0.40163	0.177158	0.259986
	19.478	0.221839	0	0.207833	0.329888
	19.494	0.318244	0.330652	0.234125	0.211545
	19.511	0.187879	0	0.180914	0.29739
	19.527	0.220196	0	0.13772	0.285126
	19.544	0.231699	0.38605	0.193434	0.257533
	19.56	0.179662	0.394706	0.179036	0.269797
	19.577	0.222387	0.495113	0.163386	0.264892
	19.593	0.24594	0.337577	0.204703	0.318851
	19.609	0.2558	0.28218	0.16589	0.242817
	19.626	0.196095	0.275255	0.119566	0.258147
	19.642	0.203763	0.387781	0.214719	0.264892
	19.659	0.234438	0.41548	0.148362	0.242204
	19.675	0.190617	0.408555	0.13459	0.271023
	19.692	0.188426	0	0.184044	0.285126
	19.708	0.267303	0.379125	0.18467	0.234846
	19.724	0.217457	0.299491	0.255409	0.23362
	19.741	0.210884	0.3722	0.204703	0.266118
	19.757	0.219101	0.330652	0.167768	0.237912
	19.774	0.174185	0	0.145232	0.236072
	19.79	0.240463	0.29776	0	0.210932
	19.807	0.20212	0.337577	0.219101	0.198669
	19.823	0.205954	0	0.165264	0.29555
	19.839	0.227317	0.405093	0.145232	0.283287
	19.856	0.203216	0.363545	0.170898	0.240978
	19.872	0.232794	0.969452	0.199068	0.274702
	19.889	0.253609	0.763444	0.148988	0.290645
	19.905	0.215266	0.825766	0.215971	0.289419
	19.922	0.337415	0.643993	0.304237	0.279608
	19.938	0.345631	0.508962	0.238507	0.32437
	19.954	0.301263	0.566091	0.244141	0.337246
	19.971	0.270589	0.354889	0.236003	0.208479
	19.987	0.334128	0.455296	0.250401	0.29555
	20.004	0.240463	0.29776	0.328651	0.319464
	20.02	0.237176	0.294298	0.277945	0.301069
	20.037	0.254157	0.462221	0.198442	0.249562
	20.053	0.265659	0.515887	0.204703	0.252015
	20.07	0.232794	0.469146	0.244141	0.183952
	20.086	0.243749	0.349695	0.170898	0.351349
	20.102	0.239915	0.368738	0.255409	0.242204
	20.119	0.257443	0.666498	0.21284	0.278995
	20.135	0.212528	0.347964	0.208458	0.230554
	20.152	0.224578	0.301223	0.157126	0.265505
	20.168	0.254704	0.903668	0.184044	0.244657
	20.185	0.130913	0.846539	0.241011	0.29739
	20.201	0.237724	2.67292	0.319261	0.293098
	20.217	0.189522	6.01234	0.251653	0.363
	20.234	0.194999	9.82609	0.171524	0.31088
	20.25	0.18514	12.7171	0.351187	0.395498
	20.267	0.182949	13.2244	0.379357	0.583742
	20.283	0.237724	11.9329	0.247897	0.386913
	20.3	0.221292	11.1193	0.350561	0.32437
	20.316	0.262921	8.9155	0.264173	0.318238
	20.332	0.208693	7.31937	0.205954	0.342765
	20.349	0.19719	6.00714	0.164638	0.280834
	20.365	0.19007	4.91651	0.269181	0.332954
	20.382	0.244845	4.13402	0.195938	0.262439
	20.398	0.103525	3.83626	0.147736	0.320077
	20.415	0.256348	3.37923	0.254157	0.359934
	20.431	0.218553	2.83045	0.154622	0.272863
	20.447	0.204859	2.43402	0.13459	0.212158
	20.464	0.196095	1.79176	0.215345	0.252628
	20.48	0.234438	1.81945	0.215345	0.308427
	20.497	0.266207	1.64288	0.189052	0.302295
	20.513	0.215814	1.15469	0.167142	0.247723
	20.53	0.245393	1.21182	0.135216	0.239751
	20.546	0.204311	1.15642	0.231621	0.412054
	20.562	0.290856	0.900206	0.15337	0.263665
	20.579	0.179662	0.962528	0.210337	0.277768
	20.595	0.204859	1.1166	0.13146	0.323756
	20.612	0.224578	0.772099	0.15337	0.292484
	20.628	0.241558	0.908861	0.143354	0.263665
	20.645	0.189522	0.666498	0.160882	0.36116
	20.661	0.261277	0.706315	0.195938	0.306587
	20.677	0.295238	0.465683	0.243515	0.328049
	20.694	0.190617	0.562628	0.182792	0.299843
	20.71	0.19719	0.690735	0.222857	0.341538
	20.727	0.201572	0.557435	0.205954	0.255694
	20.743	0.277162	0.694197	0.186548	0.27041
	20.76	0.283187	0.626682	0.287335	0.380168
	20.776	0.220744	0.354889	0.241637	0.364839
	20.792	0.383426	0.706315	0.13459	0.217677
	20.809	0.208146	0.405093	0.132086	0.367292
	20.825	0.251966	0.718433	0.17841	0.259986
	20.842	0.181306	0.798067	0.195938	0.227488
	20.858	0.244845	0.439716	0.219101	0.333567
	20.875	0.246488	0.598983	0.148362	0.363613
	20.891	0.305645	0	0.210337	0.388753
	20.907	0.283735	0.3722	0.200946	0.336633
	20.924	0.274423	0.496844	0.227239	0.331728
	20.94	0.247584	0.481264	0.175906	0.335407
	20.957	0.254704	0.398168	0.289839	0.32253
	20.973	0.227865	0.484726	0.231621	0.334793
	20.99	0.287022	0.32719	0.323643	0.40163
	21.006	0.210884	0.493382	0.224735	0.307201
	21.022	0.236081	0.28218	0.220979	0.333567
	21.039	0.263468	0.373932	0.247897	0.301069
	21.055	0.278805	0.444909	0.175906	0.32437
	21.072	0.226769	0.313341	0.231621	0.323143
	21.088	0.232247	0.434522	0.202824	0.307201
	21.105	0.197738	0.417211	0.232873	0.385074
	21.121	0.264564	0.349695	0.206581	0.363
	21.137	0.305097	0.472608	0.200946	0.279608
	21.154	0.288665	0.321997	0.19093	0.292484
	21.17	0.222387	0.337577	0.276693	0.307201
	21.187	0.296333	0.418942	0.177158	0.366065
	21.203	0.185688	0.341039	0.247271	0.378942
	21.22	0.209789	0.380856	0.246019	0.299229
	21.236	0.187331	0.434522	0.230369	0.421864
	21.252	0.192808	0.259675	0.127704	0.33418
	21.269	0.257991	0.283911	0.164012	0.372197
	21.285	0.27771	0.299491	0.182792	0.310267
	21.302	0.243749	0.399899	0.239759	0.299229
	21.318	0.195547	0.263137	0.215345	0.416959
	21.335	0.221292	0	0.159004	0.480116
	21.351	0.3166	0.562628	0.301107	0.301682
	21.368	0.251966	0.621488	0.20032	0.27041
	21.384	0.212528	0.270062	0.231621	0.343378
	21.4	0.268946	0.360082	0.234125	0.359934
	21.417	0.219648	0.453565	0.280449	0.429836
	21.433	0.299072	0.548779	0.182792	0.303522
	21.45	0.236629	0.289105	0.1252	0.317625
	21.466	0.211432	0.32719	0.316757	0.292484
	21.483	0.24594	0.429329	0.205954	0.331114
	21.499	0.230603	0.444909	0.312375	0.337246
	21.515	0.290308	0.315072	0.17215	0.342765
	21.532	0.23882	0.486457	0.142728	0.313332
	21.548	0.239915	0.403361	0.206581	0.347057
	21.565	0.252513	0.328921	0.114558	0.378942
	21.581	0.22896	0.301223	0.194686	0.425543
	21.598	0.24594	0	0.186548	0.226262
	21.614	0.197738	0.283911	0.202199	0.37281
	21.63	0.291404	0.358351	0.263547	0.326209
	21.647	0.262921	0.35662	0.162134	0.368518
	21.663	0.186783	0.384319	0.283579	0.340312
	21.68	0.23389	0.588596	0.250401	0.369131
	21.696	0.190617	0.429329	0.204703	0.36116
	21.713	0.243202	0.382587	0.195312	0.415119
	21.729	0.242654	0.637069	0.240385	0.401016
	21.745	0.200477	0.502038	0.168394	0.392432
	21.762	0.184044	0.3722	0.247897	0.331728
	21.778	0.201025	0.6388	0.310497	0.31088
	21.795	0.262921	0.389512	0.208458	0.363613
	21.811	0.23389	0.502038	0.208458	0.304135
	21.828	0.264016	0.484726	0.133964	0.294937
	21.844	0.302359	0.673423	0.369341	0.294324
	21.86	0.291951	0.377394	0.182166	0.30904
	21.877	0.220196	0.289105	0.232873	0.335407
	21.893	0.198286	0.32719	0.16902	0.307814
	21.91	0.203216	0.349695	0.186548	0.348896
	21.926	0.26785	0.384319	0.195938	0.302295
	21.943	0.270589	0.31161	0.19406	0.378942
	21.959	0.255252	0.41548	0.241637	0.344604
	21.975	0.202668	0.325459	0.215345	0.378942
	21.992	0.231699	0	0.194686	0.377103
	22.008	0.210884	0.32719	0.219101	0.305974
	22.025	0.29469	0.346233	0.396885	0.413893
	22.041	0.285926	0.422404	0.224109	0.423091
	22.058	0.19007	0.514156	0.17528	0.307201
	22.074	0.278258	0.290836	0.239133	0.327435
	22.09	0.237176	0.507231	0.180914	0.274089
	22.107	0.186783	0.285642	0.141476	0.434128
	22.123	0.268946	0.41548	0.180914	0.298003
	22.14	0.222387	0.358351	0.211589	0.355641
	22.156	0.294142	0.353158	0.179036	0.359934
	22.173	0.188974	0.605908	0.200946	0.397337
	22.189	0.292499	0.302954	0.19093	0.380782
	22.205	0.21691	0.292567	0.202824	0.298003
	22.222	0.20212	0.394706	0.282953	0.366679
	22.238	0.20705	0.5055	0.225987	0.408988
	22.255	0.248131	0	0.188426	0.277768
	22.271	0.259086	0.410286	0.19093	0.292484
	22.288	0.234985	0.309878	0.264173	0.410214
	22.304	0.273876	0.351426	0	0.291871
	22.32	0.184044	0	0.205328	0.325596
	22.337	0.308384	0.346233	0.173402	0.376489
	22.353	0.264016	0.53493	0.180288	0.277768
	22.37	0.295786	0.593789	0.207206	0.334793
	22.386	0.166516	0.429329	0.261669	0.37281
	22.403	0.254157	0.394706	0.17528	0.363613
	22.419	0.244845	0.417211	0.195938	0.301682
	22.435	0.224578	0.463952	0.282953	0.376489
	22.452	0.274423	0.259675	0.248523	0.342152
	22.468	0.265659	0.405093	0.210963	0.337246
	22.485	0.312766	0.266599	0.272311	0.415733
	22.501	0.282092	0.484726	0.170898	0.448231
	22.518	0.232247	0	0.1565	0.32253
	22.534	0.223483	0.285642	0.240385	0.424317
	22.55	0.231699	0.346233	0.146484	0.459268
	22.567	0.226769	0.486457	0.222231	0.381395
	22.583	0.162134	0.664767	0.190304	0.379555
	22.6	0.194452	0.38605	0.16589	0.397337
	22.616	0.293047	0.623219	0.174028	0.382008
	22.633	0.261825	0.457027	0.211589	0.28574
	22.649	0.211432	0.289105	0.245393	0.385687
	22.665	0.268398	0.330652	0.203451	0.405922
	22.682	0.237176	0.380856	0.254157	0.394271
	22.698	0.227865	0.379125	0.254157	0.335407
	22.715	0.351656	0.347964	0.226613	0.264892
	22.731	0.341797	0.321997	0.234125	0.298003
	22.748	0.318791	0.493382	0.214719	0.357481
	22.764	0.317148	0.477801	0.337415	0.35932
	22.781	0.389999	0.46049	0.423803	0.357481
	22.797	0.388356	0.583402	0.267303	0.426157
	22.813	0.334676	0.706315	0.298603	0.425543
	22.83	0.287022	0.642262	0.220353	0.328049
	22.846	0.37028	0.631875	0.433819	0.421864
	22.863	0.349465	0.285642	0.392503	0.399177
	22.879	0.310027	0.398168	0.356195	0.392432
	22.896	0.320982	0.429329	0.294847	0.418185
	22.912	0.502836	0.341039	0.313627	0.497285
	22.928	0.423412	0.290836	0.426307	0.54082
	22.945	0.455181	0	0.321765	0.557376
	22.961	0.422316	0.43106	0.281701	0.495445
	22.978	0.318791	0.313341	0.358073	0.619307
	22.994	0.347274	0.562628	0.223483	0.461108
	23.011	0.371375	0.56436	0.500175	0.664681
	23.027	0.270041	0.519349	1.13118	0.746847
	23.043	0.446965	0.635337	1.77158	0.960845
	23.06	0.575687	0.879432	3.44426	1.44035
	23.076	0.537892	1.80214	4.66496	1.97136
	23.093	0.597049	1.74155	6.11729	2.60415
	23.109	0.660588	1.62037	7.95961	2.88437
	23.126	0.698931	1.53208	8.28325	2.73783
	23.142	0.819436	1.32088	8.58937	2.80957
	23.158	0.839703	0.960796	7.25411	2.30676
	23.175	0.80136	0.865582	5.94952	2.10074
	23.191	0.797526	0.80326	3.27274	1.6384
	23.208	0.649085	0.81711	1.9694	1.33304
	23.224	0.589928	0.642262	1.22822	1.12211
	23.241	0.624984	0.619757	0.710512	0.868869
	23.257	0.520912	0.443178	0.546499	0.627278
	23.273	0.332485	0.46049	0.465745	0.773213
	23.29	0.286474	0.406824	0.468249	0.76095
	23.306	0.334128	0.420673	0.377479	0.622373
	23.323	0.346727	0.496844	0.292343	0.596006
	23.339	0.249775	0.341039	0.291717	0.453749
	23.356	0.333033	0.576478	0.334911	0.491766
	23.372	0.290308	0.403361	0.435697	0.525491
	23.388	0.228412	0.380856	0.391251	0.439033
	23.405	0.244845	0.448372	0.217849	0.46356
	23.421	0.297977	0.46049	0.260417	0.483795
	23.438	0.285926	0.495113	0.264173	0.457428
	23.454	0.260182	0.716702	0.328651	0.309653
	23.471	0.229508	0	0.244767	0.472145
	23.487	0.235533	0.616295	0.241637	0.352576
	23.503	0.214719	0.38605	0.286709	0.433515
	23.52	0.232247	0.576478	0.249775	0.309653
	23.536	0.271137	0.370469	0.272311	0.417572
	23.553	0.207598	0.524543	0.319261	0.357481
	23.569	0.403145	0.387781	0.283579	0.366679
	23.586	0.297977	0.309878	0.273563	0.475824
	23.602	0.267303	0.496844	0.306741	0.497285
	23.618	0.287022	0.600714	0.293595	0.486248
	23.635	0.301263	0.444909	0.300481	0.37465
	23.651	0.312766	0.457027	0.319261	0.526717
	23.668	0.380139	0.588596	0.365585	0.559829
	23.684	0.33851	0.820572	0.368715	0.498511
	23.701	0.327555	0.458759	0.414413	0.576384
	23.717	0.304002	0.451834	0.473883	0.527944
	23.733	0.477639	0.302954	0.478891	0.416346
	23.75	0.450799	0.44664	0.358073	0.510161
	23.766	0.485855	0.29776	0.435697	0.660389
	23.783	0.45299	0.799798	0.461989	0.561668
	23.799	0.565827	0.408555	0.515199	0.650578
	23.816	0.623889	0	0.375601	0.600911
	23.832	0.608004	0.346233	0.379357	0.523651
	23.848	0.55049	0.365276	0.437575	0.52733
	23.865	0.563636	0.514156	0.252279	0.476437
	23.881	0.474353	0.406824	0.235377	0.54082
	23.898	0.371375	0.417211	0.274189	0.455589
	23.914	0.343988	0.406824	0.301107	0.45007
	23.931	0.340154	0.306416	0.404397	0.496672
	23.947	0.327008	0.266599	0.471379	0.455589
	23.963	0.287022	0.555704	0.192182	0.423091
	23.98	0.325364	0.394706	0.149614	0.511388
	23.996	0.238272	0.287373	0.246645	0.485635
	24.013	0.233342	0.398168	0.224735	0.495445
	24.029	0.241011	0.392974	0.368089	0.466013
	24.046	0.227865	0.436253	0.222231	0.489314
	24.062	0.215814	0.308147	0.234751	0.416346
	24.078	0.305645	0.339308	0.153996	0.44026
	24.095	0.246488	0.5055	0.291091	0.385074
	24.111	0.243749	0.528005	0.224109	0.480116
	24.128	0.213075	0.289105	0.358699	0.480729
	24.144	0.234985	0	0.267303	0.526104
	24.161	0.256895	0.353158	0.251027	0.551244
	24.177	0.294142	0.503769	0.19093	0.596619
	24.194	0.203216	0.273524	0.323017	0.550018
	24.21	0.308384	0.522812	0.234125	0.520585
	24.226	0.217457	0.368738	0.177158	0.424317
	24.243	0.192261	0.389512	0.266677	0.484408
	24.259	0.204859	0.370469	0.252905	0.556149
	24.276	0.280449	0.271793	0.207206	0.520585
	24.292	0.264016	0.301223	0.254783	0.523651
	24.309	0.170898	0.410286	0.291717	0.447618
	24.325	0.244297	0.377394	0.314879	0.51752
	24.341	0.27771	0.351426	0.257913	0.430449
	24.358	0.258539	0.285642	0.153996	0.513227
	24.374	0.274971	0.536661	0.242263	0.507096
	24.391	0.218553	0.491651	0.281075	0.52733
	24.407	0.264564	0.616295	0.540239	0.52917
	24.424	0.238272	0.588596	0.817558	0.566574
	24.44	0.319339	0.538392	1.23134	0.581903
	24.456	0.319339	0.566091	1.19879	0.614401
	24.473	0.269494	0.515887	1.12868	0.522425
	24.489	0.285926	0.342771	0.985326	0.639541
	24.506	0.282092	0.65438	0.604717	0.621146
	24.522	0.381783	0.450103	0.569661	0.553084
	24.539	0.350013	0.410286	0.485777	0.635863
	24.555	0.394929	0.28218	0.507061	0.611335
	24.571	0.354943	0	0.427559	0.596006
	24.588	0.436558	0.316803	0.439453	0.459881
	24.604	0.287022	0.531468	0.303611	0.504643
	24.621	0.358777	0.463952	0.274189	0.479503
	24.637	0.238272	0.429329	0.17841	0.475824
	24.654	0.21198	0.313341	0.202824	0.4887
	24.67	0.239915	0	0.287335	0.502803
	24.686	0.262921	0.384319	0.356821	0.417572
	24.703	0.305097	0.450103	0.234751	0.486861
	24.719	0.369732	0.346233	0	0.533462
	24.736	0.216362	0.273524	0.17215	0.586195
	24.752	0.313314	0.396437	0.237255	0.423704
	24.769	0.201025	0.405093	0.213467	0.472145
	24.785	0.267303	0.278718	0.271685	0.461721
	24.801	0.260182	0.43106	0.149614	0.502803
	24.818	0.220744	0.43106	0.246645	0.45191
	24.834	0.261277	0.450103	0.164638	0.548791
	24.851	0.258539	0.410286	0.141476	0.412667
	24.867	0.226769	0.349695	0.250401	0.355641
	24.884	0.268398	0.444909	0.305489	0.46356
	24.9	0.194999	0.472608	0.249775	0.478276
	24.916	0.341249	0.271793	0.186548	0.467239
	24.933	0.209789	0.406824	0.316131	0.533462
	24.949	0.257991	0.739207	0.252905	0.455589
	24.966	0.248131	0.408555	0.268555	0.535915
	24.982	0.205407	0.358351	0.266677	0.518133
	24.999	0.260182	0.368738	0.259791	0.497285
	25.015	0.284283	0.410286	0.335537	0.434128
	25.031	0.324817	0.418942	0.211589	0.580677
	25.048	0.221839	0	0.195312	0.409601
	25.064	0.262921	0.439716	0.17841	0.407761
	25.081	0.272232	0.341039	0.218475	0.464787
	25.097	0.252513	0.673423	0.224735	0.459881
	25.114	0.23389	0.321997	0.284205	0.462947
	25.13	0.323173	0.261406	0.123322	0.576384
	25.146	0.257991	0.526274	0.157126	0.402243
	25.163	0.312218	0.417211	0.203451	0.614401
	25.179	0.21691	0	0.136468	0.523651
	25.196	0.279901	0.53493	0.285457	0.472145
	25.212	0.271685	0.358351	0.225361	0.556149
	25.229	0.25087	0.450103	0.288587	0.519972
	25.245	0.290856	0	0.241637	0.558602
	25.261	0.31167	0.280449	0.257287	0.499124
	25.278	0.332485	0.465683	0.401267	0.589874
	25.294	0.33851	0.560897	0.183418	0.603977
	25.311	0.236081	0	0.284831	0.574545
	25.327	0.286474	0.271793	0.216597	0.57945
	25.344	0.301263	0	0.369341	0.524878
	25.36	0.259634	0.325459	0.152744	0.513841
	25.376	0.296881	0	0.250401	0.470305
	25.393	0.242654	0.574747	0.259165	0.473984
	25.409	0.259086	0.396437	0.299229	0.63157
	25.426	0.259086	0.392974	0.378731	0.61992
	25.442	0.26073	0.391243	0.862004	0.622986
	25.459	0.255252	0.425867	1.47549	0.621759
	25.475	0.219101	0.271793	2.05391	0.566574
	25.491	0.273876	1.01966	3.29026	0.626665
	25.508	0.262921	0.448372	3.55381	0.61624
	25.524	0.231699	0.502038	3.3416	0.56596
	25.541	0.194452	0.457027	2.52404	0.46356
	25.557	0.239915	0.443178	1.75969	0.507096
	25.574	0.220744	0	1.23385	0.643833
	25.59	0.358777	0.484726	0.863882	0.695954
	25.607	0.258539	0.332384	0.617863	0.622986
	25.623	0.171994	0.384319	0.642903	0.809391
	25.639	0.263468	0.463952	0.443209	0.738263
	25.656	0.221292	0.377394	0.512069	0.977401
	25.672	0.278805	0	0.807542	1.51086
	25.689	0.294142	0.270062	1.94874	3.26393
	25.705	0.275519	0.387781	5.23087	5.53329
	25.722	0.189522	0.263137	11.3882	8.26744
	25.738	0.199929	0.309878	21.8349	10.1444
	25.754	0.253609	0.496844	34.8357	10.7183
	25.771	0.160491	0.469146	49.4591	10.6202
	25.787	0.221292	0.519349	69.1506	9.06886
	25.804	0.22896	0.439716	89.1025	7.51139
	25.82	0.22403	0.598983	100	5.56763
	25.837	0.15337	0.538392	70.3526	4.61782
	25.853	0.260182	0.318534	28.2502	3.59075
	25.869	0.227865	0.308147	12.8305	2.68877
	25.886	0.205407	0.375663	7.49324	1.97136
	25.902	0.223483	0.749594	4.28999	1.66109
	25.919	0.265112	0.259675	3.24644	1.46794
	25.935	0.193356	0.365276	2.24735	1.28092
	25.952	0.203763	0.318534	1.76783	1.19385
	25.968	0.246488	0.273524	1.53746	0.966977
	25.984	0.132556	0.611101	1.31335	0.914857
	26.001	0.193904	0.522812	0.965294	0.795901
	26.017	0.249775	0.273524	0.897686	0.7726
	26.034	0.249227	0.360082	0.97218	0.775666
	26.05	0.30455	0.308147	0.908954	0.727839
	26.067	0.194999	0.278718	0.853866	0.565347
	26.083	0.181306	0.32719	0.730544	0.723547
	26.099	0.234985	0.659574	0.616611	0.697793
	26.116	0.205954	0	0.651667	0.624212
	26.132	0.166516	0.574747	0.698618	0.663455
	26.149	0.233342	0.271793	0.577799	0.536528
	26.165	0.148988	0	0.697366	0.74562
	26.182	0.167064	0.347964	0.570914	0.489927
	26.198	0.243202	0.500307	0.672951	0.654871
	26.214	0.203763	0	0.535231	0.59294
	26.231	0.239367	0	0.499549	0.577611
	26.247	0.254704	0.557435	0.633513	0.649352
	26.264	0.243749	0.581671	0.577173	0.508322
	26.28	0.237724	0.389512	0.490159	0.575158
	26.297	0.267303	0.309878	0.445087	0.452523
	26.313	0.165969	0.332384	0.495167	0.656097
	26.329	0.198834	0.515887	0.537109	0.550018
	26.346	0.257443	0.35662	0.463867	0.60643
	26.362	0.216362	0.455296	0.579678	0.492993
	26.379	0.218005	0.472608	0.467623	0.620533
	26.395	0.223483	0	0.466997	0.582516
	26.412	0.192261	0.413748	0.321765	0.695954
	26.428	0.220744	0.484726	0.381235	0.540207
	26.444	0.238272	0.380856	0.394381	0.61992
	26.461	0.273328	0.301223	0.405023	0.733357
	26.477	0.236081	0.436253	0.495167	0.589261
	26.494	0.21198	0	0.425055	0.513841
	26.51	0.173089	0	0.418795	0.74746
	26.527	0.215814	0.289105	0.433193	0.666521
	26.543	0.214171	0.325459	0.397511	0.564734
	26.559	0.26785	0.450103	0.478891	0.497898
	26.576	0.266755	0.309878	0.495793	0.667134
	26.592	0.27278	0.261406	0.390625	0.624825
	26.609	0.225126	0	0.363081	0.629118
	26.625	0.210884	0.28218	0.399389	0.559829
	26.642	0.160491	0.47607	0.421299	0.746847
	26.658	0.283187	0.725358	0.375601	0.550018
	26.674	0.210884	0	0.379983	0.611335
	26.691	0.208693	0.455296	0.325521	0.623599
	26.707	0.156109	0.28218	0.320513	0.758498
	26.724	0.227317	0.377394	0.402519	0.566574
	26.74	0.287022	0.484726	0.321139	0.635863
	26.757	0.173089	0.353158	0.371219	0.498511
	26.773	0.191165	0.323728	0.420673	0.657936
	26.789	0.198834	0.26833	0.296099	0.63341
	26.806	0.257443	0.31161	0.508313	0.683077
	26.822	0.228412	0.296029	0.358073	0.69534
	26.839	0.242654	0.276986	0.359951	0.813683
	26.855	0.314409	0.261406	0.404397	0.939384
	26.872	0.18514	0.562628	0.294847	0.939384
	26.888	0.270589	0.436253	0.277945	0.826559
	26.904	0.212528	0.261406	0.247271	0.90198
	26.921	0.262373	0.363545	0.275441	0.648739
	26.937	0.201025	0	0.339919	0.72416
	26.954	0.216362	0.315072	0.258539	0.75911
	26.97	0.192808	0.379125	0.230369	1.25394
	26.987	0.223483	0.299491	0.369341	1.49737
	27.003	0.241558	0.569553	0.341171	2.21479
	27.02	0.230056	0.337577	0.351187	3.27251
	27.036	0.213075	0.437985	0.330529	3.49632
	27.052	0.264564	0.335846	0.354943	3.47241
	27.069	0.234985	0.304685	0.295473	3.43746
	27.085	0.239915	0.508962	0.356821	3.12903
	27.102	0.285378	0.285642	0.416917	2.42081
	27.118	0.250322	0.351426	0.371845	2.09644
	27.135	0.250322	0.38605	0.368089	1.99895
	27.151	0.236081	0.458759	0.334285	1.55011
	27.167	0.232247	0.417211	0.306115	1.2147
	27.184	0.213075	0.341039	0.251027	1.16748
	27.2	0.230603	0.548779	0.270433	1.12456
	27.217	0.224578	0.498575	0.239133	1.11169
	27.233	0.288665	0.526274	0.312375	0.823494
	27.25	0.238272	0.360082	0.528345	0.906886
	27.266	0.307836	0.593789	0.294847	0.691048
	27.282	0.218005	0.375663	0.259791	0.869482
	27.299	0.275519	0.515887	0.197816	0.966364
	27.315	0.302906	0	0.231621	0.843729
	27.332	0.256895	0.32719	0.282327	0.808778
	27.348	0.230603	0	0.287961	0.73397
	27.365	0.230603	0.472608	0.241637	0.75911
	27.381	0.270041	0.328921	0.274189	0.638928
	27.397	0.192261	0.384319	0.251653	0.795288
	27.414	0.243749	0.309878	0.284831	0.636476
	27.43	0.286474	0.47607	0.235377	0.687982
	27.447	0.219648	0.458759	0.249149	0.661003
	27.463	0.213075	0.344502	0.374975	0.760337
	27.48	0.285926	0	0.267929	0.756045
	27.496	0.216362	0.469146	0.243515	0.731518
	27.512	0.328651	0.457027	0.327399	0.898301
	27.529	0.186235	0.332384	0.385617	0.714962
	27.545	0.232794	0.528005	0.361829	0.691048
	27.562	0.346179	0.35662	0.335537	0.703312
	27.578	0.276067	0.354889	0.252279	0.638928
	27.595	0.247584	0.41548	0.354317	0.681851
	27.611	0.258539	0.557435	0.231621	0.738876
	27.627	0.300715	0	0.210337	0.684916
	27.644	0.233342	0	0.292969	0.655484
	27.66	0.295786	0.427598	0.252279	0.649966
	27.677	0.247584	0.320265	0.301733	0.674492
	27.693	0.268946	0.264868	0.277319	0.673879
	27.71	0.289213	0.271793	0.334911	0.634023
	27.726	0.241558	0.569553	0.237881	0.792222
	27.742	0.305645	0.443178	0.295473	0.805712
	27.759	0.243749	0.586865	0.304863	0.694114
	27.775	0.264564	0	0.314253	0.60827
	27.792	0.31167	0	0.226613	0.927734
	27.808	0.313862	0.531468	0.258539	0.794061
	27.825	0.307836	0.29776	0.174028	0.887264
	27.841	0.238272	0.377394	0.356195	0.675106
	27.857	0.316053	0.337577	0.249775	0.832692
	27.874	0.261825	0.482995	0.227865	0.749913
	27.89	0.302906	0.349695	0.20971	0.72048
	27.907	0.422316	0.290836	0.19719	0.827786
	27.923	0.274423	0.332384	0.179662	0.797127
	27.94	0.334676	0.316803	0.322391	0.932639
	27.956	0.209789	0.455296	0.301107	0.960232
	27.972	0.287569	0.720164	0.362455	0.860897
	27.989	0.259086	0.422404	0.461989	1.23677
	28.005	0.244845	0.482995	0.264173	1.99343
	28.022	0.323721	0.370469	0.274189	2.6575
	28.038	0.322626	0.548779	0.314253	4.08804
	28.055	0.334128	0.313341	0.261043	4.87229
	28.071	0.249775	0	0.298603	6.59654
	28.087	0.315505	0.351426	0.264173	7.15637
	28.104	0.282092	0.420673	0.275441	6.80072
	28.12	0.322626	0.38605	0.289213	6.34759
	28.137	0.267303	0.429329	0.313001	5.76384
	28.153	0.238272	0.316803	0.335537	4.4817
	28.17	0.262921	0.363545	0.279823	3.6674
	28.186	0.22896	0.365276	0.195938	2.99597
	28.202	0.264016	0.301223	0.290465	3.05606
	28.219	0.218005	0.394706	0.220979	2.84329
	28.235	0.290308	0.507231	0.289213	4.37807
	28.252	0.297977	0.458759	0.317383	6.72898
	28.268	0.378496	0.417211	0.344927	11.2481
	28.285	0.288665	0.379125	0.344301	17.4976
	28.301	0.264564	0.538392	0.485777	22.7856
	28.317	0.428342	0.48992	0.575922	27.4212
	28.334	0.492428	0.567822	0.562776	27.6517
	28.35	0.562541	0.623219	0.639774	26.8767
	28.367	0.430533	0.699391	0.532101	22.9671
	28.383	0.434915	0.643993	0.363081	19.0673
	28.4	0.542274	0.628413	0.347431	14.1472
	28.416	0.372471	0.761712	0.406275	11.0372
	28.433	0.341249	0.647456	0.360577	8.18036
	28.449	0.309479	0.60937	0.368089	6.62351
	28.465	0.27278	0.482995	0.465745	5.22118
	28.482	0.290308	0.335846	0.309871	4.2119
	28.498	0.219101	0.463952	0.255409	3.39454
	28.515	0.215814	0.275255	0.291091	3.34732
	28.531	0.277162	0.375663	0.204703	2.59741
	28.548	0.288117	0.746132	0.287335	2.15531
	28.564	0.275519	0.44664	0.193434	1.93518
	28.58	0.287022	0	0.284205	1.76104
	28.597	0.179662	0.548779	0.246019	1.88183
	28.613	0.228412	0.387781	0.208458	1.53539
	28.63	0.167612	0.29776	0.244767	1.44157
	28.646	0.25087	0.56436	0.15337	1.54213
	28.663	0.25087	0.349695	0.268555	1.536
	28.679	0.214171	0.453565	0.249149	1.46242
	28.695	0.245393	0	0.354317	1.32814
	28.712	0.259086	0.304685	0.353065	1.21961
	28.728	0.232794	0.519349	0.356195	1.26805
	28.745	0.274971	0.408555	0.334285	1.04914
	28.761	0.273876	0.469146	0.266051	1.23984
	28.778	0.183497	0.571284	0.297977	1.09145
	28.794	0.230603	0.486457	0.286709	1.20611
	28.81	0.180758	0.569553	0.239133	1.10862
	28.827	0.190617	0.349695	0.254783	1.25762
	28.843	0.210337	0.573015	0.391877	1.13928
	28.86	0.272232	0.439716	0.235377	1.10065
	28.876	0.221292	0.330652	0.242263	1.12334
	28.893	0.264564	0.380856	0.150866	1.18097
	28.909	0.269494	0	0.189678	1.0381
	28.925	0.247584	0.283911	0.250401	1.11782
	28.942	0.177471	0.455296	0.282327	1.21899
	28.958	0.26785	0.325459	0.219101	1.09636
	28.975	0.243749	0	0.206581	1.01603
	28.991	0.30455	0.547048	0.236003	0.935705
	29.008	0.164873	0.263137	0.222857	1.024
	29.024	0.279901	0.361813	0.157752	1.13744
	29.04	0.234438	0.261406	0.280449	1.10678
	29.057	0.271685	0.451834	0.217223	0.919762
	29.073	0.276614	0.418942	0.12833	1.03933
	29.09	0.293047	0.405093	0.199068	1.15522
	29.106	0.210337	0.353158	0.148362	1.11598
	29.123	0.271137	0.320265	0.242889	0.949808
	29.139	0.261825	0.462221	0.246645	1.06018
	29.155	0.227865	0	0.246019	0.974948
	29.172	0.211432	0.40163	0.218475	0.784251
	29.188	0.268398	0.280449	0.19093	0.781798
	29.205	0.16816	0.360082	0.202824	0.644447
	29.221	0.220196	0.418942	0.236629	0.741942
	29.238	0.274423	0.296029	0.240385	0.573319
	29.254	0.24594	0.301223	0.225987	0.698406
	29.27	0.287569	0.424135	0.371219	0.730291
	29.287	0.320982	0.472608	0.246645	0.703312
	29.303	0.194452	0.35662	0.242263	0.732744
	29.32	0.247036	0	0.168394	0.669587
	29.336	0.165969	0.304685	0.127078	0.609496
	29.353	0.274971	0.581671	0.207206	0.669587
	29.369	0.287569	0.450103	0.249149	0.684303
	29.385	0.199381	0.553973	0.197816	0.568413
	29.402	0.223483	0.347964	0.12833	0.589261
	29.418	0.241011	0.521081	0.299229	0.667134
	29.435	0.266755	0.496844	0.19093	0.661616
	29.451	0.284283	0.614563	0.307367	0.708217
	29.468	0.171994	0.384319	0.20971	0.59478
	29.484	0.271137	0.450103	0.19093	0.679398
	29.5	0.289213	0.477801	0.222857	0.787316
	29.517	0.324269	0.55051	0.194686	0.778119
	29.533	0.37028	0.425867	0.400015	0.726612
	29.55	0.379592	0.560897	0.354943	0.995183
	29.566	0.497358	0.732283	0.400015	0.901367
	29.583	0.514886	0.581671	0.404397	1.0939
	29.599	0.415195	1.01619	0.421299	0.905046
	29.615	0.401502	0.75825	0.369341	0.842502
	29.632	0.406979	0.482995	0.352439	0.805712
	29.648	0.360968	0.649187	0.364333	0.815523
	29.665	0.406979	0.547048	0.271685	0.817975
	29.681	0.356586	0.515887	0.274189	0.751139
	29.698	0.312218	0.704584	0.293595	0.765855
	29.714	0.371375	0.612832	0.191556	0.653644
	29.73	0.305645	0.498575	0.236629	0.687369
	29.747	0.269494	0.41548	0.244767	0.668361
	29.763	0.296881	0.280449	0.196564	0.784251
	29.78	0.280996	0.479533	0.197816	0.619307
	29.796	0.276614	0.588596	0.235377	0.59478
	29.813	0.274423	0.320265	0.195938	0.561668
	29.829	0.278805	0.40163	0.258539	0.732744
	29.846	0.192808	0.455296	0.383739	0.927734
	29.862	0.259634	0.403361	0.221605	0.575158
	29.878	0.244845	0.403361	0.251027	0.646286
	29.895	0.274423	0.491651	0.187174	0.669587
	29.911	0.319339	0.500307	0.184044	0.702699
	29.928	0.245393	0.330652	0.184044	0.705764
	29.944	0.318244	0.413748	0.238507	0.661003
	29.961	0.270589	0.365276	0.15337	0.683077
	29.977	0.247584	0.344502	0.252905	0.801419
	29.993	0.256348	0.661305	0.191556	0.620533
	30.01	0.257991	0.354889	0.195938	0.794061
	30.026	0.234438	0.502038	0.268555	0.647513
	30.043	0.308384	0.315072	0.239133	0.740715
	30.059	0.341797	0.308147	0.162134	0.89033
	30.076	0.39712	0.382587	0.195312	0.668361
	30.092	0.368637	0.384319	0.230369	0.833304
	30.108	0.32646	0.559166	0.296725	0.767695
	30.125	0.346179	0.304685	0.185296	0.708217
	30.141	0.256348	0.443178	0.353691	0.643221
	30.158	0.318244	0.41548	0.195312	0.735197
	30.174	0.33851	0.304685	0.259165	0.870708
	30.191	0.271685	0.391243	0.142728	0.727225
	30.207	0.307288	0.443178	0.16276	0.681237
	30.223	0.314957	0.495113	0.183418	0.784864
	30.24	0.291951	0.443178	0.146484	0.794061
	30.256	0.341797	0.526274	0.250401	0.829012
	30.273	0.343988	0	0.192182	0.873774
	30.289	0.315505	0.377394	0.217223	0.741942
	30.306	0.386165	0.361813	0.165264	0.654258
	30.322	0.327555	0.437985	0.160882	0.719254
	30.338	0.39219	0.339308	0.241011	0.821041
	30.355	0.339058	0.657843	0.227239	0.816136
	30.371	0.354943	0.391243	0.170898	0.876227
	30.388	0.270589	0.503769	0.244141	0.896462
	30.404	0.31167	0.332384	0.216597	0.825334
	30.421	0.253061	0.387781	0.240385	0.924055
	30.437	0.2558	0.261406	0.177158	0.900141
	30.453	0.293047	0.53493	0.337415	0.934479
	30.47	0.383426	0.306416	0.263547	0.909951
	30.486	0.345083	0.40163	0.205954	0.806938
	30.503	0.297977	0.557435	0.225987	0.892783
	30.519	0.344536	0.3722	0.229117	0.933252
	30.536	0.284831	0.463952	0.244141	0.800806
	30.552	0.290856	0.316803	0.295473	0.859671
	30.568	0.282092	0.363545	0.247897	0.91547
	30.585	0.264564	0.444909	0.277945	0.83821
	30.601	0.272232	0.309878	0.218475	0.800806
	30.618	0.322078	0	0.248523	0.874387
	30.634	0.280449	0.5055	0.229117	0.879293
	30.651	0.328651	0.643993	0.237881	0.900141
	30.667	0.70879	0.289105	0.176532	1.05834
	30.683	1.50632	0.424135	0.394381	1.88245
	30.7	2.80777	0.621488	0.648538	3.27374
	30.716	4.48006	0.875969	1.87487	5.29783
	30.733	6.57904	1.95275	4.37638	7.81798
	30.749	9.41256	4.76417	7.07256	12.4499
	30.766	11.5335	9.12324	12.0743	15.2362
	30.782	13.9392	15.7224	16.0557	17.3945
	30.798	17.0811	18.0872	18.5096	18.6896
	30.815	19.6314	19.6314	19.6314	19.6314
	30.831	19.535	16.2435	18.3143	18.5866
	30.848	19.1713	12.9699	14.6885	16.0897
	30.864	16.2792	10.2191	10.9375	12.4499
	30.881	13.1855	8.03607	7.7668	9.61581
	30.897	10.1224	6.2547	5.62087	7.75114
	30.913	8.55916	5.05327	4.35822	6.47942
	30.93	6.59931	4.69665	3.40107	4.98695
	30.946	5.42493	4.00938	2.74063	4.68282
	30.963	4.03419	3.13514	2.02261	4.08313
	30.979	3.0926	2.43055	1.95438	3.4209
	30.996	2.83078	2.28687	1.51179	3.06281
	31.012	2.19977	2.24186	1.22195	2.30738
	31.028	1.86235	1.45245	1.17188	2.4619
	31.045	1.51179	1.79002	1.27767	2.30431
	31.061	1.5348	1.7831	0.975936	2.34233
	31.078	1.18588	1.45072	1.016	2.06885
	31.094	1.07688	1.75194	0.707382	2.18474
	31.111	1.11851	1.19277	0.886418	2.20252
	31.127	0.973354	1.2776	0.73117	2.29757
	31.143	0.779998	1.61171	0.779998	2.07069
	31.16	0.7674	1.13218	0.854492	1.98853
	31.176	0.717006	0.998882	0.661058	1.81438
	31.193	0.834225	1.15122	0.918344	1.76043
	31.209	0.752063	0.941754	0.746194	1.52067
	31.226	0.802456	1.06986	0.743064	1.58567
	31.242	0.657849	0.919248	0.673577	1.51699
	31.259	0.646894	0.945216	0.561523	1.54213
	31.275	0.584998	0.948678	0.709886	1.32568
	31.291	0.658397	1.40051	0.537735	1.70953
	31.308	0.606361	1.09756	0.642277	1.47959
	31.324	0.665518	0.997151	0.75621	1.72363
	31.341	0.561993	0.820572	0.524589	1.44709
	31.357	0.545013	0.879432	0.746194	1.4287
	31.374	0.651276	1.172	0.495793	1.36983
	31.39	0.608552	0.924442	0.536483	1.22328
	31.406	0.536249	0.562628	0.520207	1.23003
	31.423	0.513243	0.785949	0.741186	1.26621
	31.439	0.461207	0.884625	0.488281	1.32384
	31.456	0.607456	0.824034	0.473257	1.33182
	31.472	0.534058	0.673423	0.534605	1.25026
	31.489	0.476544	0.874238	0.422551	1.07367
	31.505	0.403145	0.810185	0.469501	1.13131
	31.521	0.46778	0.706315	0.393129	1.41275
	31.538	0.501192	0.808454	0.391877	1.16994
	31.554	0.438749	0.675154	0.701122	1.16687
	31.571	0.483117	0.86212	0.435071	1.13867
	31.587	0.576234	0.496844	0.574043	1.14234
	31.604	0.465589	0.737476	0.451347	1.14602
	31.62	0.373566	0.735745	0.334285	1.21777
	31.636	0.465041	0.903668	0.391251	1.08041
	31.653	0.50667	0.785949	0.436323	1.24352
	31.669	0.385069	0.914055	0.374349	1.11843
	31.686	0.432176	0.756519	0.356821	1.0706
	31.702	0.388356	0.62495	0.309245	1.28154
	31.719	0.485308	0.749594	0.452599	1.08655
	31.735	0.490237	0.545317	0.418169	1.22206
	31.751	0.412457	0.571284	0.341797	1.27724
	31.768	0.543917	0.590327	0.454477	1.33917
	31.784	0.654563	0.592058	0.429437	1.2754
	31.801	0.659493	0.519349	0.590945	1.23984
	31.817	0.477091	0.753057	0.455103	1.33366
	31.834	0.56035	0.602445	0.466371	1.48266
	31.85	0.546656	0.934829	0.450095	1.20611
	31.866	0.596501	0.588596	0.441957	1.15032
	31.883	0.547751	0.664767	0.366837	1.18036
	31.899	0.402597	0.998882	0.376227	1.19569
	31.916	0.496263	1.45072	0.63727	1.18036
	31.932	0.485308	1.98738	0.701122	1.4011
	31.949	0.584451	2.15703	0.74995	1.39743
	31.965	0.552133	1.41782	0.783754	1.24781
	31.981	0.526937	1.333	0.605344	1.22451
	31.998	0.598144	0.820572	0.76873	1.23003
	32.014	0.574043	1.02831	0.592824	1.22206

## Sheet: Figure 6B
	Figure 6B. β-Diketone profiles in yeast in vivo assays with different 3-ketoacids (μg/OD L).
		β-Diketone carbon chain length	C14 3-Ketoacid			average	std	C16 3-Ketoacid			average	std	C18 3-Ketoacid			average	std
	Saturated	C27	3.25181	5.65774	3.6593	4.18962	1.28765	0	0	0	0	0	0	0	0	0	0
		C28	0	0	0	0	0	0	0	0	0	0	0	0	0	0	0
		C29	0.609601	0.729068	0.701064	0.679911	0.0624794	2.80062	2.9538	2.45539	2.7366	0.255295	0.99285	2.01204	0.713422	1.23944	0.683525
		C30	0	0	0	0	0	0.423094	0.445488	0.525623	0.464735	0.0539061	0	0	0	0	0
		C31	0	0	0	0	0	21.1399	23.6971	21.2854	22.0408	1.43622	3.36193	4.99835	2.08903	3.4831	1.45844
		C32	0	0	0	0	0	0	0	0	0	0	1.24912	1.5581	0.728307	1.17851	0.419377
		C33	0	0	0	0	0	0	0	0	0	0	8.6873	9.52425	5.55352	7.92169	2.09316
	Unsaturated	C31	0	0	0	0	0	0.942864	1.06499	1.13457	1.04748	0.0970481	0	0	0	0	0
		C33	0	0	0	0	0	0	0	0	0	0	2.21585	2.02488	1.23492	1.82521	0.520052

## Sheet: Figure 6C
	Figure 6C. Relative composition of fatty acyl pools in yeast expressing HvDMP (%).
		Fatty acyl carbon chain length				average	sd
	Saturated	C12	0.335072	0.236558	0.274225	0.281952	0.0497092
		C13	0	0	0	0	0
		C14	0.516274	0.420123	0.396109	0.444168	0.0635889
		C15	0.160668	0.117906	0.11615	0.131575	0.025211
		C16	8.14837	8.30087	8.36022	8.26982	0.10928
		C17	0.0603649	0.03949	0.0460641	0.0486397	0.0106731
		C18	2.47694	2.23569	2.32971	2.34745	0.121597
	Unsaturated	C16	57.9445	59.0581	59.5458	58.8495	0.820806
		C18	29.3517	29.1199	28.208	28.8932	0.604577

## Sheet: Figure 6D
	Figure 6D. Chromatogram of lipids from yeast expressing HvDMP and supplemented with C16 3-ketoacid alongside C12-C15 fatty acids.
	Retention time	Relative abundance of m/z 100 (%)
	15.995	0.26697
	16.011	0.603406
	16.028	0.522378
	16.044	0.440128
	16.06	0.314232
	16.077	0.218281
	16.093	0.619092
	16.11	0.412321
	16.126	0.472009
	16.143	0.32075
	16.159	0.362461
	16.175	0.38869
	16.192	0.457087
	16.208	0.273387
	16.225	0.362818
	16.241	0.28836
	16.258	0.297985
	16.274	0.246802
	16.291	0.253321
	16.307	0.248024
	16.323	0.634982
	16.34	0.414969
	16.356	0.399945
	16.373	0.259076
	16.389	0.34428
	16.406	0.304504
	16.422	0.245325
	16.438	0.305828
	16.455	0.234324
	16.471	0.310157
	16.488	0.403154
	16.504	0.339645
	16.521	0.325691
	16.537	0.277563
	16.553	0.242778
	16.57	0.238704
	16.586	0.354975
	16.603	0.287086
	16.619	0.289989
	16.636	0.222712
	16.652	0.32839
	16.668	0.255103
	16.685	0.269822
	16.701	0.254543
	16.718	0.176367
	16.734	0.306389
	16.751	0.366943
	16.767	0.179474
	16.783	0.265442
	16.8	0
	16.816	0.201933
	16.833	0.21105
	16.849	0.218281
	16.866	0.499409
	16.882	0.507813
	16.898	1.3983
	16.915	1.30745
	16.931	2.01108
	16.948	2.33132
	16.964	1.64969
	16.981	1.70388
	16.997	1.36775
	17.013	0.889831
	17.03	0.642927
	17.046	0.988836
	17.063	0.850717
	17.079	0.790519
	17.096	0.76918
	17.112	0.773611
	17.128	0.687541
	17.145	0.706792
	17.161	0.647307
	17.178	0.618125
	17.194	0.426173
	17.211	0.61018
	17.227	0.625306
	17.243	0.351919
	17.26	0.377893
	17.276	0.47863
	17.293	0.368267
	17.309	0.446952
	17.326	0.472722
	17.342	0.45836
	17.358	0.264678
	17.375	0.503636
	17.391	0.429789
	17.408	0.358845
	17.424	0.44736
	17.441	0.253728
	17.457	0.305217
	17.473	0.493603
	17.49	0.374582
	17.506	0.336488
	17.523	0.441147
	17.539	0.283012
	17.556	0.719371
	17.572	0.260145
	17.588	0.283572
	17.605	0.373156
	17.621	0.287749
	17.638	0.325487
	17.654	0.68367
	17.671	0.346673
	17.687	0.512396
	17.704	0.348761
	17.72	0.373004
	17.736	0.386958
	17.753	0.361035
	17.769	0.333534
	17.786	0.422812
	17.802	0.342344
	17.819	0.398875
	17.835	0.481482
	17.851	0.268803
	17.868	0.551102
	17.884	0.311125
	17.901	0.288665
	17.917	0.324316
	17.934	0.419247
	17.95	0.474658
	17.966	0.564598
	17.983	0.394547
	17.999	0.406668
	18.016	0.420979
	18.032	0.541426
	18.049	0.719422
	18.065	0.409672
	18.081	0.423169
	18.098	0.278479
	18.114	0.215735
	18.131	0.391236
	18.147	0.367401
	18.164	0.3125
	18.18	0.271298
	18.196	0.285813
	18.213	0.289225
	18.229	0.497168
	18.246	0.278225
	18.262	0.390065
	18.279	0.300786
	18.295	0.273692
	18.311	0.52248
	18.328	0.55151
	18.344	0.450263
	18.361	0.35416
	18.377	0.360119
	18.394	0.379777
	18.41	0.307203
	18.426	0.378809
	18.443	0.351919
	18.459	0.38431
	18.476	0.268192
	18.492	0.422048
	18.509	0.45561
	18.525	0.416497
	18.541	0.370661
	18.558	0.531291
	18.574	0.432438
	18.591	0.527726
	18.607	0.463301
	18.624	0.624338
	18.64	0.446596
	18.656	0.635746
	18.673	0.375652
	18.689	0.441147
	18.706	0.655914
	18.722	0.44461
	18.739	0.253524
	18.755	0.578706
	18.771	0.432692
	18.788	0.292027
	18.804	0.219351
	18.821	0.296305
	18.837	0.366077
	18.854	0.397959
	18.87	0.413747
	18.886	0.292128
	18.903	0.489631
	18.919	0.390421
	18.936	0.357063
	18.952	0.279702
	18.969	0.402593
	18.985	0.367045
	19.001	0.33058
	19.018	0.406006
	19.034	0.360119
	19.051	0.332617
	19.067	0.331089
	19.084	0.460958
	19.1	0.469667
	19.117	0.223629
	19.133	0.377536
	19.149	0.483927
	19.166	0.407635
	19.182	0.283776
	19.199	0.262742
	19.215	0.244561
	19.232	0.389046
	19.248	0.291619
	19.264	0.250163
	19.281	0.211813
	19.297	0.325181
	19.314	0.207434
	19.33	0.428109
	19.347	0.253473
	19.363	0.613694
	19.379	0.594392
	19.396	0.276137
	19.412	0.340307
	19.429	0.415529
	19.445	0.268396
	19.462	0.468241
	19.478	0.517744
	19.494	0.352632
	19.511	0.301907
	19.527	0.311532
	19.544	0.559353
	19.56	0
	19.577	0
	19.593	0.352123
	19.609	0.328644
	19.626	0.317949
	19.642	0.42984
	19.659	0.279345
	19.675	0.410844
	19.692	0.423627
	19.708	0.225921
	19.724	0.524568
	19.741	0.419451
	19.757	0.343108
	19.774	0.301601
	19.79	0
	19.807	0.45174
	19.823	0.705264
	19.839	0.725075
	19.856	0.334247
	19.872	0.417057
	19.889	0.302518
	19.905	0.452809
	19.922	0.428669
	19.938	0.368114
	19.954	0.396482
	19.971	0.430401
	19.987	0.57952
	20.004	1.62199
	20.02	2.49633
	20.037	4.06983
	20.053	6.70143
	20.069	8.103
	20.086	7.98566
	20.102	6.46757
	20.119	4.68628
	20.135	3.29775
	20.152	2.24332
	20.168	1.93082
	20.184	1.14366
	20.201	0.882089
	20.217	0.753647
	20.234	0.583442
	20.25	0.512702
	20.267	0.454592
	20.283	0.429484
	20.299	0.490599
	20.316	0.425308
	20.332	0.490802
	20.349	0.312653
	20.365	0.202493
	20.382	0.391745
	20.398	0.482093
	20.414	0.420215
	20.431	0.323297
	20.447	0.300532
	20.464	0.368471
	20.48	0.401931
	20.497	0.54387
	20.513	0.362512
	20.53	0.320598
	20.546	0.188233
	20.562	0.403612
	20.579	0.43366
	20.595	0.393019
	20.612	0.746007
	20.628	0.606207
	20.645	0.634065
	20.661	0.439873
	20.677	0.420062
	20.694	0.66121
	20.71	0.397755
	20.727	0.444813
	20.743	0.486677
	20.76	0.406311
	20.776	0.254645
	20.792	0.276595
	20.809	0.307102
	20.825	0.457902
	20.842	0.314537
	20.858	0.266817
	20.875	0.247464
	20.891	0.457495
	20.907	0.489325
	20.924	0.349271
	20.94	0.319681
	20.957	0.26371
	20.973	0.339645
	20.99	0.695231
	21.006	0.268039
	21.022	0.259687
	21.039	0.307916
	21.055	0.241658
	21.072	0.34815
	21.088	0.289735
	21.105	0.327015
	21.121	0.359813
	21.137	0.396278
	21.154	0.350442
	21.17	0.401524
	21.187	0.396176
	21.203	0.473028
	21.22	0.392
	21.236	0.403612
	21.252	0.316065
	21.269	0.240945
	21.285	0.343006
	21.302	0.299411
	21.318	0.390472
	21.335	0.712751
	21.351	0.476695
	21.367	0.554056
	21.384	0.333788
	21.4	0.954205
	21.417	2.79172
	21.433	6.02469
	21.45	12.3077
	21.466	17.4902
	21.482	24.7295
	21.499	25.4107
	21.515	21.1734
	21.532	16.545
	21.548	11.5417
	21.565	6.67862
	21.581	4.37174
	21.597	3.17185
	21.614	2.81046
	21.63	1.86767
	21.647	1.46675
	21.663	1.283
	21.68	1.51646
	21.696	1.17503
	21.712	0.625968
	21.729	0.945649
	21.745	0.902461
	21.762	0.547995
	21.778	0.478223
	21.795	0.466204
	21.811	0.778602
	21.827	0.506794
	21.844	0.656525
	21.86	0.72151
	21.877	0.543666
	21.893	0.562714
	21.91	0.441758
	21.926	0.653367
	21.943	0.519272
	21.959	0.454337
	21.975	0.500224
	21.992	0.503229
	22.008	0.335927
	22.025	0.557265
	22.041	0.595359
	22.058	0.477255
	22.074	0.572187
	22.09	0.47313
	22.107	0.348252
	22.123	0.301805
	22.14	0.355382
	22.156	0.419094
	22.173	0.650108
	22.189	0.635135
	22.205	0.567247
	22.222	0.608143
	22.238	0.566788
	22.255	0.531393
	22.271	0.446138
	22.288	0.476338
	22.304	0.266053
	22.32	0.405242
	22.337	0.508576
	22.353	0.594595
	22.37	0.849902
	22.386	0.623472
	22.403	0.515197
	22.419	0.582271
	22.435	0.601725
	22.452	0.391236
	22.468	0.508424
	22.485	0.37005
	22.501	0.410793
	22.518	0.350086
	22.534	0.329205
	22.55	0.282503
	22.567	0.374379
	22.583	0.388333
	22.6	0.567501
	22.616	0.388741
	22.633	0.366739
	22.649	0.303689
	22.665	0.429127
	22.682	0.31525
	22.698	0.229129
	22.715	0.517693
	22.731	0.739998
	22.748	0.357725
	22.764	0.447207
	22.78	0.805645
	22.797	0.560218
	22.813	1.65295
	22.83	4.81625
	22.846	9.14276
	22.863	16.8383
	22.879	28.1356
	22.895	35.3227
	22.912	42.3696
	22.928	37.3892
	22.945	23.0704
	22.961	14.5958
	22.978	8.22686
	22.994	5.33409
	23.01	3.44972
	23.027	2.26776
	23.043	2.32277
	23.06	1.49894
	23.076	1.46635
	23.093	1.47694
	23.109	0.958279
	23.125	0.80539
	23.142	0.936278
	23.158	1.12329
	23.175	0.89472
	23.191	0.984762
	23.208	0.810942
	23.224	0.944426
	23.24	0.803353
	23.257	0.722121
	23.273	0.852347
	23.29	0.786292
	23.306	0.723446
	23.323	0.613745
	23.339	0.548759
	23.356	0.433966
	23.372	0.66997
	23.388	0.832943
	23.405	0.626324
	23.421	0.956649
	23.438	0.779977
	23.454	0.696402
	23.471	0.709899
	23.487	0.75986
	23.503	0.568469
	23.52	0.851939
	23.536	0.576006
	23.553	0.815576
	23.569	0.687948
	23.586	0.451332
	23.602	0.317695
	23.618	0.573969
	23.635	0.617259
	23.651	0.823979
	23.668	0.919573
	23.684	1.08092
	23.701	0.633403
	23.717	0.462384
	23.733	0.453471
	23.75	0.578298
	23.766	0.375754
	23.783	0.533073
	23.799	0.38981
	23.816	0.481075
	23.832	0.536027
	23.848	0.60417
	23.865	0.394343
	23.881	0.304199
	23.898	0.621588
	23.914	0.52523
	23.931	0.516572
	23.947	0.399894
	23.963	0.322788
	23.98	0.492839
	23.996	0.569538
	24.013	0.846643
	24.029	0.821942
	24.046	1.07847
	24.062	0.902461
	24.078	0.757466
	24.095	0.737044
	24.111	0.635593
	24.128	0.486015
	24.144	0.555737
	24.161	0.682091
	24.177	1.4142
	24.193	4.24299
	24.21	11.3331
	24.226	22.9922
	24.243	34.309
	24.259	35.1891
	24.276	28.0704
	24.292	17.3012
	24.308	9.69687
	24.325	7.53259
	24.341	4.15784
	24.358	3.12663
	24.374	2.13331
	24.391	1.65988
	24.407	1.24511
	24.423	1.32497
	24.44	1.11514
	24.456	1.03121
	24.473	0.783236
	24.489	0.856014
	24.506	0.887386
	24.522	0.564038
	24.538	0.716061
	24.555	0.723598
	24.571	0.869051
	24.588	0.729761
	24.604	0.594188
	24.621	0.797649
	24.637	0.795205
	24.653	0.608601
	24.67	0.529355
	24.686	0.574122
	24.703	0.68148
	24.719	0.713922
	24.736	0.627037
	24.752	0.765309
	24.769	0.512804
	24.785	0.401116
	24.801	0.65897
	24.818	0.678017
	24.834	0.454846
	24.851	0.611758
	24.867	0.659886
	24.884	0.496863
	24.9	0.965613
	24.916	1.12329
	24.933	1.03488
	24.949	1.0744
	24.966	1.14692
	24.982	0.516827
	24.999	0.650261
	25.015	0.491261
	25.031	0.563987
	25.048	0.769485
	25.064	0.789297
	25.081	0.840124
	25.097	0.252251
	25.114	0.605392
	25.13	0.499409
	25.146	0.426937
	25.163	0.566381
	25.179	0.598211
	25.196	0.395514
	25.212	0.479751
	25.229	0.393375
	25.245	0.497881
	25.261	0.631977
	25.278	0.871904
	25.294	1.07195
	25.311	1.38364
	25.327	1.1734
	25.344	1.19622
	25.36	1.07521
	25.376	0.846235
	25.393	0.573918
	25.409	0.544074
	25.426	0.65571
	25.442	0.627699
	25.459	0.619092
	25.475	0.750489
	25.491	0.737859
	25.508	1.4256
	25.524	2.95225
	25.541	6.49976
	25.557	9.38396
	25.574	10.7399
	25.59	11.0104
	25.606	8.8103
	25.623	6.18685
	25.639	3.0924
	25.656	2.92291
	25.672	1.56902
	25.689	1.37142
	25.705	1.16362
	25.721	0.691106
	25.738	0.637376
	25.754	0.751966
	25.771	0.648682
	25.787	0.573562
	25.804	0.465287
	25.82	0.716723
	25.836	0.587669
	25.853	0.392764
	25.869	0.409163
	25.886	0.608957
	25.902	0.621129
	25.919	0.421488
	25.935	0.547537
	25.951	0.402542
	25.968	0.3865
	25.984	0.54443
	26.001	0.412626
	26.017	0.546009
	26.034	0.603864
	26.05	0.556755
	26.066	0.582067
	26.083	0.599637
	26.099	0.648122
	26.116	0.678068
	26.132	0.562918
	26.149	0.95176
	26.165	1.03325
	26.182	0.837679
	26.198	0.891868
	26.214	0.860088
	26.231	0.482705
	26.247	0.605953
	26.264	0.414816
	26.28	0.554514
	26.297	0.423372
	26.313	0.403459
	26.329	0.561339
	26.346	0.40295
	26.362	0.47257
	26.379	0.470482
	26.395	0.400862
	26.412	0.880561
	26.428	0.422303
	26.444	0.450008
	26.461	0.511021
	26.477	0.381152
	26.494	0.403765
	26.51	0.412168
	26.527	0.376925
	26.543	0.806409
	26.559	0.818326
	26.576	0.90735
	26.592	0.675114
	26.609	0.561339
	26.625	0.349576
	26.642	0.593424
	26.658	0.444202
	26.674	0.494214
	26.691	0.430044
	26.707	0.467273
	26.724	0.580386
	26.74	0.573103
	26.757	0.327218
	26.773	0.375601
	26.789	0.456323
	26.806	0.528693
	26.822	0.546518
	26.839	0.595359
	26.855	0.449091
	26.872	0.458055
	26.888	0.430502
	26.904	0.4934
	26.921	0.438091
	26.937	0.518966
	26.954	0.570455
	26.97	0.425664
	26.987	0.574937
	27.003	0.430248
	27.019	0.477917
	27.036	0.421946
	27.052	0.572798
	27.069	0.370814
	27.085	0.525536
	27.102	0.439364
	27.118	0.454184
	27.134	0.276901
	27.151	0.54494
	27.167	0.539388
	27.184	0.681276
	27.2	0.617564
	27.217	0.353141
	27.233	0.32289
	27.249	0.786648
	27.266	0.618328
	27.282	0.540305
	27.299	0.388842
	27.315	0.369184
	27.332	0.490497
	27.348	0.553037
	27.364	0.62337
	27.381	1.17829
	27.397	0.978651
	27.414	0.784306
	27.43	0.761133
	27.447	0.648224
	27.463	0.246954
	27.48	0.384921
	27.496	0.432336
	27.512	0.51866
	27.529	0.400454
	27.545	0.646747
	27.562	0.601776
	27.578	0.659071
	27.595	0.51372
	27.611	0.631366
	27.627	0.301907
	27.644	0.510563
	27.66	0.418789
	27.677	0.464166
	27.693	0.636561
	27.71	0.358794
	27.726	0.393884
	27.742	0.647714
	27.759	0.331547
	27.775	0.919573
	27.792	0.940759
	27.808	0.773
	27.825	0.593628
	27.841	0.564395
	27.857	0.574275
	27.874	0.737146
	27.89	0.422252
	27.907	0.495182
	27.923	0.595054
	27.94	0.620773
	27.956	0.507762
	27.972	0.529355
	27.989	0.442114
	28.005	0.480922
	28.022	0.482959
	28.038	0.594035
	28.055	0.48902
	28.071	0.517234
	28.087	0.842568
	28.104	1.07154
	28.12	1.3103
	28.137	1.31234
	28.153	1.32904
	28.17	0.945649
	28.186	1.26833
	28.202	0.710662
	28.219	0.485557
	28.235	0.592304
	28.252	0.622657
	28.268	0.476848
	28.285	0.496914
	28.301	0.459481
	28.317	0.53511
	28.334	0.56908
	28.35	0.612421
	28.367	0.558181
	28.383	0.452911
	28.4	0.84868
	28.416	0.71489
	28.432	0.726145
	28.449	0.378249
	28.465	0.479853
	28.482	0.824692
	28.498	0.5263
	28.515	0.539898
	28.531	0.669461
	28.547	0.813794
	28.564	0.46987
	28.58	0.636765
	28.597	0.516827
	28.613	0.552172
	28.63	0.447818
	28.646	0.36567
	28.662	0.467324
	28.679	0.475625
	28.695	0.382324
	28.712	0.419858
	28.728	0.408756
	28.745	0.608856
	28.761	0.678679
	28.777	0.407941
	28.794	0.550287
	28.81	0.389708
	28.827	0.524263
	28.843	0.476135
	28.86	0.582882
	28.876	0.349984
	28.893	0.53511
	28.909	0.445221
	28.925	0.634014
	28.942	0.722733
	28.958	0.467069
	28.975	0.65953
	28.991	0.701903
	29.008	0.365924
	29.024	0.473028
	29.04	0.660497
	29.057	0.391644
	29.073	0.431368
	29.09	0.567348
	29.106	0.280669
	29.123	0.506386
	29.139	0.438345
	29.155	0.312093
	29.172	0.410691
	29.188	0.477102
	29.205	0.292892
	29.221	0.443387
	29.238	0.455407
	29.254	0.449804
	29.27	0.368827
	29.287	0.421997
	29.303	0.462384
	29.32	0.532055
	29.336	0.832485
	29.353	0.917943
	29.369	1.39586
	29.385	1.40849
	29.402	1.56005
	29.418	1.22515
	29.435	1.25937
	29.451	1.11107
	29.468	1.14651
	29.484	0.868237
	29.5	0.575599
	29.517	0.837272
	29.533	0.74066
	29.55	0.634575
	29.566	0.837272
	29.583	0.703736
	29.599	0.760318
	29.615	0.443082
	29.632	0.588637
	29.648	0.482297
	29.665	0.655812
	29.681	0.43147
	29.698	0.775648
	29.714	0.508169
	29.73	0.758434
	29.747	0.875163
	29.763	0.559047
	29.78	0.595665
	29.796	0.605443
	29.813	0.460958
	29.829	0.734803
	29.845	0.721969
	29.862	0.75711
	29.878	0.524263
	29.895	0.634931
	29.911	0.775902
	29.928	0.963983
	29.944	0.87557
	29.96	0.880867
	29.977	0.868644
	29.993	0.425715
	30.01	0.665998
	30.026	0.521156
	30.043	0.77524
	30.059	0.467477
	30.075	0.581405
	30.092	0.621639
	30.108	0.765513
	30.125	0.706945
	30.141	0.721714
	30.158	0.672058
	30.174	0.742544
	30.19	0.615171
	30.207	0.684485
	30.223	0.514026
	30.24	0.719117
	30.256	0.67491
	30.273	0.735821
	30.289	0.534907
	30.306	0.502567
	30.322	0.60361
	30.338	0.54443
	30.355	0.354058
	30.371	0.531444
	30.388	0.667729
	30.404	0.518355
	30.421	0.64257
	30.437	0.619347
	30.453	0.58879
	30.47	0.714329
	30.486	0.703889
	30.503	1.04832
	30.519	2.70046
	30.536	8.15515
	30.552	20.2249
	30.568	41.9231
	30.585	65.9713
	30.601	88.5528
	30.618	100
	30.634	93.0639
	30.651	58.279
	30.667	35.5965
	30.683	23.9276
	30.7	14.41
	30.716	10.4857
	30.733	7.35984
	30.749	5.6083
	30.766	5.37402
	30.782	4.46952
	30.798	3.85186
	30.815	3.10504
	30.831	3.06429
	30.848	2.79906
	30.864	2.90091
	30.881	2.8068
	30.897	2.83695
	30.913	2.53137
	30.93	2.57538
	30.946	2.56926
	30.963	2.50815
	30.979	2.25799
	30.996	2.2971
	31.012	2.38877
	31.028	1.99152
	31.045	2.10153
	31.061	2.95836
	31.078	2.73509
	31.094	3.00359
	31.111	2.92047
	31.127	1.9516
	31.143	1.75318
	31.16	1.86074
	31.176	1.7817
	31.193	1.91574
	31.209	1.62199
	31.226	1.77599
	31.242	1.41216
	31.258	1.4419
	31.275	1.38527
	31.291	1.20477
	31.308	1.82244
	31.324	1.51361
	31.341	1.28382
	31.357	1.46757
	31.373	1.26548
	31.39	1.26752
	31.406	1.26182
	31.423	1.49935
	31.439	1.6008
	31.456	1.59428
	31.472	1.12777
	31.488	1.29074
	31.505	1.60121
	31.521	1.30215
	31.538	1.52583
	31.554	1.5845
	31.571	1.50383
	31.587	1.70103
	31.603	2.3301
	31.62	1.83426
	31.636	2.3684
	31.653	1.81755
	31.669	1.97441
	31.686	1.68106
	31.702	2.1162
	31.719	1.64399
	31.735	2.35292
	31.751	2.50244
	31.768	2.6699
	31.784	2.17609
	31.801	2.68457
	31.817	2.5823
	31.834	2.52852
	31.85	1.82611
	31.866	1.44516
	31.883	1.3869
	31.899	1.01002
	31.916	1.31071
	31.932	1.1127
	31.949	1.29971
	31.965	1.32049
	31.981	1.4036
	31.998	1.46757
	32.014	2.10357

## Sheet: Figure 6E
	Figure 6E. β-Diketone profiles produced in yeast expressing HvDMP and supplemented with C16 3-ketoacid alongside C12-C15 fatty acids (μg/OD L).
		β-Diketone carbon chain length				average	sd
	Saturated	C27	0.992739	0.602489	0.716538	0.770589	0.200661
		C28	3.39467	1.96501	2.26913	2.54294	0.753136
		C29	4.37487	3.07258	3.55102	3.66616	0.658733
		C30	3.70775	2.04279	2.9579	2.90281	0.833847
		C31	1.27981	1.00067	1.08914	1.12321	0.142655
	Unsaturated	C31
		C33

## Sheet: Figure 6F
	Figure 6F. Relative composition of fatty acyl pools in yeast expressing HvDMP and supplemented with C16 3-ketoacid alongside C12-C15 fatty acids (%).
		Fatty acyl carbon chain length				average	sd
	Saturated	C12	1.53801	1.37292	2.42154	1.77749	0.460371
		C13	1.86205	1.49189	1.73667	1.69687	0.153715
		C14	3.72927	2.70071	3.67897	3.36965	0.473455
		C15	5.29073	4.29615	4.94861	4.84516	0.412573
		C16	9.22986	10.2886	9.61808	9.71217	0.43731
		C17	0.482866	0.492423	0.428133	0.467807	0.0283239
		C18	4.71467	5.03727	4.61832	4.79009	0.219421
	Unsaturated	C16	39.6778	45.2842	44.4808	43.1476	3.03167
		C18	26.3676	22.5328	20.8513	23.2506	2.82731

## Sheet: Figure 6G
	Figure 6G. Chromatograms of lipids from HvDMP in vitro assays combining equal molar concentration of C14-C18 3-ketoacids alongside different fatty acyl-CoAs.
		Relative abundance of m/z 100 (%)
	Retention time	Control (boiled HvDMP)	C12 Fatty acyl-CoA	C14 Fatty acyl-CoA	C16 Fatty acyl-CoA
	15.995	0.112667	0.633498	0	0.0202843
	16.011	0.0555143	0.490023	0.0340065	0.0245936
	16.028	0	0	0	0.0325593
	16.044	0.0378972	0.335511	0	0.0292512
	16.06	0.0743605	0.401731	0	0.0255512
	16.077	0.081735	0	0	0.0310358
	16.093	0.0530561	0.426011	0.0452087	0.0313405
	16.11	0.0653471	0	0.0440084	0.0241583
	16.126	0.043633	0	0	0.0366075
	16.143	0.0571531	0	0	0.0434415
	16.159	0.0428136	0.41056	0.0610117	0.0192831
	16.175	0	0.679852	0	0.0239407
	16.192	0.0319566	0	0.0508098	0.0368251
	16.208	0.0499833	0	0	0.022069
	16.225	0	0	0	0.0264653
	16.241	0	0	0.0352068	0.0340828
	16.258	0.0514173	0	0	0.0275536
	16.274	0.0356439	0.854229	0	0.0308182
	16.29	0.0360536	0	0.0356068	0.0175855
	16.307	0.0864466	0	0	0.0216772
	16.323	0.042199	0	0	0.0271183
	16.34	0	0	0.047009	0.0202408
	16.356	0.0317517	0	0	0.0178902
	16.373	0	0.432633	0.0502096	0.0207631
	16.389	0.039536	0	0	0.0224172
	16.405	0	0	0	0.0309053
	16.422	0	0	0	0.0195008
	16.438	0.031342	0	0.0454087	0.0398286
	16.455	0.0432233	0.538584	0.0302058	0.0298606
	16.471	0.0335954	0	0	0.016062
	16.488	0	0	0	0.0396545
	16.504	0.0454766	0.523133	0.0326063	0.0395239
	16.52	0	0.565072	0	0.0142774
	16.537	0.0446572	0.346548	0	0.0229395
	16.553	0.0479348	0.355377	0.0542104	0.028163
	16.57	0.0632986	0.406145	0.0712137	0.0339958
	16.586	0	0.355377	0.05201	0.02899
	16.603	0.0741556	0	0	0.0319935
	16.619	0.0583822	0.58273	0.0534103	0.0149303
	16.635	0.0846029	0.737242	0.0466089	0.0307747
	16.652	0.113077	0	0.0334064	0.0599823
	16.668	0.108161	0	0.0478092	0.0340393
	16.685	0.121886	0	0.0378073	0.0662504
	16.701	0.13008	0	0.0560108	0.0611141
	16.718	0.146672	0	0.0722139	0.054106
	16.734	0.100376	0.60701	0.0870167	0.0609835
	16.75	0.102835	0.624669	0.0340065	0.0428756
	16.767	0.139093	0.49223	0.0322062	0.0678174
	16.783	0.286585	0	0	0.0712562
	16.8	0.205669	0.381865	0.0644124	0.0675998
	16.816	0.134996	0.982253	0.041808	0.0629858
	16.833	0.116559	7.26205	0.0620119	0.0729538
	16.849	0.1436	27.0793	0	0.0646834
	16.865	0.0692392	55.2357	0.10562	0.059547
	16.882	0.139503	81.7411	0.036607	0.0551942
	16.898	0.0680101	95.0203	0.0506097	0.0757832
	16.915	0.0557191	100	0.123424	0.0968945
	16.931	0.0491639	83.4717	0.148228	0.077089
	16.948	0.119018	76.1787	0.163831	0.0970251
	16.964	0.107341	62.3698	0.10262	0.0845759
	16.98	0.0530561	61.7694	0.115822	0.0754349
	16.997	0.0487542	54.1939	0.159431	0.0665551
	17.013	0.0352342	49.0906	0.168632	0.0644657
	17.03	0.0864466	41.3915	0.10262	0.0534966
	17.046	0.0624792	40.385	0.113422	0.051059
	17.063	0.0372827	34.7342	0.10202	0.0480555
	17.079	0.0495736	35.03	0.141227	0.0645528
	17.095	0.0901339	29.0659	0.232245	0.0679045
	17.112	0.125163	24.1436	0.140027	0.0823124
	17.128	0	23.5895	0	0.0875794
	17.145	0	19.8746	0	0
	17.161	0.0743605	16.8307	0	0
	17.178	0.10222	15.9235	0.121823	0.0544107
	17.194	0.051827	13.2681	0.0598115	0.0399592
	17.211	0.0684198	11.3787	0.0662127	0.0485778
	17.227	0.106317	12.0718	0.05201	0.0281194
	17.243	0.0864466	9.4495	0.0972187	0.0264653
	17.26	0	8.03461	0	0.0483602
	17.276	0.031342	7.41877	0.0302058	0.0364334
	17.293	0.0596113	6.53143	0.0646124	0.0511895
	17.309	0	9.64153	0.0900173	0.0545848
	17.326	0.0876757	6.56233	0.0646124	0.041918
	17.342	0	5.2247	0.10422	0.0418744
	17.358	0.0784574	6.06127	0.223443	0.0318194
	17.375	0.042199	5.4035	0.10342	0.0571094
	17.391	0	4.90023	0.0958184	0.0332123
	17.408	0	3.93784	0	0.0397415
	17.424	0.0589967	5.69928	0.0588113	0.0486214
	17.441	0.0798914	4.26011	0.0526101	0.0415262
	17.457	0.0573579	3.18294	0.0560108	0.0298606
	17.473	0.09546	4.17402	0.0942181	0.025943
	17.49	0.0639131	2.26249	0.0414079	0.0346052
	17.506	0.141141	3.17191	0.0472091	0.0353887
	17.523	0	4.04159	0.0966186	0.0303829
	17.539	0.0618646	2.25366	0.0554106	0.0164538
	17.556	0.0721071	3.34187	0	0.02973
	17.572	0.0604307	3.36394	0.05221	0.038871
	17.588	0	1.93802	0.0452087	0.0137115
	17.605	0.0620695	2.50088	0.0724139	0.0218078
	17.621	0.0616598	1.48111	0.0666128	0.0349969
	17.638	0.0567434	1.8718	0.0592114	0.0318629
	17.654	0.179039	2.01086	0.0588113	0.025116
	17.671	0.120247	2.86509	0	0.0452697
	17.687	0.205464	2.22276	0.0762146	0.0559342
	17.703	0	1.68418	0.0352068	0.0484037
	17.72	0.178424	2.44129	0.0388075	0.033517
	17.736	0.167157	1.32659	0.0370071	0.0400898
	17.753	0.0596113	1.92698	0	0.0345181
	17.769	0.0843981	1.36412	0	0.0336476
	17.786	0.0407651	1.64224	0.0764147	0.0360851
	17.802	0.0454766	1.19195	0.0820157	0.0536707
	17.818	0.032776	1.48993	0.0462089	0.0326899
	17.835	0	1.04627	0.0496095	0.0511025
	17.851	0.0542852	1.18974	0	0.02825
	17.868	0	1.39723	0.0330063	0.0340828
	17.884	0	1.43917	0.0478092	0.0521036
	17.901	0.0553094	0.816705	0	0.0446603
	17.917	0	2.06163	0.0320061	0.0382616
	17.933	0.0669859	1.00653	0.0564108	0.0442685
	17.95	0.0548997	0.675437	0	0.0390451
	17.966	0.0311372	1.33763	0.0588113	0.0389145
	17.983	0	1.33322	0.0562108	0.0345181
	17.999	0.0524415	1.07937	0.0694133	0.0392192
	18.016	0.0411748	1.32439	0.0344066	0.0230266
	18.032	0.036873	0.975631	0.0410079	0.040438
	18.048	0.087266	1.14118	0.0494095	0.0383486
	18.065	0.0362584	0.909412	0.0606116	0.021416
	18.081	0	0.997704	0.0510098	0.0290771
	18.098	0	1.28907	0.0334064	0.0204584
	18.114	0.0426087	1.20961	0.0308059	0.0270747
	18.131	0.087266	1.35308	0.0672129	0.0208502
	18.147	0.0725168	1.38619	0	0.0295123
	18.163	0.0491639	0.520925	0	0.0326464
	18.18	0	0.64012	0.073014	0.0309923
	18.196	0.0635034	0.863058	0	0.0289465
	18.213	0	0.90279	0.227844	0.0526695
	18.229	0	0.428218	0.36207	0.0418744
	18.246	0	1.5694	0.510898	0.0435721
	18.262	0	0.982253	0	0.0321676
	18.278	0	0.916034	0.224643	0.0482296
	18.295	0	0.779181	0.145628	0.0470543
	18.311	0	1.20961	0	0.0451826
	18.328	0.0508027	0.584937	0.0806155	0.0354757
	18.344	0	0	0.149629	0.0802231
	18.361	0	0.863058	0.111621	0.0360416
	18.377	0.0317517	1.03523	0.133626	0.0494049
	18.393	0.0389214	0.657779	0.0794152	0.0348663
	18.41	0.0612501	0.43484	0.122223	0.0503625
	18.426	0.0340051	0.889546	0.0674129	0.0294253
	18.443	0	0.64012	0.0810156	0.0222431
	18.459	0.0329808	1.37515	0.100619	0.0311229
	18.476	0	0.644535	0.101019	0.0309488
	18.492	0	0.695303	0.123224	0.0375651
	18.508	0	1.60251	0.0794152	0.0358675
	18.525	0.0362584	0.644535	0.0758146	0.024376
	18.541	0	0.977839	0.0588113	0.0288159
	18.558	0	0.951351	0.123624	0.0423968
	18.574	0	0.441462	0.0734141	0.0355628
	18.591	0	0.514303	0.0476091	0.0351711
	18.607	0	0.966802	0.101419	0.02751
	18.624	0.0655519	0.823327	0.0870167	0.0423533
	18.64	0	0.567279	0.0708136	0.0397415
	18.656	0	0.648949	0.0648124	0.0583282
	18.673	0.0325711	0	0	0.0331687
	18.689	0	0.626876	0.0424081	0.0415262
	18.706	0.0487542	0.644535	0.0370071	0.0320805
	18.722	0	0.776973	0.0324062	0.047359
	18.739	0	1.13897	0.0740142	0.0317323
	18.755	0	0.478986	0	0.0295994
	18.771	0.0508027	0.381865	0.0464089	0.0368251
	18.788	0.0430184	0.823327	0	0.039698
	18.804	0	0.472364	0.0306059	0.0447909
	18.821	0	0	0.0334064	0.0483167
	18.837	0	1.05289	0.0476091	0.0376086
	18.854	0	0.565072	0.0660127	0.0366945
	18.87	0	0	0	0.041918
	18.886	0	0	0.0386074	0.0352581
	18.903	0	0.417182	0.0316061	0.016802
	18.919	0.0450669	0.357584	0	0.0351275
	18.936	0	0.463535	0.0354068	0.03047
	18.952	0.0604307	0.6644	0.0462089	0.0330382
	18.969	0	0.576108	0	0.0353452
	18.985	0.046296	0	0	0.0245066
	19.001	0	0.701925	0	0.0291641
	19.018	0.0446572	0	0.0350067	0.0503625
	19.034	0	0.865266	0	0.0398721
	19.051	0	0.578315	0.0306059	0.0322546
	19.067	0	0.443669	0	0.0274665
	19.084	0.0350293	0.648949	0.083416	0.0501449
	19.1	0	0.637913	0.0386074	0.0825301
	19.116	0.0411748	0.472364	0.0556107	0.0978957
	19.133	0.0774332	0.406145	0.0790152	0.0753479
	19.149	0	0.37745	0.0862166	0.0360416
	19.166	0	0.483401	0.0426082	0.0313841
	19.182	0	0.426011	0	0.0445297
	19.199	0.0702635	1.10366	0.0580111	0.041265
	19.215	0.036873	0	0.0804154	0.0241583
	19.231	0	0	0.0388075	0.0212419
	19.248	0	0	0.078215	0.0313405
	19.264	0.0465009	0	0.0378073	0.0291641
	19.281	0.0432233	0	0.0438084	0.0200231
	19.297	0	1.00212	0	0.0502319
	19.314	0	0.523133	0.0474091	0.0501013
	19.33	0	0	0	0.0309053
	19.346	0	0.805668	0	0.0192396
	19.363	0.0481397	0.381865	0	0.0281194
	19.379	0	0.494438	0	0.0378263
	19.396	0	0.494438	0	0.0326029
	19.412	0.0438378	0.651157	0.0584112	0.0297735
	19.429	0.0383069	0	0	0.0264653
	19.445	0	0.569486	0	0.0420486
	19.461	0	0	0.0324062	0.0188914
	19.478	0	0.428218	0	0.0242889
	19.494	0	0.487816	0.0426082	0.0263783
	19.511	0	0	0.031006	0.0296865
	19.527	0.0417893	0.523133	0.0598115	0.0346487
	19.544	0	1.06172	0	0.0208502
	19.56	0.0350293	0	0	0.0234619
	19.576	0.0469106	0.494438	0.0374072	0.0383051
	19.593	0	0	0	0.025943
	19.609	0.0378972	0.547413	0.0478092	0.0240713
	19.626	0	0	0	0.0439203
	19.642	0	0.560657	0.0590113	0.0243324
	19.659	0	0.331097	0	0.033604
	19.675	0	0.381865	0.0338065	0.0277277
	19.691	0	0.763729	0.0438084	0.0374345
	19.708	0.032776	0.876302	0	0.0482296
	19.724	0	1.75923	0.0864166	0.0392192
	19.741	0	4.34619	0.0718138	0.0506672
	19.757	0	8.82483	0.437884	0.0983309
	19.774	0.042199	16.4268	2.38926	0.174288
	19.79	0.0710829	18.6518	7.68628	0.333646
	19.806	0.0565385	23.5343	18.7892	0.375999
	19.823	0.0469106	21.9694	31.6861	0.436635
	19.839	0	20.8988	50.8514	0.419136
	19.856	0	20.486	73.9598	0.33961
	19.872	0	22.8081	92.9715	0.235794
	19.889	0	20.6251	100	0.207152
	19.905	0	17.398	94.2005	0.163754
	19.921	0	18.6385	70.6184	0.138812
	19.938	0.0372827	16.301	53.0918	0.089277
	19.954	0	11.3301	40.5198	0.0836183
	19.971	0.066781	14.1511	32.0318	0.10177
	19.987	0.0311372	12.1932	25.6017	0.105034
	20.004	0	10.6194	21.9338	0.0614623
	20.02	0	9.20228	17.6322	0.037391
	20.037	0	8.28845	15.0813	0.054193
	20.053	0.0589967	7.97722	12.4888	0.0509284
	20.069	0.0315469	5.96636	10.9413	0.076349
	20.086	0	4.54044	8.73448	0.0383922
	20.102	0.036873	4.96645	7.39982	0.0499272
	20.119	0	4.79869	6.51485	0.0308182
	20.135	0	4.08573	5.33542	0.0417439
	20.152	0	4.16078	5.06017	0.0373039
	20.168	0.038102	4.41904	4.35444	0.0380875
	20.184	0	4.51174	3.82793	0.0342134
	20.201	0.0837835	2.47219	3.28223	0.0381745
	20.217	0	2.80549	3.06099	0.0492308
	20.234	0	2.27794	2.99357	0.0522778
	20.25	0	1.6621	2.11961	0.0389145
	20.267	0.042199	2.36182	2.41146	0.0504931
	20.283	0	1.85856	2.12561	0.063334
	20.299	0	1.70404	1.78454	0.0779596
	20.316	0	2.35741	1.5743	0.0628552
	20.332	0	2.48543	1.46308	0.071648
	20.349	0	1.8718	1.44088	0.0535401
	20.365	0.0399457	2.21614	1.17783	0.0445732
	20.382	0.0309323	1.38398	1.26284	0.0492743
	20.398	0	0.977839	1.20843	0.0250289
	20.414	0	1.61134	0.964585	0.0400898
	20.431	0.039536	1.72391	0.970186	0.0635081
	20.447	0.036873	1.19195	0.843362	0.0316452
	20.464	0	2.22938	0.88437	0.0577188
	20.48	0	0.911619	0.804755	0.0260301
	20.497	0	0.929278	0.809956	0.0546283
	20.513	0	1.11469	0.844762	0.0359546
	20.529	0.0460912	1.10807	0.694733	0.0507978
	20.546	0	0.995497	0.67573	0.0528001
	20.562	0.0823496	1.24934	0.565709	0.0284241
	20.579	0.0309323	0.92707	0.628121	0.0357369
	20.595	0	0.803461	0.557707	0.0279888
	20.612	0.0317517	0.573901	0.724539	0.0423097
	20.628	0	0.911619	0.496695	0.0331252
	20.644	0.0331857	0.693096	0.545505	0.0407427
	20.661	0	1.2383	0.495295	0.0309488
	20.677	0	1.08379	0.465089	0.0428756
	20.694	0.0446572	0.375243	0.396876	0.0294253
	20.71	0.0352342	0.624669	0.389075	0.0381745
	20.727	0.0569482	0.646742	0.487094	0.05576
	20.743	0.031342	1.11911	0.309259	0.0386969
	20.759	0	0.938107	0.330263	0.0426144
	20.776	0.0671907	2.24483	0.384274	0.0375216
	20.792	0	1.26258	0.350867	0.0600258
	20.809	0.0610452	1.56498	0.304859	0.0477073
	20.825	0.165723	0	0.392475	0.0584588
	20.842	0	1.91815	0.294657	0.0466626
	20.858	0	0.7549	0.57531	0.0634211
	20.874	0	1.4193	0.487294	0.0919758
	20.891	0.157325	1.00874	0.41868	0
	20.907	0.233938	0.913827	0.557107	0.0878841
	20.924	0.0405602	0.540791	0.476692	0.118311
	20.94	0	0.642327	0.443085	0.0890594
	20.957	0.0403554	0.589352	0.376272	0.0558471
	20.973	0.0403554	0	0.250448	0.02825
	20.989	0	0.907205	0.524301	0.0507978
	21.006	0	0.677644	0.319661	0.0451391
	21.022	0	0.381865	0.388475	0.0570224
	21.039	0.0358487	0	0.427282	0.0662939
	21.055	0	0.540791	0.324262	0.0887111
	21.072	0	0.832156	0.320061	0.0998544
	21.088	0	0.35317	0.163431	0.140728
	21.104	0.0852175	0.613632	0.317061	0.133502
	21.121	0.0759992	0.430426	0.41428	0.0746514
	21.137	0.031342	0.474572	0.269252	0.127669
	21.154	0.0411748	0.463535	0.341866	0.079309
	21.17	0	0.441462	0.347667	0.0642916
	21.187	0.0315469	0.907205	0.227444	0.0642046
	21.203	0	0.428218	0.36687	0.10708
	21.219	0	0.531962	0.342066	0.0813548
	21.236	0.0442475	0.913827	0.264251	0.0751302
	21.252	0	0.825534	0.318861	0.142295
	21.269	0.042199	0.717376	0.178434	0.151436
	21.285	0	0.357584	0.320862	0.187739
	21.302	0.051827	0.417182	0.332664	0.134503
	21.318	0.0362584	0.986668	0.367271	0.125928
	21.334	0.0319566	0.6644	0.299057	0.103598
	21.351	0.072312	0.423804	0.288055	0.0616799
	21.367	0.0614549	0.368621	0.307259	0.0868394
	21.384	0.0692392	0	0.302258	0.0567612
	21.4	0.0450669	0.55845	0.361869	0.0553248
	21.417	0	0.388487	0.300858	0.0632469
	21.433	0	0.536376	0.211841	0.0499707
	21.45	0	0.763729	0.267051	0.0527566
	21.466	0	0.794632	0.327663	0.0444426
	21.482	0.0362584	0.414974	0.354668	0.0421356
	21.499	0.0389214	0.916034	0.299858	0.0373475
	21.515	0	0.624669	0.271052	0.0470543
	21.532	0	0	0.229644	0.0669033
	21.548	0.0356439	1.30231	0.303258	0.0567177
	21.565	0.0393311	0.693096	0.21044	0.0910182
	21.581	0.0768186	0.408352	0.20924	0.101726
	21.597	0.042199	1.27362	0.248848	0.0949357
	21.614	0.0428136	0.699717	0.303058	0.132066
	21.63	0.122295	0.598181	0.214841	0.14051
	21.647	0.11615	0.843193	0.227844	0.188696
	21.663	0.0702635	0.540791	0.233645	0.192396
	21.68	0.0399457	0.567279	0.194037	0.180165
	21.696	0	0	0.225243	0.0867524
	21.712	0	0.569486	0.351067	0.070255
	21.729	0	0.675437	0.222243	0.0519731
	21.745	0.0649374	0.728413	0.216442	0.0557165
	21.762	0	0.613632	0.183435	0.0606352
	21.778	0.0342099	0.64012	0.168032	0.0576753
	21.795	0.0815302	0	0.153029	0.0619411
	21.811	0.0393311	0	0.182035	0.0572835
	21.827	0.0438378	0.421596	0.244247	0.0432238
	21.844	0.0530561	0.690888	0.187436	0.0357804
	21.86	0.0356439	0.542998	0.178834	0.0566306
	21.877	0.0434281	0.779181	0.137026	0.0507978
	21.893	0.031342	0	0.179434	0.0451826
	21.91	0	0.721791	0.133426	0.0444426
	21.926	0	0	0.202039	0.0653798
	21.942	0.0335954	0.428218	0.113622	0.0363463
	21.959	0.0405602	0.591559	0.203639	0.0400027
	21.975	0	0	0.174033	0.0477943
	21.992	0	0.384072	0.0922177	0.0346052
	22.008	0.0366681	0.490023	0.235045	0.044225
	22.025	0.0487542	0.534169	0.165032	0.027423
	22.041	0.0635034	0.370828	0.127625	0.0258995
	22.057	0.0825544	0	0.169633	0.0360416
	22.074	0	0	0.169032	0.044225
	22.09	0.0692392	0.977839	0.166432	0.0378263
	22.107	0.0827593	0	0.117423	0.0446603
	22.123	0.032776	0.957973	0.121423	0.0299041
	22.14	0.0784574	0.375243	0.0966186	0.0347793
	22.156	0	0.889546	0.202439	0.0250289
	22.172	0	0.430426	0.147628	0.0332558
	22.189	0	0	0.15603	0.0353452
	22.205	0	0.408352	0.093618	0.042658
	22.222	0.0374875	0.428218	0.212841	0.0290335
	22.238	0.0811205	0.414974	0.133226	0.0310358
	22.255	0.0411748	0	0.216642	0.0326464
	22.271	0.0340051	0.331097	0.110621	0.0175855
	22.287	0.0473203	0	0.10242	0.0300347
	22.304	0	0.715169	0.106821	0.0403945
	22.32	0	0.805668	0.124824	0.0293818
	22.337	0	1.07275	0.125824	0.040438
	22.353	0.0387166	0.618047	0.067613	0.0410474
	22.37	0.0639131	0.384072	0.110021	0.0453567
	22.386	0.0530561	0.737242	0.0950182	0.0319499
	22.402	0	0.379657	0.127424	0.0254207
	22.419	0	0	0.0950182	0.023636
	22.435	0.0524415	0.593767	0.119423	0.044225
	22.452	0	0	0.185636	0.0238972
	22.468	0.0331857	0	0.10662	0.0374781
	22.485	0	0.46795	0.0748144	0.0440509
	22.501	0	0	0.100819	0.0362593
	22.517	0.0321614	0.448084	0.0880169	0.0444862
	22.534	0.0399457	0.712961	0.126624	0.051886
	22.55	0	0	0.107621	0.17925
	22.567	0	0.898375	0.205039	1.03598
	22.583	0	1.76585	0.962785	3.91966
	22.6	0	3.09686	2.55529	9.1793
	22.616	0.0917727	4.41462	7.76789	16.6258
	22.632	0	5.51828	14.3131	26.4152
	22.649	0	6.73671	24.0686	35.5332
	22.665	0	6.38796	29.228	45.4229
	22.682	0.0424039	8.11849	32.0189	57.8783
	22.698	0.0307275	7.40111	30.7003	66.5701
	22.715	0.0456815	7.3658	27.4613	81.3684
	22.731	0.0428136	6.44535	24.8624	92.4003
	22.747	0	6.65504	19.2965	100
	22.764	0	6.78086	16.6608	34.6334
	22.78	0	4.5294	14.5052	12.2047
	22.797	0	5.22029	11.9495	8.35191
	22.813	0	4.08132	9.83069	6.36283
	22.83	0.0419942	5.35494	8.11196	5.11443
	22.846	0.0491639	3.50079	7.16938	4.27694
	22.863	0	3.17853	6.49565	3.70097
	22.879	0	3.10569	5.45385	3.21728
	22.895	0.032776	3.08141	4.63289	2.63261
	22.912	0.0413796	2.37727	4.49206	2.37422
	22.928	0	2.53841	4.01357	2.28542
	22.945	0	2.31988	3.36545	2.0152
	22.961	0	1.35087	2.66191	1.73592
	22.978	0	1.32659	2.69392	1.56041
	22.994	0.0608404	1.16987	2.33165	1.31421
	23.01	0.0565385	1.38619	2.03379	1.35635
	23.027	0	1.53187	1.87476	1.27869
	23.043	0.0565385	1.73715	1.95077	1.07916
	23.06	0.0454766	1.49876	1.79574	1.03633
	23.076	0.0378972	1.7526	1.5809	0.990361
	23.093	0.0604307	1.40826	1.59751	0.912706
	23.109	0.0360536	1.23609	1.60411	0.840971
	23.125	0.0688295	0.494438	1.50349	0.794309
	23.142	0.114101	0.916034	1.27805	0.806497
	23.158	0	2.03514	1.0204	0.746601
	23.175	0	0.942522	1.04	0.684486
	23.191	0	1.28465	1.01519	0.664985
	23.208	0	0.977839	1.12522	0.623372
	23.224	0.0340051	0.67323	0.923977	0.586112
	23.24	0.0419942	0.9359	0.77975	0.566698
	23.257	0.0465009	0.403938	0.774149	0.517902
	23.273	0.0811205	0.611425	0.657126	0.536097
	23.29	0.0479348	0	0.691333	0.569788
	23.306	0	0.604803	0.88617	0.557775
	23.323	0.0487542	0.595974	0.648124	0.495659
	23.339	0.0428136	0.346548	0.766347	0.400245
	23.355	0.0473203	0.350962	0.588713	0.408298
	23.372	0.0733362	0.580523	0.511098	0.370602
	23.388	0.0389214	0.569486	0.549706	0.412346
	23.405	0.0444524	0.414974	0.679731	0.433631
	23.421	0.0880854	0.604803	0.580111	0.359284
	23.438	0.100172	0.536376	0.534103	0.38649
	23.454	0.0374875	0.920449	0.628921	0.38662
	23.47	0.0387166	0	0.443885	0.399548
	23.487	0.0485494	1.01316	0.443885	0.282065
	23.503	0.0442475	0.41056	0.506497	0.345051
	23.52	0.0479348	0.891753	0.479092	0.329032
	23.536	0.062684	0.421596	0.543104	0.333254
	23.553	0.0696489	0.668815	0.577911	0.350361
	23.569	0.0604307	0	0.5231	0.288202
	23.585	0.0497785	0.392901	0.316061	0.285939
	23.602	0	0.761522	0.350267	0.278104
	23.618	0.0467057	0.540791	0.410079	0.29952
	23.635	0.0456815	0.392901	0.277853	0.267004
	23.651	0.0526464	0	0.428682	0.307486
	23.668	0.146672	0.426011	0.354068	0.272576
	23.684	0.144419	0.388487	0.345666	0.24389
	23.7	0.0766138	0	0.404678	0.248113
	23.717	0.0471154	0.569486	0.323862	0.316539
	23.733	0	0.598181	0.378073	0.290205
	23.75	0.10857	0.414974	0.443885	0.291902
	23.766	0.0374875	0.496645	0.300858	0.311011
	23.783	0.036873	0	0.337665	0.262912
	23.799	0	0.675437	0.306059	0.261563
	23.815	0	0	0.400877	0.285155
	23.832	0	0	0.239446	0.278539
	23.848	0.0561288	0	0.270852	0.282021
	23.865	0	0	0.264651	0.262738
	23.881	0.0592016	0	0.265051	0.29212
	23.898	0.0805059	0	0.271452	0.24759
	23.914	0.0374875	0.796839	0.26265	0.257994
	23.93	0.0424039	0	0.273252	0.262608
	23.947	0.0694441	0.432633	0.274653	0.289421
	23.963	0	0	0.246247	0.286984
	23.98	0.0739508	0	0.269852	0.284764
	23.996	0.0360536	0.359792	0.170433	0.323635
	24.013	0	0.375243	0.164832	0.319282
	24.029	0	0	0.266251	0.328814
	24.045	0.0540803	0.337719	0.246847	0.295863
	24.062	0.0417893	0.536376	0.184435	0.296647
	24.078	0.0460912	0.505474	0.145428	0.284111
	24.095	0	0	0.20984	0.290945
	24.111	0.118813	0.551828	0.203839	0.242323
	24.128	0.0374875	0.403938	0.225043	0.226
	24.144	0	0.348755	0.244047	0.25412
	24.16	0.0438378	0.384072	0.178434	0.251943
	24.177	0	0	0.15543	0.300477
	24.193	0.0385117	0	0.303258	0.280367
	24.21	0.0655519	0	0.173633	0.234836
	24.226	0.0520318	0.604803	0.20984	0.233879
	24.243	0.0766138	0.368621	0.204839	0.228133
	24.259	0.0956648	0	0.278654	0.181166
	24.276	0	0.452499	0.20744	0.224172
	24.292	0.031342	0	0.20744	0.226435
	24.308	0.0534658	0.452499	0.172433	0.20441
	24.325	0.0487542	0	0.136426	0.225608
	24.341	0.0546949	0.743864	0.136426	0.201668
	24.358	0	0	0.159831	0.213246
	24.374	0.0405602	0	0.20624	0.223911
	24.391	0	0	0.257449	0.22008
	24.407	0	1.98437	0.279054	0.222953
	24.423	0	0	0.306459	0.215074
	24.44	0.208537	1.08158	0.354268	0.24302
	24.456	0	0.969009	0.377272	0.288289
	24.473	0	0.454706	0	0.256862
	24.489	0	0.403938	0	0.222605
	24.506	0	0.496645	0	0.299563
	24.522	0.139093	0	0.237046	0.295646
	24.538	0.133972	0	0.226644	0.321197
	24.555	0.0624792	0.496645	0.220642	0.190089
	24.571	0	0	0.132225	0.197358
	24.588	0	0.534169	0.218642	0.151436
	24.604	0.0397408	0	0.182635	0.199012
	24.621	0.0475251	0.675437	0.169833	0.195704
	24.637	0	0	0.178634	0.200231
	24.653	0.0338002	0.942522	0.169232	0.165147
	24.67	0.0376923	0.331097	0.134426	0.164364
	24.686	0	0.35317	0.233445	0.163667
	24.703	0.0499833	0	0.151629	0.180556
	24.719	0	0	0.211241	0.181775
	24.736	0.062684	0.384072	0.190637	0.153743
	24.752	0.0378972	0	0.138627	0.171677
	24.768	0.050393	0.401731	0.192237	0.160054
	24.785	0	0	0.15643	0.122838
	24.801	0.0620695	0	0.173633	0.139465
	24.818	0.0606355	0	0.189636	0.149259
	24.834	0	0.445877	0.198838	0.17246
	24.851	0.0665762	0.609218	0.127424	0.13237
	24.867	0	0	0.165032	0.143905
	24.883	0	0	0.116422	0.12201
	24.9	0.0493688	0.368621	0.15623	0.0965027
	24.916	0.0364633	0	0.186636	0.120052
	24.933	0	0	0.202039	0.125406
	24.949	0.0307275	0	0.20704	0.147692
	24.966	0	0.523133	0.185836	0.114915
	24.982	0	0	0.113022	0.108908
	24.998	0.0596113	0.361999	0.109621	0.105383
	25.015	0	0.348755	0.191837	0.0973733
	25.031	0	0.735034	0.245647	0.129454
	25.048	0	0	0.178634	0.121314
	25.064	0	0.765937	0.132826	0.109561
	25.081	0	0	0.137426	0.0924546
	25.097	0	0.445877	0.167432	0.116569
	25.113	0	0.450291	0.152229	0.145081
	25.13	0	0	0.132225	0.11744
	25.146	0	0	0.162031	0.121662
	25.163	0	0	0.128225	0.110998
	25.179	0.0454766	0	0.0852164	0.0989839
	25.196	0	0	0.128825	0.100159
	25.212	0.0743605	0.867473	0.161031	0.0882759
	25.228	0	0	0.127224	0.121836
	25.245	0	0	0.0722139	0.202234
	25.261	0.0442475	0	0.134426	0.887634
	25.278	0.0555143	0.783595	0.0918176	3.12361
	25.294	0.0481397	0.726205	0.457688	7.46044
	25.311	0	0.373035	1.65112	13.5308
	25.327	0	0.388487	3.31104	21.8799
	25.343	0	0	6.03316	31.2291
	25.36	0.04773	0.860851	6.7469	41.9657
	25.376	0.0340051	1.02198	8.11996	44.016
	25.393	0.0378972	0.682059	8.30399	24.7326
	25.409	0.0335954	0.527547	8.42722	12.0933
	25.426	0.0671907	0	6.40443	8.84778
	25.442	0	0.523133	6.43804	7.47437
	25.458	0	0.964595	5.82992	6.05917
	25.475	0	0	5.10178	5.36724
	25.491	0	0.554035	4.36244	4.33126
	25.508	0	1.03964	3.98477	3.81588
	25.524	0.0567434	0	3.39265	3.4391
	25.541	0	0.92707	3.02658	3.04595
	25.557	0	0.333304	2.90976	2.61728
	25.573	0	0.593767	2.46007	2.21612
	25.59	0.0350293	0.514303	2.56409	2.12872
	25.606	0.0340051	0	2.095	1.92849
	25.623	0	0.348755	1.86576	1.58513
	25.639	0	0.417182	1.75054	1.46395
	25.656	0.0561288	0.335511	1.76154	1.44166
	25.672	0	0	1.46248	1.1589
	25.689	0.0329808	0	1.42427	1.20104
	25.705	0	0	1.33546	0.966682
	25.721	0	0.686474	1.15782	0.929073
	25.738	0	0.355377	0.961785	0.832265
	25.754	0.0409699	0	1.07721	0.855945
	25.771	0.0573579	0	0.980588	0.726404
	25.787	0.0346196	0	0.858365	0.740681
	25.804	0	0.366414	0.93698	0.702115
	25.82	0.0364633	1.22726	0.847563	0.645267
	25.836	0.0473203	0.364206	0.703735	0.585415
	25.853	0	0	0.893972	0.587156
	25.869	0.0448621	0	0.662727	0.537142
	25.886	0.0497785	0	0.841162	0.577406
	25.902	0.0532609	0	0.754345	0.479858
	25.919	0	0.505474	0.718338	0.469629
	25.935	0	0.494438	0.67673	0.458486
	25.951	0	0.7549	0.719138	0.373736
	25.968	0	0.384072	0.596515	0.360416
	25.984	0	0.426011	0.569109	0.346139
	26.001	0.0505979	0.408352	0.502897	0.336911
	26.017	0.0366681	0	0.505897	0.334691
	26.034	0.0473203	0	0.498696	0.359459
	26.05	0.0411748	0	0.487694	0.397328
	26.066	0	0	0.524101	0.343875
	26.083	0.062684	0	0.581312	0.376435
	26.099	0	0	0.500496	0.288986
	26.116	0	0.487816	0.409479	0.281673
	26.132	0.0508027	0	0.419281	0.255164
	26.149	0.0424039	0.401731	0.350667	0.292773
	26.165	0.039536	0	0.436084	0.289856
	26.181	0.0376923	0	0.397876	0.252901
	26.198	0	0	0.393676	0.29508
	26.214	0	0.474572	0.41888	0.267396
	26.231	0.0417893	0	0.388875	0.204628
	26.247	0.0309323	0	0.325863	0.268745
	26.264	0	0	0.328263	0.240713
	26.28	0.0389214	0	0.285655	0.216424
	26.296	0	0.359792	0.303258	0.249331
	26.313	0.0536706	0	0.303258	0.196618
	26.329	0	0.35317	0.333864	0.185649
	26.346	0.0505979	0	0.26045	0.199883
	26.362	0.0493688	0.373035	0.356668	0.19331
	26.379	0.0452718	0	0.282254	0.191134
	26.395	0	0	0.273453	0.22008
	26.411	0	0.448084	0.357869	0.193484
	26.428	0	0	0.238246	0.207849
	26.444	0	0.390694	0.31346	0.227437
	26.461	0	0.54962	0.25805	0.180469
	26.477	0.0743605	0.361999	0.323662	0.197141
	26.494	0	0	0.205439	0.138203
	26.51	0.0448621	0	0.287655	0.169369
	26.526	0	0.49223	0.225043	0.142817
	26.543	0.0643228	0	0.306859	0.153525
	26.559	0.0510076	0	0.375272	0.169979
	26.576	0	0.783595	0.170433	0.139074
	26.592	0.0411748	0	0.177434	0.17764
	26.609	0.0428136	0	0.242247	0.178032
	26.625	0	0.35317	0.159631	0.187216
	26.641	0	0	0.241646	0.165278
	26.658	0.0397408	0	0.251448	0.190829
	26.674	0.0331857	0	0.20784	0.168717
	26.691	0	0	0.221443	0.16641
	26.707	0.0542852	0	0.21024	0.194964
	26.724	0.0551046	0.395109	0.240446	0.152742
	26.74	0	0	0.214241	0.162318
	26.756	0	0	0.203839	0.139204
	26.773	0	0	0.192237	0.117832
	26.789	0.0430184	0	0.10242	0.134198
	26.806	0	0	0.239646	0.164799
	26.822	0	0	0.198038	0.147039
	26.839	0.081735	0	0.15503	0.130368
	26.855	0	0	0.15683	0.152742
	26.871	0.0751799	0	0.187836	0.119834
	26.888	0	0	0.116422	0.123882
	26.904	0.0915678	0	0.186636	0.136288
	26.921	0	0	0.200839	0.119747
	26.937	0	0.465743	0.212041	0.0926287
	26.954	0.0434281	0.361999	0.168432	0.142164
	26.97	0	0	0.0774149	0.113392
	26.986	0.0643228	0.379657	0.140627	0.11966
	27.003	0.087266	0	0.235845	0.11078
	27.019	0	0	0.116622	0.101509
	27.036	0	0	0.119423	0.119442
	27.052	0	0	0.136426	0.103511
	27.069	0	0	0.161831	0.132762
	27.085	0.032776	0.355377	0.137226	0.105296
	27.102	0	0	0.109421	0.162231
	27.118	0.0426087	0.370828	0.166232	0.159967
	27.134	0.122705	0	0.183635	0.13311
	27.151	0	0	0.0770148	0.156442
	27.167	0	0	0.123624	0.135069
	27.184	0.0460912	0.373035	0.151229	0.111912
	27.2	0	0	0.129425	0.144036
	27.217	0.0432233	0	0.15383	0.163537
	27.233	0	0	0.0710136	0.182167
	27.249	0	0	0.0916176	0.144994
	27.266	0.0372827	0.361999	0.10382	0.15013
	27.282	0	0	0.202639	0.147823
	27.299	0	0	0.125224	0.141772
	27.315	0.0532609	0	0.0830159	0.134416
	27.332	0.0346196	0	0.10582	0.157965
	27.348	0.0393311	0	0.129225	0.12928
	27.364	0.0358487	0	0.10642	0.139378
	27.381	0	0	0.175034	0.143252
	27.397	0.0317517	0	0.0766147	0.146125
	27.414	0	0.426011	0.124624	0.142817
	27.43	0	0	0.0762146	0.133546
	27.447	0	0	0.117623	0.137637
	27.463	0.0315469	0.430426	0.122223	0.147866
	27.479	0	0	0.072814	0.148215
	27.496	0	0	0.0710136	0.122359
	27.512	0	0	0.172233	0.164886
	27.529	0	0	0.10422	0.128757
	27.545	0	0	0.150829	0.152611
	27.562	0.100172	0	0.0766147	0.0978086
	27.578	0	0	0.113822	0.148215
	27.594	0.0741556	0	0.0474091	0.129497
	27.611	0	0.490023	0.128425	0.13385
	27.627	0.0315469	0	0.133826	0.125101
	27.644	0.0346196	0	0.111821	0.123708
	27.66	0	0	0.0866166	0.153612
	27.677	0.0573579	0.355377	0.0708136	0.152567
	27.693	0.0403554	0.578315	0.0812156	0.119312
	27.709	0.074975	0	0.113222	0.15026
	27.726	0.046296	0.719106	0.180835	0.115176
	27.742	0	0.678898	0.150629	0.181122
	27.759	0.103449	0	0.147028	0.164755
	27.775	0.0520318	0	0.20744	0.143383
	27.792	0	0.465566	0	0.200057
	27.808	0.137249	0.505386	0.239446	0.181514
	27.824	0	0	0	0.192831
	27.841	0	0	0	0.21107
	27.857	0	0.662193	0	0.221604
	27.874	0	0.918241	0	0.296995
	27.89	0	0	0.331264	0.336301
	27.907	0	0	0.163831	0.693758
	27.923	0.0563337	0	0.172833	4.60776
	27.939	0.0757944	0	0.223443	28.1619
	27.956	0.077638	0	0.178834	17.6176
	27.972	0	0.373035	0.146028	7.19579
	27.989	0	0	0.190237	4.59452
	28.005	0	0.456913	0.197638	3.65709
	28.022	0.0319566	0.487816	0.239246	3.33951
	28.038	0.0352342	0	0.0876168	2.88855
	28.054	0.0391263	0	0	2.44561
	28.071	0	0	0.150429	2.25582
	28.087	0	0	0.119623	2.034
	28.104	0.0323663	0.624669	0.164031	1.71885
	28.12	0	0	0.161031	1.59872
	28.137	0.0311372	0	0.10342	1.60464
	28.153	0	0	0.132826	1.33754
	28.169	0.0364633	0	0.139027	1.2289
	28.186	0	0.514303	0.147028	1.05792
	28.202	0	0	0.135626	0.969119
	28.219	0.0323663	0	0.0814156	0.864302
	28.235	0.0335954	0	0.116222	0.861168
	28.252	0	0.620254	0.171033	0.769933
	28.268	0.039536	0.37745	0.125424	0.62002
	28.284	0.0391263	0.743864	0.125024	0.578276
	28.301	0	0	0.0912175	0.607658
	28.317	0	0.419389	0.106821	0.571791
	28.334	0	0	0.140027	0.477987
	28.35	0	0.430426	0.167432	0.447517
	28.367	0.0321614	0	0.112822	0.418004
	28.383	0.0481397	0.364206	0.100019	0.366641
	28.399	0	0.456913	0.122624	0.397851
	28.416	0.0604307	0.576108	0.113222	0.34714
	28.432	0.0432233	0	0.135026	0.353365
	28.449	0	0	0.0848163	0.343484
	28.465	0.0325711	0	0.136426	0.334299
	28.482	0	0	0.067613	0.282413
	28.498	0	0	0.10402	0.281455
	28.515	0	0	0.128225	0.285068
	28.531	0	0	0.0776149	0.250289
	28.547	0	0	0.111421	0.235054
	28.564	0	0	0.146628	0.242933
	28.58	0	0	0.0668128	0.206935
	28.597	0	0	0.0948182	0.235968
	28.613	0	0.408352	0.0856164	0.243107
	28.63	0.035439	0.454706	0.0600115	0.233269
	28.646	0	0.523133	0.0738142	0.233574
	28.662	0	0.478986	0.122023	0.180818
	28.679	0	0	0.0952183	0.176203
	28.695	0.0575628	0	0.0724139	0.191569
	28.712	0	0	0.0912175	0.208371
	28.728	0.0856272	0	0.10162	0.191526
	28.745	0.0497785	0	0.0720138	0.178685
	28.761	0	0.364206	0.0902173	0.195704
	28.777	0	0.331097	0.10522	0.18813
	28.794	0	0	0.123424	0.160446
	28.81	0	0	0.0756145	0.157182
	28.827	0.0307275	0	0.0910175	0.160968
	28.843	0	0	0.0954183	0.148824
	28.86	0.0505979	0	0.107421	0.153699
	28.876	0.0880854	0	0.116022	0.144602
	28.892	0	0	0.0950182	0.132631
	28.909	0	0	0.133426	0.146256
	28.925	0.0426087	0	0.101019	0.145298
	28.942	0.074975	0	0.0738142	0.176943
	28.958	0.0481397	0	0.0814156	0.139552
	28.975	0	0	0.143828	0.116308
	28.991	0	0	0.119623	0.130934
	29.007	0	0	0.10302	0.112347
	29.024	0.0335954	0	0.107421	0.139291
	29.04	0	0	0.0980188	0.1093
	29.057	0	0	0.119023	0.129367
	29.073	0.038102	0	0.0466089	0.164103
	29.09	0.0383069	0	0.0622119	0.0803101
	29.106	0.0542852	0.671022	0.116622	0.137333
	29.122	0	0	0.0582112	0.127452
	29.139	0	0	0.0682131	0.119834
	29.155	0	0	0.123424	0.10782
	29.172	0	0	0.0754145	0.0925416
	29.188	0	0	0.135626	0.105774
	29.205	0	0	0.118823	0.0761314
	29.221	0	0	0.0746143	0.103772
	29.237	0	0	0.137226	0.0993321
	29.254	0	0.562864	0.0986189	0.124274
	29.27	0	0.470157	0.0796153	0.0921499
	29.287	0	0.366414	0.0878169	0.0951098
	29.303	0.0919775	0	0.146828	0.0803101
	29.32	0.0352342	0	0.0582112	0.0962851
	29.336	0	0	0.10302	0.081616
	29.352	0	0	0.0700134	0.0682092
	29.369	0	0	0.0790152	0.102858
	29.385	0	0	0.10422	0.0800054
	29.402	0	0	0.136626	0.0931946
	29.418	0	0	0.0674129	0.0824866
	29.435	0.0862417	0	0.10302	0.0874923
	29.451	0.0491639	0	0.0538103	0.110432
	29.467	0	0	0.0694133	0.10399
	29.484	0	0	0.0756145	0.0804842
	29.5	0.0485494	0	0.0430083	0.0859688
	29.517	0	0.805668	0.0618119	0.0811807
	29.533	0.0376923	1.30231	0.0674129	0.0763055
	29.55	0.0442475	0.876302	0.0970186	0.0887982
	29.566	0.0620695	0.929278	0.0398076	0.0662504
	29.582	0.162446	0.6644	0	0.106558
	29.599	0.0735411	0	0.0732141	0.0913664
	29.615	0.0536706	0	0.100819	0.0835312
	29.632	0.0587919	0.52534	0.110621	0.0737809
	29.648	0	0	0	0.0883194
	29.665	0	0.408352	0.149029	0.0883194
	29.681	0.0317517	0	0.0854164	0.0749126
	29.697	0.0311372	0	0.100219	0.073955
	29.714	0.042199	0.450291	0.0546105	0.101857
	29.73	0.0876757	0	0.0814156	0.0735197
	29.747	0	0	0.0526101	0.0763055
	29.763	0	0	0.0540104	0.0846195
	29.78	0.0323663	0.867473	0.0552106	0.102205
	29.796	0	0	0.072814	0.0871876
	29.812	0	0	0.10562	0.0837489
	29.829	0	0	0.0742142	0.051146
	29.845	0.0364633	0	0.078215	0.0742597
	29.862	0	0	0.073014	0.0799184
	29.878	0	0	0.0518099	0.0850547
	29.895	0	0	0.0830159	0.0814419
	29.911	0	0.335511	0.0688132	0.0710821
	29.928	0	0	0.0806155	0.066381
	29.944	0	0	0.232845	0.0663375
	29.96	0	0	0.0614118	0.081616
	29.977	0	0	0.0664128	0.0693845
	29.993	0	0	0.0620119	0.0812242
	30.01	0	0	0.0348067	0.0756961
	30.026	0.0622743	0	0.0570109	0.0735632
	30.043	0	0.571693	0.109821	0.0690798
	30.059	0	0	0.0554106	0.0643352
	30.075	0.0335954	0	0.0358069	0.0548895
	30.092	0	0	0.0428082	0.0526695
	30.108	0.0372827	0	0.0612118	0.0598953
	30.125	0.0356439	0.494438	0.0654126	0.0578494
	30.141	0	0	0.0484093	0.0513637
	30.158	0	0	0.0396076	0.074042
	30.174	0	0	0.0612118	0.0573271
	30.19	0	0.485608	0.0664128	0.0632034
	30.207	0	0.620254	0.0508098	0.0629858
	30.223	0	0	0.0828159	0.0712127
	30.24	0	0	0.0732141	0.0701245
	30.256	0	0	0	0.0479684
	30.273	0	0	0.083416	0.0693409
	30.289	0	0	0.0532102	0.0672516
	30.305	0	0	0.0738142	0.0897558
	30.322	0.0325711	0	0.0716138	0.0843583
	30.338	0.05449	0	0.0712137	0.0903217
	30.355	0	0	0.0608117	0.108386
	30.371	0	0	0.0840161	0.0652057
	30.388	0.0309323	0	0.0620119	0.0936299
	30.404	0	0	0.0726139	0.0694715
	30.42	0	0	0.0374072	0.0980262
	30.437	0	0	0.062412	0.0739114
	30.453	0	0.366414	0.0490094	0.0894947
	30.47	0	0	0.0378073	0.0924981
	30.486	0	0	0	0.0814419
	30.503	0	0	0.10562	0.102423
	30.519	0	0.392901	0.0318061	0.0971557
	30.535	0.0528512	0.395109	0	0.0780466
	30.552	0	0.507681	0.0326063	0.0897558
	30.568	0	0	0.0614118	0.121793
	30.585	0	0	0	0.0871441
	30.601	0	0	0.0494095	0.0889723
	30.618	0.0592016	0	0.0482093	0.0731279
	30.634	0.0499833	0	0.0514099	0.0847936
	30.65	0	0	0.0342066	0.0888417
	30.667	0.0587919	0	0.0606116	0.0891464
	30.683	0	0	0.10322	0.0872747
	30.7	0.0424039	0	0.062612	0.0756526
	30.716	0	0	0	0.0794396
	30.733	0.0325711	0	0.041608	0.0787431
	30.749	0	0	0.0800154	0.078569
	30.765	0	0	0.0560108	0.0793525
	30.782	0	0	0	0.0867524
	30.798	0.0475251	0	0.0856164	0.0953275
	30.815	0	0	0.0846162	0.0852289
	30.831	0.0555143	0.577839	0.10302	0.0835748
	30.848	0.0897242	0	0	0.0757396
	30.864	0.0348245	0	0.0826159	0.0799619
	30.88	0.0401505	0.559703	0.0390075	0.0888417
	30.897	0	0.620254	0.099019	0.102292
	30.913	0.091363	0	0	0.114611
	30.93	0.109185	0.368356	0	0.115307
	30.946	0	0.599735	0.0752144	0.152785
	30.963	0	0.784372	0.161231	0.143992
	30.979	0	0	0.228244	0.160533
	30.995	0	0.483401	0	0.219427
	31.012	0	0	0	0.193702
	31.028	0	0.414974	0	0.192614
	31.045	0	0	0	0.260431
	31.061	0	0.445877	0.299057	0
	31.078	0	0.496645	0.183435	0
	31.094	0.0741556	0	0.0746143	0.270486
	31.11	0	0	0.128425	0.265698
	31.127	0.116764	0	0.0972187	0.160316
	31.143	0.121066	0	0.0922177	0.14939
	31.16	0	0	0.116022	0.168717
	31.176	0.039536	0	0.0928178	0.12558
	31.193	0.0598161	0.6644	0.117022	0.120748
	31.209	0	0	0.0632121	0.113653
	31.225	0	0	0.0948182	0.152263
	31.242	0.11533	0	0.0864166	0.130455
	31.258	0	0.805668	0.125024	0.113914
	31.275	0	0	0	0.109474
	31.291	0	0.392901	0.0910175	0.103511
	31.308	0.0632986	0.421596	0.128425	0.0906699
	31.324	0.0475251	0	0.0454087	0.115351
	31.341	0	0	0.0740142	0.0750867
	31.357	0	0	0.0710136	0.0834007
	31.373	0	0	0.0732141	0.08771
	31.39	0	0.359792	0.0664128	0.0971121
	31.406	0.032776	0	0.0604116	0.118746
	31.423	0.051827	0.337719	0.0722139	0.0651622
	31.439	0.0663713	0.397316	0.0856164	0.0822689
	31.456	0.0577676	0	0	0.0849242
	31.472	0	0.337719	0.0550106	0.0785255
	31.488	0	0	0.0614118	0.0796137
	31.505	0	0.348755	0.0444085	0.0592423
	31.521	0.0469106	0	0.0956184	0.0840101
	31.538	0.0389214	0	0.0532102	0.0635952
	31.554	0	0	0.0546105	0.0755655
	31.571	0.0440427	0	0.137226	0.0886676
	31.587	0	0	0.0532102	0.0591117
	31.603	0.0350293	0.715169	0.0914176	0.0723444
	31.62	0.0397408	0.423804	0.0540104	0.060287
	31.636	0.0315469	0	0.0490094	0.0843583
	31.653	0	0	0.120023	0.0810066
	31.669	0.0557191	0	0.0684131	0.0922369
	31.686	0	0	0	0.0743903
	31.702	0.0317517	0	0.0668128	0.0576318
	31.718	0	0.662193	0.112822	0.0580671
	31.735	0.0524415	0.361999	0.10302	0.0820948
	31.751	0	0.432633	0.112622	0.0587635
	31.768	0	0	0.0810156	0.0608529
	31.784	0	0.503267	0.127625	0.0575882
	31.801	0	0	0.078215	0.0597211
	31.817	0	0	0.0666128	0.078569
	31.833	0	0	0.0340065	0.05798
	31.85	0	0	0	0.0867088
	31.866	0.0405602	0	0.0380073	0.0865347
	31.883	0.0430184	0	0.21044	0.058807
	31.899	0.0385117	0	0.0648124	0.0687315
	31.916	0	0	0.171233	0.0516684
	31.932	0.0403554	0.412767	0.0480092	0.0666857
	31.948	0	0.485608	0.0850163	0.0761749
	31.965	0	0	0.0324062	0.0493613
	31.981	0.0329808	0	0	0.0514507
	31.998	0	0	0.0332064	0.0529742
	32.014	0	0	0.117223	0.0490567

## Sheet: Figure 6H
	Figure 6H. Proportions of 3-ketoacids incorporated with each fatty acyl-CoA co-substrate into the β-diketones in HvDMP in vitro asssys combining equal molar concentration of C14-C18 3-ketoacids alongside different fatty acyl-CoAs (%).
		C12 Fatty acyl-CoA			average	sd	C14 Fatty acyl-CoA			average	sd	C16 Fatty acyl-CoA			average	sd
	C14 3-Ketoacid	69.1784	70.6751	68.6035	69.4856	1.06945	63.2071	60.1316	63.3549	62.2312	1.81978	62.7799	62.8993	68.3391	64.6728	3.17571
	C16 3-Ketoacid	22.7815	22.0353	22.5498	22.4555	0.381968	26.7848	27.8583	27.202	27.2817	0.541165	26.8202	27.5399	22.2831	25.5477	2.85008
	C18 3-Ketoacid	8.0401	7.28966	8.84678	8.05885	0.77873	10.0081	12.01	9.44313	10.4871	1.34884	10.3999	9.56079	9.37778	9.77948	0.545015

## Sheet: Figure 6I
	Figure 6I. Chromatograms of lipids from HvDMP in vitro assays combining equal molar concentration of C12-C16 fatty acyl-CoAs with different 3-ketoacids.
		Relative abundance of m/z 100 (%)
	Retention time	Control (boiled HvDMP)	C14 3-Ketoacid	C16 3-Ketoacid	C18 3-Ketoacid
	15.995	0.437449	0	0.257531	0
	16.011	0.215543	0	0	0
	16.028	0	0	0	0
	16.044	0.147142	0	0.156539	0
	16.06	0.288716	0	0.0468894	0
	16.077	0.317349	0	0.114939	0
	16.093	0.205999	0	0.0747826	0
	16.11	0.25372	0	0	0.448087
	16.126	0.169412	0	0	0
	16.143	0.221906	0.346046	0	0
	16.159	0.166231	0	0.236611	0
	16.175	0	0	0	0
	16.192	0.124076	0	0	0.469945
	16.208	0.194068	0	0	0
	16.225	0	0	0	0
	16.241	0	0.30187	0.202707	0
	16.258	0.199636	0	0.0800727	0
	16.274	0.138393	0	0.137061	0
	16.29	0.139984	0	0	0
	16.307	0.335643	0	0.0932979	0
	16.323	0.163844	0	0	0
	16.34	0	0.495141	0.118065	0
	16.356	0.123281	0	0.0449658	0
	16.373	0	0	0	0
	16.389	0.153505	0	0	0.494536
	16.405	0	0	0.121191	0
	16.422	0	0	0.172649	0
	16.438	0.12169	0	0.0764658	0
	16.455	0.167821	0	0	0
	16.471	0.130439	0	0.108447	0
	16.488	0	0.279782	0.0976262	0
	16.504	0.17657	0	0	0
	16.521	0	0	0.169283	0
	16.537	0.173389	0.288985	0.140187	0
	16.553	0.186115	0	0.147161	0
	16.57	0.245767	0	0.34097	0
	16.586	0	0	0.141149	0
	16.603	0.287921	0	0.140187	0
	16.619	0.226678	0	0.200062	0
	16.636	0.328484	0	0	0
	16.652	0.43904	0	0	0
	16.668	0.419951	0	0.334718	0.710383
	16.685	0.47324	0.303711	0.182508	0
	16.701	0.505055	0.427036	0.105802	0
	16.718	0.569479	0	0.171928	0
	16.734	0.389727	0	0.123115	0
	16.751	0.399271	0	0.444127	0
	16.767	0.54005	0	0	0
	16.783	1.11271	0	0.0473703	0
	16.8	0.798543	0	0.240459	0
	16.816	0.524143	0	0	0
	16.833	0.452561	0.276101	0	0
	16.849	0.557548	0.419673	0.235409	0
	16.866	0.268832	0.912973	0.125279	0.5
	16.882	0.541641	2.81255	0.0617979	0
	16.898	0.26406	6.66323	0.0615574	0
	16.915	0.216338	8.29775	0.291195	0
	16.931	0.190887	6.7976	0.134897	0
	16.948	0.462105	5.37292	0.396276	0
	16.964	0.416769	2.82543	0.148844	0
	16.981	0.205999	1.80386	0.225069	0
	16.997	0.189296	1.61427	0.168321	0
	17.013	0.136802	1.15594	0.196455	0
	17.03	0.335643	0.802533	0	0.691257
	17.046	0.242585	1.09152	0.191646	0
	17.063	0.144756	0.668164	0.214008	0
	17.079	0.192477	1.12097	0.203668	0
	17.096	0.349959	0.745472	0	0
	17.112	0.485966	0.831984	0.1575	0
	17.128	0	0.642394	0.165916	0
	17.145	0	1.12281	0	1.21858
	17.161	0.288716	0.454646	0	0.644809
	17.178	0.396885	0.542998	0.119027	0
	17.194	0.201226	0.496981	0.246951	0.836066
	17.211	0.265651	0.611103	0.0776681	0
	17.227	0.412793	0.734428	0.0625192	0
	17.243	0.335643	0.460168	0.141871	0
	17.26	0	0.519069	0.476108	0
	17.276	0.12169	0.373656	0.137542	0.808743
	17.293	0.23145	0.579812	0.27244	0.713115
	17.309	0	0.638713	0	0.565574
	17.326	0.340415	0.63135	0.330631	0
	17.342	0	0.335002	0.373432	0
	17.358	0.304623	0	0.0560269	0.734973
	17.375	0.163844	0.445442	0.0791109	0
	17.391	0	0	0.239737	0
	17.408	0	0	0.254405	1.26776
	17.424	0.229064	0.346046	0.391226	0.672131
	17.441	0.310191	0	0.0478513	0
	17.457	0.222701	0	0	0
	17.473	0.370638	0.41231	0.0391948	0
	17.49	0.248153	0.566927	0	0.980874
	17.506	0.548004	0.318436	0.230119	0
	17.523	0	0	0.275806	0
	17.539	0.240199	0	0	1.05464
	17.556	0.279967	0.445442	0.0896911	0.642077
	17.572	0.234632	0.519069	0.131531	0
	17.588	0	0	0.144756	0.437158
	17.605	0.240995	0.456487	0	0
	17.621	0.239404	0	0.226512	0.52459
	17.638	0.220315	0.550361	0	0
	17.654	0.695146	0	0.19934	0
	17.671	0.466877	0.441761	0.257531	0
	17.687	0.797748	0	0.162069	0.587432
	17.703	0	0.281623	0	0.47541
	17.72	0.69276	0	0	0.415301
	17.736	0.649015	0.395744	0	0
	17.753	0.23145	0	0.0892101	0.431694
	17.769	0.327689	0.316595	0	0
	17.786	0.158277	0	0.254646	0
	17.802	0.17657	0.32764	0.532135	0
	17.818	0.127258	0	0	0
	17.835	0	0.3847	0.238054	0.437158
	17.851	0.210771	0	0.213768	0
	17.868	0	0	0.095943	0.437158
	17.884	0	0	0	0
	17.901	0.214748	0	0.189962	0
	17.917	0	0	0.0500154	0
	17.934	0.260083	0.487778	0.0367902	0.480874
	17.95	0.213157	0.276101	0	0
	17.966	0.120895	0	0	0
	17.983	0	0	0	0
	17.999	0.203613	0	0.0500154	0
	18.016	0.159868	0.353409	0.12047	0
	18.032	0.143165	0	0.12047	0
	18.049	0.338824	0	0	0
	18.065	0.140779	0	0.130088	0.65847
	18.081	0	0	0.113016	0
	18.098	0	0	0.0509772	0
	18.114	0.165435	0	0.344577	0
	18.131	0.338824	0	0.476589	0
	18.147	0.281558	0.404948	0	0
	18.164	0.190887	0	1.18185	0
	18.18	0	0	0	0.893443
	18.196	0.246562	0	0.704746	1.6776
	18.213	0	0.693933	0.66285	1.74863
	18.229	0	0	0.235409	0
	18.246	0	0	0.466009	0
	18.262	0	0.300029	0.625673	0.519126
	18.279	0	0	0	0
	18.295	0	0	0	0.546448
	18.311	0	0.285304	0	0
	18.328	0.19725	0.277941	0.207516	0
	18.344	0	0	0.472261	0
	18.361	0	0	0.131771	0
	18.377	0.123281	0	0.206794	0
	18.394	0.151119	0.287145	0.29865	0.718579
	18.41	0.237813	0	0.063962	0
	18.426	0.13203	0	0.0899315	0.625683
	18.443	0	0	0	0
	18.459	0.128053	0	0.134897	0
	18.476	0	0	0.127684	0
	18.492	0	0	0.0654047	0.42623
	18.509	0	0	0	0
	18.525	0.140779	0.303711	0	0
	18.541	0	0.369975	0	0.502732
	18.558	0	0	0.0767063	0
	18.574	0	0	0.130809	0
	18.591	0	0	0.170966	0
	18.607	0	0	0.0875269	0
	18.624	0.254516	0	0.260657	0.590164
	18.64	0	0	0	0
	18.656	0	0	0	0
	18.673	0.126462	0	0.296726	0
	18.689	0	0	0	0
	18.706	0.189296	0	0.234928	0
	18.722	0	0	0.206073	0
	18.739	0	0	0	0
	18.755	0	0	0.18347	0
	18.771	0.19725	0	0	0
	18.788	0.167026	0	0.0875269	0
	18.804	0	0	0	0
	18.821	0	0	0.0947407	0
	18.837	0	0	0	0
	18.854	0	0	0.275806	0
	18.87	0	0	0	0
	18.886	0	0.342365	0.0610765	0.532787
	18.903	0	0	0	0
	18.919	0.17498	0	0	0
	18.936	0	0	0	0
	18.952	0.234632	0	0.0620383	0
	18.969	0	0	0.455669	0
	18.985	0.179752	0	0.159424	0
	19.001	0	0	0	0
	19.018	0.173389	0	0.0942598	0
	19.034	0	0.335002	0.0365497	0
	19.051	0	0	0	0
	19.067	0	0	0.0497749	0
	19.084	0.136007	0	0.232764	0
	19.1	0	0	0.0949811	0
	19.116	0.159868	0	0.222184	0
	19.133	0.300647	0	0.0783895	0
	19.149	0	0	0	0
	19.166	0	0	0.107725	0
	19.182	0	0	0.1676	0
	19.199	0.272809	0	0.0360688	0.505464
	19.215	0.143165	0	0	0
	19.231	0	0	0.0877674	0
	19.248	0	0	0.0743017	0
	19.264	0.180547	0	0.0877674	0
	19.281	0.167821	0	0.100512	0
	19.297	0	0	0.237814	0
	19.314	0	0	0.125279	0
	19.33	0	0	0	0
	19.347	0	0	0	0
	19.363	0.18691	0	0.15726	0.448087
	19.379	0	0	0.110611	0
	19.396	0	0	0.0394352	0
	19.412	0.170207	0	0.319089	0
	19.429	0.148733	0	0.25152	0
	19.445	0	0	0	0
	19.462	0	0	0.165676	0
	19.478	0	0	0.177939	0
	19.494	0	0	0.176256	0
	19.511	0	0	0	0
	19.527	0.162254	0	0.226272	0
	19.544	0	0	0.157981	0
	19.56	0.136007	0	0.0411184	0
	19.577	0.182138	0	0	0
	19.593	0	0	0.175775	0
	19.609	0.147142	0	0	0
	19.626	0	0	0.212806	0
	19.642	0	0	0	0
	19.659	0	0	0	0
	19.675	0	0	0.247913	0
	19.692	0	0	0.5242	0
	19.708	0.127258	2.84016	1.91886	0
	19.724	0	16.5789	2.67198	0
	19.741	0	35.7974	3.46308	0
	19.757	0	61.7877	3.96276	0
	19.774	0.163844	71.6389	4.78224	0
	19.79	0.27599	49.5803	5.30355	0
	19.807	0.21952	31.7185	4.19552	0
	19.823	0.182138	17.7533	4.34749	0
	19.839	0	13.8069	4.88612	0.437158
	19.856	0	11.4306	4.12242	0
	19.872	0	8.38058	3.32218	0
	19.889	0	6.02268	3.23657	0
	19.905	0	4.38816	1.7818	0
	19.922	0	4.35871	2.1937	0
	19.938	0.144756	4.35319	2.06458	0
	19.954	0	3.23406	1.52932	0
	19.971	0.259288	4.2722	1.34224	0
	19.987	0.120895	4.35135	1.45766	0
	20.004	0	3.04079	0.964239	0
	20.02	0	3.74024	1.01449	0
	20.037	0	3.85989	1.12967	0
	20.053	0.229064	2.1407	1.21432	0.486339
	20.069	0.122486	1.95479	0.623028	0
	20.086	0	1.02525	1.29992	0
	20.102	0.143165	1.9824	0.464085	0.445355
	20.119	0	2.07444	0.544879	0
	20.135	0	1.34001	0.507127	0
	20.152	0	1.37314	0.501837	0.442623
	20.168	0.147937	1.33449	0.587681	0
	20.184	0	1.13201	0.539349	0.562842
	20.201	0.325303	2.43521	0.696128	0
	20.217	0	0.960831	0.640341	0.480874
	20.234	0	1.37866	0.481398	0
	20.25	0	1.4891	0.352272	0
	20.267	0.163844	1.17251	0.422486	0
	20.283	0	1.13017	0.378963	0
	20.299	0	1.17987	0.317646	0
	20.316	0	1.03262	0.351791	0.879781
	20.332	0	0.841187	0.166638	0
	20.349	0	0.811736	0.219298	0
	20.365	0.155095	0.52091	0.242382	0
	20.382	0.1201	0.758357	0.364295	0
	20.398	0	1.49094	0.334478	0
	20.414	0	0.946105	0.499673	0
	20.431	0.153505	0.992122	0.516265	0
	20.447	0.143165	0.706818	0.411665	0
	20.464	0	0.806214	0.698292	0
	20.48	0	0.771241	0.317405	0
	20.497	0	0.434398	0.132012	0
	20.513	0	0	0.132733	0
	20.529	0.178956	0	0.49823	0
	20.546	0	0.358931	0.153172	0
	20.562	0.319735	0	0.245749	0
	20.579	0.1201	0.309233	0.228195	0.655738
	20.595	0	0.544839	0.152451	0
	20.612	0.123281	0.298189	0.278692	0
	20.628	0	0.460168	0.0822368	0
	20.644	0.128849	0	0.210161	0
	20.661	0	0.353409	0.123115	0
	20.677	0	0.46569	0.331352	0
	20.694	0.173389	0.285304	0.290955	0
	20.71	0.136802	0.285304	0.158462	0
	20.727	0.22111	0.309233	0.365257	0
	20.743	0.12169	0.445442	0.265947	0
	20.76	0	0.300029	0.172168	0
	20.776	0.260879	0	0	0
	20.792	0	0.414151	0.446532	0
	20.809	0.237018	0.673686	0.115661	0
	20.825	0.643447	0.377338	0.0512177	0
	20.842	0	0.312914	0.0634811	0
	20.858	0	0	0.152932	0
	20.875	0	0	0.244065	0
	20.891	0.610838	0.375497	0.123836	0.483607
	20.907	0.908303	0.312914	0.237573	0
	20.924	0.157482	0.322118	0.414791	0
	20.94	0	0	0.132733	0
	20.957	0.156686	0	0.689635	0
	20.973	0.156686	0	0	0
	20.99	0	0.710499	1.17224	0
	21.006	0	0	0.719212	0
	21.022	0	0	0.496547	0
	21.039	0.139188	0	0.237814	0.680328
	21.055	0	0	0.525402	0
	21.072	0	0	0.187317	0
	21.088	0	0.622147	0.124558	0
	21.105	0.33087	0	0.302256	0
	21.121	0.295079	0	0	0
	21.137	0.12169	0	0.384253	0
	21.154	0.159868	0	0.371509	0
	21.17	0	0	0.135378	0
	21.187	0.122486	0	0.277489	0
	21.203	0	0.292667	0.367902	0
	21.22	0	0	0.296485	0
	21.236	0.171798	0.386541	0.180103	0
	21.252	0	0.417832	0.321493	0
	21.269	0.163844	0	0.182989	0.63388
	21.285	0	0	0.255607	0
	21.302	0.201226	0	0.140187	0
	21.318	0.140779	0	0.112775	0
	21.335	0.124076	0	0.060836	0
	21.351	0.280763	0	0.196455	0
	21.367	0.238608	0	0.253443	0
	21.384	0.268832	0.351568	0.0514581	0
	21.4	0.17498	0.462009	0	0
	21.417	0	0	0.494383	0
	21.433	0	0	0.169764	0
	21.45	0	0	0.235169	0.420765
	21.466	0	0.283463	0.173371	0
	21.482	0.140779	0.386541	0.0889697	0
	21.499	0.151119	0.681048	0.151248	0
	21.515	0	0	0.227474	0
	21.532	0	0	0.123836	0.415301
	21.548	0.138393	0	0.19934	0
	21.565	0.152709	0	0.100271	0
	21.581	0.298261	0.320277	0.175054	0.510929
	21.597	0.163844	0	0.233004	0
	21.614	0.166231	0	0.1361	0
	21.63	0.474831	0	0.232283	0
	21.647	0.45097	0.366294	0.190203	0
	21.663	0.272809	0	0.13634	0
	21.68	0.155095	0.395744	0.0745422	0
	21.696	0	0	0.0788704	0
	21.712	0	0.432558	0.0363092	0
	21.729	0	0	0.294802	0
	21.745	0.25213	0.441761	0.257291	0.663934
	21.762	0	0	0.0420803	0
	21.778	0.132825	0	0.253684	0
	21.795	0.316554	0.296348	0.0819964	0
	21.811	0.152709	0	0	0
	21.827	0.170207	0	0	0
	21.844	0.205999	0	0.0990689	0.494536
	21.86	0.138393	0	0.0447253	0
	21.877	0.168617	0	0.0630002	0.587432
	21.893	0.12169	0	0.111332	0
	21.91	0	0	0.0658857	0
	21.926	0	0	0.0440039	0
	21.942	0.130439	0	0.0894506	0
	21.959	0.157482	0	0.132733	0
	21.975	0	0	0.119748	0
	21.992	0	0	0.245989	0
	22.008	0.14237	0	0	0
	22.025	0.189296	0.322118	0	0
	22.041	0.246562	0	0.285665	0
	22.057	0.320531	0.388382	0.211123	0
	22.074	0	0	0	0.724044
	22.09	0.268832	0	0	0
	22.107	0.321326	0	0.0918552	0
	22.123	0.127258	0.362612	0.220501	0
	22.14	0.304623	0	0.182749	0
	22.156	0	0	0.218817	0
	22.172	0	0	0.142592	0
	22.189	0	0	0.174332	0
	22.205	0	0	0.156779	0
	22.222	0.145551	0	0.134176	0
	22.238	0.314963	0	0.143554	0
	22.255	0.159868	0	0	0
	22.271	0.13203	0	0.363092	0
	22.288	0.183729	0	0.106523	0
	22.304	0	0	0.0817559	0
	22.32	0	0	0.0483322	0
	22.337	0	0	0.113496	0
	22.353	0.150323	0.287145	0.123355	0
	22.37	0.248153	0	0.239016	0
	22.386	0.205999	0	0.0721376	0
	22.403	0	0	0	0
	22.419	0	0	0.040878	0
	22.435	0.203613	0	0.151489	0.428962
	22.452	0	0	0.306104	0
	22.468	0.128849	0	0.729311	0
	22.485	0	0.392063	4.11857	0
	22.501	0	2.04315	8.87196	0
	22.518	0.124872	8.51311	22.8359	0
	22.534	0.155095	26.4063	39.0274	0
	22.55	0	54.3072	57.9409	0
	22.567	0	89.9278	79.7322	0.543716
	22.583	0	100	89.7815	1.22678
	22.6	0	78.0739	72.2376	3.77869
	22.616	0.356322	44.3086	61.6343	2.61202
	22.633	0	23.5551	52.1391	2.33333
	22.649	0	15.561	42.7978	1.7377
	22.665	0	10.9925	30.5806	2.53552
	22.682	0.16464	9.06899	27.6316	1.60383
	22.698	0.119304	6.61537	22.0587	0.740437
	22.715	0.177366	6.05765	20.1831	0.584699
	22.731	0.166231	4.055	13.4753	1.12022
	22.748	0	4.44338	14.389	0.724044
	22.764	0	3.94272	10.4417	0.453552
	22.78	0	2.39839	8.98546	0.439891
	22.797	0	2.80334	8.54109	0
	22.813	0	2.2585	6.11919	0.909836
	22.83	0.163049	3.15123	5.93837	0
	22.846	0.190887	2.40392	6.10957	0
	22.863	0	2.72972	3.85599	0
	22.879	0	1.61795	4.13781	0.489071
	22.895	0.127258	2.53829	4.17629	0.598361
	22.912	0.160663	1.17803	3.27913	0.532787
	22.928	0	1.1541	3.05623	0.724044
	22.945	0	1.50935	1.69836	0.994536
	22.961	0	1.39891	2.32427	0
	22.978	0	0.962671	2.12325	0
	22.994	0.236222	1.25534	1.57669	1.22404
	23.01	0.21952	0.925858	2.58878	0
	23.027	0	0.550361	1.38889	0
	23.043	0.21952	1.35105	1.85418	0
	23.06	0.17657	0.52091	1.77122	0
	23.076	0.147142	0.509866	0.850502	0
	23.093	0.234632	0.679208	1.3432	0
	23.109	0.139984	0.541157	1.80392	0
	23.125	0.267241	0.706818	1.24966	0
	23.142	0.443016	0.491459	1.27659	0
	23.158	0	0.750994	1.66301	0
	23.175	0	0.541157	1.74597	0
	23.191	0	0	1.70894	0
	23.208	0	0.360772	0.914224	0
	23.224	0.13203	0.863275	0.938269	0
	23.24	0.163049	0.925858	1.28237	0
	23.257	0.180547	0.614784	0.935624	0
	23.273	0.314963	0.616625	1.14891	0.535519
	23.29	0.186115	0.353409	0.932018	0
	23.306	0	0.616625	1.19604	0
	23.323	0.189296	0.896407	0.80217	0.737705
	23.339	0.166231	0.747313	0.573494	0
	23.355	0.183729	0.819099	0.525162	0.494536
	23.372	0.284739	0	1.42207	0
	23.388	0.151119	0.366294	0.502799	0
	23.405	0.172593	0.793329	0.340489	0
	23.421	0.342005	0.35709	0.836796	0
	23.438	0.388932	0.798851	0.678574	0.877049
	23.454	0.145551	0.340524	0.699254	0
	23.47	0.150323	0	0.628559	0
	23.487	0.188501	0	0.43523	0
	23.503	0.171798	0.338684	0.4927	0
	23.52	0.186115	0.68657	0.452543	0
	23.536	0.243381	0.309233	0.264745	0
	23.553	0.270423	0.307392	0.253684	0.5
	23.569	0.234632	0	0.290955	0
	23.586	0.193273	0.808055	0.197657	0
	23.602	0	0	0.442925	0
	23.618	0.181342	0	0.711998	0
	23.635	0.177366	0	0.213768	0
	23.651	0.204408	0	0.31452	0
	23.668	0.569479	0.336843	0.313558	0
	23.684	0.56073	0.30187	0.0969048	0
	23.701	0.297465	0	0.399161	0
	23.717	0.182933	0	0.463845	0
	23.733	0	0.460168	0.40397	0
	23.75	0.421542	0.528273	0.357802	0
	23.766	0.145551	0.480415	0.573734	0
	23.783	0.143165	0.415992	0.231321	0
	23.799	0	0.379178	0.338806	0
	23.816	0	0.480415	0.278692	0
	23.832	0	0.290826	0.385936	0
	23.848	0.217929	0.581652	0.326543	0
	23.865	0	0.353409	0.208959	0
	23.881	0.229859	0	0.159184	0
	23.898	0.312577	0.524591	0.156539	0
	23.914	0.145551	0	0.0877674	0
	23.931	0.16464	0.307392	0.327024	0
	23.947	0.269628	0	0.435951	0
	23.963	0	0.390222	0.237092	0
	23.98	0.287125	0.544839	0.434268	0.412568
	23.996	0.139984	0	0.411665	0
	24.013	0	0.555883	0.389783	0
	24.029	0	0.449124	0.531173	0
	24.046	0.209975	0	0.484043	0
	24.062	0.162254	0	0.191165	0
	24.078	0.178956	0	0.663425	0
	24.095	0	0	0.347222	0
	24.111	0.46131	0.515388	0.124077	0
	24.128	0.145551	0.276101	0.279894	0
	24.144	0	0	0.437635	0
	24.161	0.170207	0	0.181787	0
	24.177	0	0	0.397959	0
	24.193	0.149528	0.397585	0.232043	0
	24.21	0.254516	0.450965	0.170004	0
	24.226	0.202022	0	0.226272	0
	24.243	0.297465	0	0.445329	0
	24.259	0.371434	0	0.197657	0.437158
	24.276	0	0	0.708151	0
	24.292	0.12169	0	0.132733	0
	24.308	0.207589	0	0.426574	0
	24.325	0.189296	0.561405	0	0
	24.341	0.212362	0	0.271959	0.571038
	24.358	0	0	0.128164	0
	24.374	0.157482	0	0	0
	24.391	0	0	0.713441	0
	24.407	0	0	0	0
	24.423	0	0	0.563395	0
	24.44	0.809678	0	0.156298	0
	24.456	0	0.826461	0.294081	0.745902
	24.473	0	0.351568	0.404211	0.879781
	24.489	0	0	0.191886	0
	24.506	0	0	0.416474	0
	24.522	0.54005	0.467531	0.285424	0.472678
	24.538	0.520166	0.506185	0.505684	0
	24.555	0.242585	0	0.267871	0
	24.571	0	0	0.341451	0
	24.588	0	0	0.202947	0
	24.604	0.1543	0	0.0925766	0
	24.621	0.184524	0	0.175535	0
	24.637	0	0	0.553055	0
	24.653	0.131235	0	0.101233	0
	24.67	0.146347	0	0.329909	0
	24.686	0	0.344206	0.171447	0
	24.703	0.194068	0	0.18876	0
	24.719	0	0	0	0
	24.736	0.243381	0	0.05242	0
	24.752	0.147142	0	0.331592	0.464481
	24.768	0.195659	0	0.0516986	0
	24.785	0	0	0.165436	0
	24.801	0.240995	0	0.0769468	0
	24.818	0.235427	0	0.27268	0
	24.834	0	0	0.282058	0
	24.851	0.258492	0	0.29384	0
	24.867	0	0	0.163752	0
	24.883	0	0	0.519871	0
	24.9	0.191682	0	0.40349	0
	24.916	0.141574	0	0.0454467	0
	24.933	0	0	0.249115	0
	24.949	0.119304	0	0.0997903	0
	24.966	0	0	0.292398	0
	24.982	0	0	0.252001	0
	24.999	0.23145	0	0.233485	0
	25.015	0	0	0.210642	0
	25.031	0	0.35525	0.113496	0.486339
	25.048	0	0	0.113737	0
	25.064	0	0.322118	0.178901	0
	25.081	0	0	0.0509772	0
	25.097	0	0	0.182508	0
	25.114	0	0	0.0622788	0
	25.13	0	0	0.58215	0
	25.146	0	0	0.218336	0
	25.163	0	0	0.99646	0
	25.179	0.17657	0.277941	4.12242	0
	25.196	0	0.333162	11.9518	0.885246
	25.212	0.288716	0	27.6989	1.75683
	25.229	0	0	40.5048	4.68579
	25.245	0	0.622147	71.4681	17.2022
	25.261	0.171798	0.809895	89.3506	28.6858
	25.278	0.215543	1.27559	100	32.5738
	25.294	0.18691	0.432558	97.353	27.7514
	25.311	0	0.349728	78.7935	14.9809
	25.327	0	0.725225	60.911	7.83333
	25.344	0	0.843028	45.891	2.88798
	25.36	0.185319	0.46569	34.4875	1.69672
	25.376	0.13203	0	27.9336	1.81148
	25.393	0.147142	0.889044	26.0696	2.58197
	25.409	0.130439	0.535635	18.7038	1.23224
	25.426	0.260879	0.513547	16.7398	0.97541
	25.442	0	0.305551	15.4336	0.827869
	25.459	0	0.598218	11.7825	1.24863
	25.475	0	0	10.0223	0.825137
	25.491	0	0	10.1127	1.34426
	25.508	0	0	8.66805	0
	25.524	0.220315	0.287145	6.88481	1.36885
	25.541	0	0	8.10249	0
	25.557	0	0	5.84795	0.814208
	25.574	0	0.311073	4.98615	1.19399
	25.59	0.136007	0.358931	4.33403	0.661202
	25.606	0.13203	0	4.47253	0
	25.623	0	0.362612	4.21476	0.724044
	25.639	0	0	4.59949	0
	25.656	0.217929	0.316595	3.62371	0.601093
	25.672	0	0	2.76936	0
	25.689	0.128053	0	2.25983	0
	25.705	0	0	3.15578	0.584699
	25.721	0	0.347887	3.4174	0.464481
	25.738	0	0	2.48658	0.63388
	25.754	0.159072	0	2.50029	0
	25.771	0.222701	0.738109	2.64841	0
	25.787	0.134416	0	2.57267	0.762295
	25.804	0	0.320277	3.03603	0
	25.82	0.141574	0	1.42159	0
	25.836	0.183729	0.340524	1.37614	1.0082
	25.853	0	0	1.63969	0.478142
	25.869	0.174184	0	1.61011	0.969945
	25.886	0.193273	0	1.98691	0.469945
	25.902	0.206794	0	1.17512	0.557377
	25.919	0	0.338684	1.63464	0
	25.935	0	0	1.2915	0.521858
	25.951	0	0	1.26048	0
	25.968	0	0.342365	1.71808	0
	25.984	0	0	0.689154	0
	26.001	0.196454	0	1.52066	0
	26.017	0.14237	0	0.946205	0
	26.034	0.183729	0.35709	1.25784	0
	26.05	0.159868	0	0.995499	0
	26.066	0	0	0.619421	0
	26.083	0.243381	0	0.706708	0
	26.099	0	0	0.895949	0
	26.116	0	0	1.40308	0
	26.132	0.19725	0	0.852426	0
	26.149	0.16464	0	1.2701	0
	26.165	0.153505	0	0.43018	0
	26.181	0.146347	0.288985	1.19893	0
	26.198	0	0	0.739891	0.661202
	26.214	0	0.290826	0.678334	0
	26.231	0.162254	0	0.458795	0
	26.247	0.1201	0.362612	0.644189	0
	26.264	0	0	1.13809	0
	26.28	0.151119	0	0.376077	0
	26.296	0	0.401266	0.570368	0
	26.313	0.208385	0	0.59273	0
	26.329	0	0	0.640101	0
	26.346	0.196454	0	0.415032	0
	26.362	0.191682	0	0.66078	0
	26.379	0.175775	0	0.71849	0
	26.395	0	0	0.334718	0.469945
	26.412	0	0	0.501597	0
	26.428	0	0	0.560028	0
	26.444	0	0	0.535742	0
	26.461	0	0	0.438837	0
	26.477	0.288716	0	0.669677	0
	26.494	0	0	0.305142	0
	26.51	0.174184	0	0.383772	0.434426
	26.527	0	0	0.200302	0
	26.543	0.249744	0	0.394352	0
	26.559	0.198045	0	0.570608	0
	26.576	0	0	0.77067	0
	26.592	0.159868	0	0.825013	0
	26.609	0.166231	0	0.385455	0
	26.625	0	0	0.4196	0.445355
	26.642	0	0	0.623269	0
	26.658	0.1543	0	0.542715	0
	26.674	0.128849	0.517229	0.504001	0.5
	26.691	0	0.436239	0.961113	0
	26.707	0.210771	0.360772	0.371749	0
	26.724	0.213952	0	0.600425	0
	26.74	0	0	0.165195	0
	26.757	0	0.277941	0.480196	0
	26.773	0	0.298189	0.595135	0
	26.789	0.167026	0	0.367902	0
	26.806	0	0.432558	0.578303	0
	26.822	0	0.373656	0.291917	0
	26.839	0.317349	0	0.409501	0
	26.855	0	0	0.352512	0
	26.872	0.291898	0	0.501597	0
	26.888	0	0	0.400123	0
	26.904	0.355527	0	0.299852	0
	26.921	0	0	0.217855	0
	26.937	0	0	0.611005	0
	26.954	0.168617	0	0.497268	0
	26.97	0	0	0.582872	0
	26.987	0.249744	0.277941	0.289993	0
	27.003	0.338824	0	0.327745	0
	27.019	0	0.349728	0.813712	0
	27.036	0	0	0.547524	0
	27.052	0	0	0.245749	0
	27.069	0	0	0.334718	0
	27.085	0.127258	0.32764	0.190443	0
	27.102	0	0	0.257531	0
	27.118	0.165435	0	0.403249	0.543716
	27.134	0.476422	0	0.189481	0
	27.151	0	0	0.250077	0
	27.167	0	0	0.153653	0
	27.184	0.178956	0	0.33544	0
	27.2	0	0	0.183951	0
	27.217	0.167821	0	0.358043	0
	27.233	0	0	0.152691	0
	27.249	0	0	0.123836	0.456284
	27.266	0.144756	0	0.464566	0
	27.282	0	0	0.517467	0
	27.299	0	0	0.211844	0.538251
	27.315	0.206794	0	0.56099	0
	27.332	0.134416	0	0.166638	0
	27.348	0.152709	0	0.68146	0.647541
	27.364	0.139188	0	0.407096	0
	27.381	0	0	0.332073	0
	27.397	0.123281	0	0.231802	0.612022
	27.414	0	0	0.57133	0
	27.43	0	0	0.176497	0.532787
	27.447	0	0	0.371028	0
	27.463	0.122486	0	0.439077	0
	27.479	0	0	0.141149	0
	27.496	0	0	0.173852	0
	27.512	0	0	0.446532	0
	27.529	0	0	0.186596	0
	27.545	0	0	0.387379	0
	27.562	0.388932	0	0.426333	0
	27.578	0	0	0.173611	0
	27.594	0.287921	0	0.324379	0
	27.611	0	0.35525	0.634811	0
	27.627	0.122486	0	0.182027	0.784153
	27.644	0.134416	0	0.207516	0
	27.66	0	0	0.133214	0
	27.677	0.222701	0	0.353474	0
	27.693	0.156686	0	0	0
	27.709	0.291102	0.491459	0.122874	0
	27.726	0.179752	0	0.240699	0
	27.742	0	0	0.160867	1.05464
	27.759	0.401658	0.522751	0.243344	0
	27.775	0.202022	0	0.337844	0.617486
	27.792	0	0	0.66607	3.74317
	27.808	0.532892	1.13385	0.453505	12.3579
	27.825	0	0.968193	0.212325	52.3934
	27.841	0	0.43808	0.298169	100
	27.857	0	0.535635	0.185874	75.847
	27.874	0	0.874319	0.607158	29.0792
	27.89	0	0.279782	0.331352	9.69399
	27.907	0	0.340524	0.459516	6.68852
	27.923	0.218724	0	0.163993	4.66667
	27.94	0.294284	0.427036	0.391467	2.88798
	27.956	0.301442	1.03078	0.425852	4.34153
	27.972	0	0.443602	0.39315	2.04098
	27.989	0	0	0.209199	1.90984
	28.005	0	0.346046	0.107966	2.51913
	28.022	0.124076	0	0.269795	2.34153
	28.038	0.136802	0	0.539589	1.47268
	28.055	0.151914	0.408629	0.437394	1.3388
	28.071	0	0.598218	0.173371	2.71858
	28.087	0	0.336843	0.670399	0.95082
	28.104	0.125667	0.710499	0.29384	0.874317
	28.12	0	0	0.0569887	1.60109
	28.137	0.120895	0.727065	0.40878	1.68852
	28.153	0	0.333162	0.331833	0
	28.17	0.141574	0.300029	0.0567482	1.28142
	28.186	0	0	0.142111	1.10929
	28.202	0	0	0.199581	1.5
	28.219	0.125667	0	0	0.806011
	28.235	0.130439	0	0.106042	0.775956
	28.252	0	0	0.1575	0.472678
	28.268	0.153505	0	0.0932979	0.844262
	28.285	0.151914	0.377338	0.430902	1.2541
	28.301	0	0.368134	0.265226	0.598361
	28.317	0	0.371816	0.223386	0.540984
	28.334	0	0.506185	0.116382	0
	28.35	0	0	0.163752	0.724044
	28.367	0.124872	0	0.334959	1.18306
	28.383	0.18691	0	0	1.06831
	28.4	0	0	0.281817	0.631148
	28.416	0.234632	0	0.222424	0
	28.432	0.167821	0	0.175054	1.5765
	28.449	0	0.276101	0.35107	0.874317
	28.465	0.126462	0	0.390745	0.464481
	28.482	0	0.463849	0.145237	0
	28.498	0	0.35525	0.425612	0.653005
	28.515	0	0.342365	0.399402	0
	28.531	0	0.539317	0.318367	0.726776
	28.547	0	0	0.286867	0.663934
	28.564	0	0	0.279172	0.953552
	28.58	0	0	0.410222	0.546448
	28.597	0	0	0.216653	0.415301
	28.613	0	0	0.0983476	0
	28.63	0.137598	0.285304	0.410703	0
	28.646	0	0	0.181065	0.576503
	28.662	0	0.300029	0.156779	0
	28.679	0	0.288985	0.472501	0
	28.695	0.223497	0	0.0709353	0.734973
	28.712	0	0	0.135138	0
	28.728	0.332461	0	0.0654047	0.699454
	28.745	0.193273	0	0.300814	0
	28.761	0	0	0.453264	0.497268
	28.777	0	0	0.155577	0
	28.794	0	0	0.292398	0
	28.81	0	0.303711	0.271478	0.439891
	28.827	0.119304	0	0.202707	0
	28.843	0	0	0.119027	0.464481
	28.86	0.196454	0	0.558826	0
	28.876	0.342005	0	0.143554	0
	28.892	0	0	0.295524	0.469945
	28.909	0	0	0.214489	0
	28.925	0.165435	0	0.0839201	0
	28.942	0.291102	0.35709	0.15197	0
	28.958	0.18691	0	0.178901	0
	28.975	0	0	0.118065	0
	28.991	0	0	0.245508	0
	29.007	0	0	0.28302	0
	29.024	0.130439	0	0.196455	0
	29.04	0	0	0.180103	0.63388
	29.057	0	0	0.0372711	0
	29.073	0.147937	0	0.212806	0.699454
	29.09	0.148733	0.318436	0	0
	29.106	0.210771	0.351568	0.194531	0.412568
	29.122	0	0	0.234447	0
	29.139	0	0	0	0.442623
	29.155	0	0	0.0420803	0
	29.172	0	0.336843	0.342173	0.47541
	29.188	0	0	0.18347	0
	29.205	0	0.41047	0.0819964	0
	29.221	0	0	0.180584	0
	29.238	0	0	0.072378	0
	29.254	0	0.456487	0	0.562842
	29.27	0	0	0.228436	0
	29.287	0	0.517229	0.121432	0
	29.303	0.357117	0.298189	0.043523	0
	29.32	0.136802	0.693933	0.173852	0.721311
	29.336	0	0.358931	0.139466	0
	29.353	0	0	0.141871	0
	29.369	0	0.41231	0.233966	0
	29.385	0	0.373656	0.13634	0
	29.402	0	0	0.17818	0
	29.418	0	0	0.279172	0
	29.435	0.334847	0	0.419841	0
	29.451	0.190887	0	0.313558	0
	29.468	0	0.316595	0	0
	29.484	0	0.360772	0.0596337	0
	29.5	0.188501	0.279782	0.173611	0.560109
	29.517	0	0	0.0942598	0
	29.533	0.146347	0.633191	0.0716567	0
	29.55	0.171798	0	0.07863	0.42623
	29.566	0.240995	0	0.128164	0.497268
	29.583	0.630722	0	0.335199	0
	29.599	0.285535	0	0	0.456284
	29.615	0.208385	0	0.197417	0
	29.632	0.228269	0	0.212806	0.543716
	29.648	0	0	0.197897	0.54918
	29.665	0	0	0	0
	29.681	0.123281	0	0.312596	0
	29.698	0.120895	0	0.116142	0
	29.714	0.163844	0	0.270035	0
	29.73	0.340415	0.381019	0.348905	0
	29.747	0	0.277941	0.338566	0.494536
	29.763	0	0	0.455188	0
	29.78	0.125667	0	0.186836	0
	29.796	0	0	0.170485	0
	29.813	0	0	0.53983	0
	29.829	0	0	0.176016	0
	29.845	0.141574	0.312914	0.332554	0
	29.862	0	0	0.117344	0
	29.878	0	0	0	0.505464
	29.895	0	0.43992	0.289753	0
	29.911	0	0.41231	0.0685307	0
	29.928	0	0	0.166397	0
	29.944	0	0	0.100993	0
	29.96	0	0.281623	0.192367	0
	29.977	0	0	0.0740612	0
	29.993	0	0.276101	0	0.92623
	30.01	0	0.596378	0.0856033	0.562842
	30.026	0.24179	0	0.393631	0
	30.043	0	0	0.221703	0
	30.059	0	0	0	0
	30.075	0.130439	0	0.145718	0.448087
	30.092	0	0.423354	0.29889	0
	30.108	0.144756	0.276101	0.119508	0
	30.125	0.138393	0.292667	0.0444848	0
	30.141	0	0.292667	0.0738208	0
	30.158	0	0	0	0.521858
	30.174	0	0.378565	0.1676	0
	30.19	0	0.380856	0.0509772	0
	30.207	0	0.614563	0	0.566091
	30.223	0	0.285642	0	0.346233
	30.24	0	0.429329	0.317165	0
	30.256	0	0	0.14692	0.342771
	30.273	0	0.31161	0.0521795	0.299491
	30.289	0	0.344502	0.710555	0.351426
	30.305	0	0.392974	0	0.495113
	30.322	0.126462	0.470877	0.189962	0.351426
	30.338	0.211566	0.365276	0.113016	0.552242
	30.355	0	0.41548	0.437154	0.325459
	30.371	0	0.656111	0.132493	0.323728
	30.388	0.1201	0.455296	0.191405	0.47607
	30.404	0	0.358351	0	0.408555
	30.42	0	0.573015	0.130569	0.334115
	30.437	0	0.444909	0.0815155	0.261406
	30.453	0	0.377394	0	0.266599
	30.47	0	0.398168	0.0654047	0.294298
	30.486	0	0.399899	0.0512177	0
	30.503	0	0.474339	0.100271	0.320265
	30.519	0	0	0	0
	30.536	0.205203	0.424135	0.119748	0.391243
	30.552	0	0	0.0694925	0.413748
	30.568	0	0.496844	0.0382329	0.35662
	30.585	0	0.398168	0.150287	0.375663
	30.601	0	0.486457	0.0971453	0.361813
	30.618	0.229859	0.626682	0.202707	0.391243
	30.634	0.194068	0	0.0367902	0.496844
	30.651	0	0.420673	0.126	0.377394
	30.667	0.228269	0.462221	0.0711757	0.29776
	30.683	0	0.330652	0.26234	0.418942
	30.7	0.16464	0.498575	0	0.332384
	30.716	0	0.271793	0.148122	0.391243
	30.733	0.126462	0.320265	0	0.339308
	30.749	0	0	0.0512177	0.334115
	30.766	0	0.320265	0.132252	0.367007
	30.782	0	0	0.28831	0.457027
	30.798	0.184524	0.278718	0	0.429329
	30.815	0	0.349695	0.522757	0.398168
	30.831	0.215543	0	0.361169	0.396437
	30.848	0.348368	0.43106	0.219058	0.429329
	30.864	0.135211	0.290836	0.1575	0.418942
	30.881	0.155891	0.479533	0.228195	0.367007
	30.897	0	0	0.137783	0.503769
	30.913	0.354731	0.368738	0.156779	0.365276
	30.93	0.423928	0.772099	0.0829582	0.332384
	30.946	0	0.533199	0.265707	0.353158
	30.963	0	0.346233	0.0449658	0.396437
	30.979	0	0.436253	0.124558	0.585134
	30.996	0	0.472608	0.254886	0.502038
	31.012	0	0.399899	0.450619	0.517618
	31.028	0	0.417211	0.155577	0.5055
	31.045	0	0.35662	0.426093	0.484726
	31.061	0	0	0.158222	0.702853
	31.078	0	0.316803	0.154374	0.714971
	31.094	0.287921	0.573015	0.0596337	0.623219
	31.111	0	0.398168	0	0.702853
	31.127	0.453356	0.354889	0.236852	0.571284
	31.143	0.470059	0.334115	0.1676	0.463952
	31.16	0	0.387781	0	0.643993
	31.176	0.153505	0.335846	0.186836	0.488188
	31.193	0.232246	0.424135	0.337363	0.521081
	31.209	0	0.540123	0.153894	0.493382
	31.226	0	0.424135	0.117584	0.53493
	31.242	0.447789	0.32719	0.218336	0.623219
	31.258	0	0.56436	0.135378	0.666498
	31.275	0	0	0.333757	0.571284
	31.291	0	0	0.0682902	0.552242
	31.308	0.245767	0.482995	0	0.412017
	31.324	0.184524	0	0	0.304685
	31.341	0	0.437985	0.352993	0.387781
	31.357	0	0.335846	0.184432	0.427598
	31.373	0	0.373932	0.120951	0.403361
	31.39	0	0	0.129848	0.384319
	31.406	0.127258	0.377394	0.0702139	0.517618
	31.423	0.201226	0.349695	0.0769468	0.353158
	31.439	0.257697	0.463952	0	0.325459
	31.456	0.224292	0	0.095943	0.557435
	31.472	0	0	0.0471299	0.35662
	31.488	0	0.43106	0.0584314	0.40163
	31.505	0	0	0.0841605	0.332384
	31.521	0.182138	0	0.090172	0.309878
	31.538	0.151119	0.32719	0.0788704	0.344502
	31.554	0	0.375663	0.0997903	0.598983
	31.571	0.171003	0.517618	0.367902	0.273524
	31.587	0	0	0.144997	0.321997
	31.603	0.136007	0	0.14692	0.368738
	31.62	0.1543	0.424135	0.151248	0.347964
	31.636	0.122486	0.351426	0.0795918	0.448372
	31.653	0	0.486457	0.573734	0
	31.669	0.216338	0.318534	0.0935384	0.482995
	31.686	0	0	0.179863	0.410286
	31.702	0.123281	0.519349	0.32534	0.436253
	31.718	0	0.630144	0	0.346233
	31.735	0.203613	0.318534	0	0.418942
	31.751	0	0.413748	0.477551	0.368738
	31.768	0	0.266599	0.0783895	0.299491
	31.784	0	0.29776	0	0.35662
	31.801	0	0.351426	0.420081	0.32719
	31.817	0	0	0.198378	0.391243
	31.833	0	0.389512	0.145718	0.330652
	31.85	0	0.270062	0	0.552242
	31.866	0.157482	0.313341	0.0882483	0
	31.883	0.167026	0.439716	0	0.296029
	31.899	0.149528	0.337577	0.164955	0.283911
	31.916	0	0.382587	0.0841605	0
	31.932	0.156686	0	0.259455	0.278718
	31.949	0	0.46049	0.189722	0.35662
	31.965	0	0.29776	0.133214	0
	31.981	0.128053	0.309878	0.250558	0
	31.998	0	0.280449	0.308508	0
	32.014	0	0.437985	0.111092	0.275255

## Sheet: Figure 6J
	Figure 6J. Proportions of fatty acyl CoAs incorporated with each 3-ketoacid co-substrate into the β-diketones in HvDMP in vitro assays combining equal molar concentration of C12-C16 fatty acyl-CoAs with different 3-ketoacids.
		14 3-Ketoacid			average	sd	16 3-Ketoacid			average	sd	18 3-Ketoacid			average	sd
	C12 Fatty acyl-CoA	6.73217	7.21642	6.25199	6.7335	0.4822	4.90603	4.97601	4.53156	4.8045	0.239	7.59913	6.37684	5.59765	6.5245	1.0089
	C14 Fatty acyl-CoA	42.885	43.8516	43.1945	43.3104	0.4936	45.7394	45.2509	46.4049	45.7984	0.5793	32.9342	36.16	34.554	34.5494	1.6129
	C16 Fatty acyl-CoA	50.3828	48.932	50.5535	49.9561	0.891	49.3546	49.7731	49.0635	49.3971	0.3567	59.4667	57.4632	59.8483	58.9261	1.2812
