# Supplementary material for: Biosynthesis of barley wax β-diketones: a type-III polyketide synthase condensing two fatty acyl units
Source: Nat Commun. 2023 Nov 10;14:7284. doi: 10.1038/s41467-023-42917-9 (PMC10638390; doi:10.1038/s41467-023-42917-9)
Supplement: Supplementary file 4 — Source Data [file 41467_2023_42917_MOESM4_ESM.zip › Source data files/Figure S2.xlsx]

## Sheet: Figure S2A
	Figure S2A. Mass spectrum of the mixture of wax C29 β-diketone isomers.
	m/z	Relative abundance (%)
	53	3.22626
	54.05	3.79641
	55.1	34.418
	56.05	8.37158
	57.1	60.2698
	58.05	8.59408
	59.1	2.60047
	60	1.00125
	67.05	11.0277
	68.1	5.20095
	69.05	29.9958
	70.1	7.69017
	71.1	46.1271
	72.05	4.89501
	73.05	4.22751
	74.1	0.584063
	75	0.848283
	77	1.08469
	79	5.1036
	80.05	4.60298
	81.1	15.7697
	82.05	6.50814
	83.1	22.5004
	84.05	14.4347
	85.1	36.198
	86.05	3.33751
	87.05	0.347657
	91.1	2.68391
	93.05	3.81032
	94.05	7.34251
	95.1	25.9213
	96.1	7.3286
	97.1	27.3815
	98.05	14.8241
	99.15	9.99861
	100	100
	101.05	9.65095
	105.05	0.389376
	107.05	3.44875
	108.1	3.3236
	109.1	19.8025
	110.1	5.59032
	111.05	12.015
	112.1	6.74454
	113.05	22.4169
	114.1	4.61688
	115.05	0.834376
	117	0.945626
	119.05	0.292032
	121.05	4.90891
	122.15	2.14157
	123.05	10.3046
	124.1	13.1275
	125.05	7.50939
	126.1	5.57641
	127	5.68766
	128.05	2.67
	128.25	0.125156
	129.05	1.65485
	131.05	0.514532
	132.05	1.26547
	132.95	1.00125
	135.1	4.47782
	136.1	0.59797
	137.05	8.05173
	138.1	26.1299
	139.15	5.52079
	140.15	3.25407
	141.1	3.19844
	142.1	10.9442
	143.05	1.78
	145.05	1.75219
	147	2.23891
	148.05	0.445001
	149	1.39063
	150.1	0.041719
	151.05	4.39438
	152.15	2.86469
	153	0.542345
	153.15	1.27938
	154.1	4.72813
	155.1	3.47657
	156.05	5.60423
	157.1	0.055625
	163.1	0.403282
	164.15	12.7381
	165.1	4.71423
	166.15	2.64219
	167.1	0.764845
	168.2	1.05688
	169.15	3.83813
	170.1	0.389376
	171.1	0.055625
	179.1	3.57391
	180.1	2.05813
	180.25	0.180782
	181.1	0.180782
	182	0.069531
	182.2	4.61688
	183.15	36.0868
	184.15	6.8697
	185.15	0.987345
	190.8	0.069531
	191	0.93172
	192.15	17.6749
	193.05	4.71423
	194.1	1.23766
	194.25	0.166875
	195.1	0.041719
	197.15	2.16938
	198.15	1.29328
	207	4.31094
	208	2.18329
	209	1.93297
	210.2	4.6586
	210.35	0.514532
	211.2	47.7402
	212.2	8.39939
	213.1	0.333751
	220.2	12.6408
	221.1	3.86594
	222.2	15.1022
	223.15	4.06063
	225.15	24.3638
	226.2	5.13141
	227.15	1.97469
	235.15	6.99486
	236.15	2.41969
	237.15	0.723126
	238.2	2.76735
	238.35	0.890001
	239.25	30.7329
	240.2	12.5156
	241.15	6.2161
	250.2	20.6091
	251.2	5.15923
	253.15	35.7808
	254.2	7.5372
	255.25	1.335
	263.25	5.00626
	264.2	1.59922
	265.15	0.834376
	267.05	1.34891
	268.25	8.26032
	269.2	6.09095
	277.1	0.125156
	277.25	0.417188
	278.25	17.5497
	279.2	4.53345
	281.15	26.116
	282.2	7.87095
	283.05	1.94688
	283.25	0.723126
	285.15	0.514532
	291.25	1.12641
	292.25	0.876095
	295.1	2.0025
	295.35	0.11125
	296.25	5.88235
	297.25	3.30969
	306.25	2.2111
	309.3	8.02392
	310.25	3.5461
	311.3	0.041719
	313.25	0.93172
	314.2	0.041719
	320.3	0.584063
	323.3	0.472813
	326.95	0.792657
	334.3	1.34891
	337.25	1.79391
	338.3	0.778751
	341.05	0.70922
	352.3	0.041719
	355.05	1.22375
	356.1	1.15422
	357	0.041719
	359.05	0.653595
	365.3	0.445001
	393.35	0.792657
	394.3	0.055625
	400.85	0.2225
	418.4	18.3841
	419.35	5.95188
	421.5	0.11125
	429.1	1.44625
	435.3	0.48672
	435.45	1.7661
	436.45	6.99486
	437.3	0.055625
	437.45	1.68266

## Sheet: Figure S2B
	Figure S2B. Mass spectrum of wax C30 14,16-diketone.
	m/z	Relative abundance (%)
	53.05	6.52254
	54.05	5.02015
	55.05	49.6885
	56.05	11.6526
	57.05	91.4987
	58	11.2495
	59	2.30854
	59.15	2.56504
	59.8	0.183217
	59.9	0.989373
	60.05	0.256504
	60.95	0.989373
	65.05	0.183217
	66	0.10993
	67	16.4529
	68.05	5.97288
	69.05	45.4745
	70.05	11.3595
	71.05	67.0209
	71.95	3.48113
	72.2	4.4705
	72.95	4.83694
	73.15	0.403078
	76.95	3.92085
	77.1	0.256504
	79	4.91022
	79.8	0.293148
	79.9	0.329791
	80.05	6.88897
	80.25	0.622939
	81	24.0748
	82	10.8465
	83.05	31.9897
	84.05	16.0132
	85	46.3906
	86	3.07805
	86.15	3.04141
	86.95	2.38183
	87.15	0.403078
	90.85	0.366435
	91.05	3.3712
	92.2	0.073287
	92.8	0.073287
	92.9	0.293148
	93.05	5.24001
	94.05	11.1763
	95.05	32.2829
	96.05	10.6266
	97	37.1565
	98.05	16.6361
	99.05	11.5427
	100	100
	101	10.7365
	101.15	1.75889
	104	11.9458
	104.85	0.622939
	105.1	7.36533
	106.2	0.10993
	106.95	4.69036
	107.15	1.9421
	108	3.04141
	108.1	1.79553
	109.05	21.3998
	110.05	5.78967
	111.05	18.7248
	112.1	7.87834
	113.05	21.8395
	113.8	0.219861
	113.9	0.8428
	114.05	4.76365
	114.25	0.293148
	115	4.03078
	117	1.17259
	118.95	0.95273
	119.15	0.879443
	121	8.6845
	122.1	2.89483
	123.05	11.7625
	124	13.9978
	125.1	8.50128
	126.05	6.44925
	127.05	5.97288
	128.1	4.83694
	129	2.45511
	131	0.10993
	133.05	2.7849
	135.05	6.63247
	135.9	0.10993
	136	0.329791
	136.15	0.476365
	137	6.77904
	137.15	1.97875
	138.05	24.8443
	139.05	6.22939
	140.1	4.17735
	140.25	0.732869
	140.9	1.6856
	141.1	1.4291
	141.25	1.35581
	142.1	12.1656
	142.3	0.183217
	142.8	0.10993
	142.9	0.10993
	143.05	3.00476
	145.15	0.329791
	146.9	0.8428
	147	1.39245
	147.15	1.72224
	149	3.00476
	149.25	0.696226
	150.1	0.219861
	151.05	5.64309
	151.25	1.57567
	152	4.214
	153.1	5.02015
	154.05	7.21876
	154.25	0.513008
	155	0.769513
	155.15	4.10407
	155.9	1.20923
	156	1.20923
	156.15	2.74826
	156.95	2.49175
	157.15	0.146574
	161	0.549652
	162.95	0.769513
	163.15	0.916086
	163.9	0.10993
	165.05	5.27666
	166	1.9421
	166.1	0.366435
	166.25	0.586295
	166.9	0.476365
	167	0.879443
	167.15	2.60169
	168	2.41847
	168.1	0.696226
	168.25	0.769513
	168.95	3.00476
	169.1	3.92085
	169.9	0.10993
	170.2	0.10993
	170.8	0.10993
	171.05	1.79553
	176.95	0.476365
	177.2	0.329791
	178.1	0.219861
	179.05	3.59106
	179.25	0.256504
	180.05	1.53903
	180.95	1.13595
	181.15	1.35581
	182	0.513008
	182.9	0.403078
	183	1.0993
	183.15	4.76365
	183.4	0.10993
	184.05	0.219861
	184.95	1.24588
	185.15	0.806156
	189.1	0.10993
	191	1.6856
	192.1	20.8868
	193.1	8.46464
	194.05	0.95273
	195	0.293148
	195.25	0.073287
	196.1	0.073287
	196.85	0.403078
	197.15	5.53316
	199	0.10993
	199.2	0.439722
	205.05	0.329791
	206.1	10.7732
	206.25	2.63833
	206.75	0.146574
	207.05	13.0451
	208	1.83217
	208.15	2.67497
	209.05	1.9421
	210.05	5.02015
	210.25	3.00476
	211.15	52.3635
	212.1	7.87834
	212.25	3.66435
	212.95	0.696226
	213.1	2.82155
	217.3	0.10993
	220.15	0.329791
	220.8	0.219861
	221.05	3.59106
	222	0.586295
	222.2	0.219861
	223.2	0.10993
	224.1	0.916086
	225.15	27.6658
	226.1	4.80029
	226.25	1.79553
	226.9	0.219861
	227	0.329791
	227.15	2.71162
	235.1	4.32393
	235.25	2.67497
	236.05	0.549652
	236.25	0.476365
	237	0.10993
	237.25	0.366435
	239.15	9.32649
	240.05	2.49175
	240.25	2.60169
	241	0.073287
	241.3	0.10993
	249.05	2.45511
	249.25	1.50238
	250.15	19.6409
	251	1.31916
	251.15	3.99414
	252.1	0.073287
	253.2	35.3976
	254	1.79553
	254.15	5.78967
	254.35	1.17259
	255	2.23525
	255.25	2.19861
	256.2	4.50715
	256.35	1.20923
	257.1	5.34994
	257.25	6.88897
	258.15	1.39245
	263.2	0.10993
	264.1	7.76841
	264.25	5.78967
	264.9	0.219861
	265	0.10993
	265.1	2.85819
	265.35	0.329791
	267.15	21.583
	268.1	5.78967
	268.25	4.83694
	269.1	4.214
	269.2	1.13595
	269.35	2.16196
	271.1	0.10993
	281.05	10.2235
	281.25	6.96226
	282	1.28252
	282.2	5.53316
	282.35	0.95273
	283.1	2.34518
	283.2	0.659582
	283.35	0.439722
	295.1	2.49175
	295.25	6.81568
	296.35	0.329791
	306.2	0.439722
	306.4	0.10993
	309.1	0.219861
	309.4	0.256504
	313.15	0.476365
	323.1	0.073287
	323.3	0.10993
	324.4	0.10993
	354.9	0.146574
	418.4	0.659582
	432.35	9.12422
	432.55	0.476365
	433.4	0.586295
	450.15	0.256504
	450.2	0.10993
	450.3	0.439722
	450.5	1.72224
	466.3	0.10993
	466.5	0.622939

## Sheet: Figure S2C
	Figure S2C. Mass spectrum of wax C31 14,16-diketone (upper panel) and synthetic C31 14,16-diketone (lower panel).
	Wax C31 14,16-diketone			Synthetic C31 14,16-diketone
	m/z	Relative abundance (%)		m/z	Relative abundance (%)
	50.1	0.062868		50.2	0.125979
	51.1	0.133714		51	0.294189
	52	0.097928		52.1	0.258701
	53	1.7852		53.1	3.12287
	54.1	2.24171		55.1	46.7863
	55.1	30.1609		56.1	12.8123
	56.1	7.32745		57.1	96.3207
	57.1	57.6911		58.1	10.8193
	58	7.05084		59	2.41135
	59.1	1.71193		60.2	0.272187
	60	0.283629		60.9	0.112139
	61	0.123317		61.1	0.121721
	63	0.0619		61.9	0.058554
	65	0.427983		63.1	0.088008
	66.1	0.602803		65	0.726777
	67	9.33921		66.1	0.676031
	68.1	3.08051		67.1	12.8549
	69	28.4181		68.1	4.53952
	70.1	6.20551		69.1	39.9557
	71	44.1195		70.1	9.1784
	72	3.18787		71.1	61.3445
	73	1.0054		72.1	4.77054
	74	0.075441		73	0.880082
	74.9	0.05779		74	0.063522
	77	0.589988		75.2	0.145143
	78	0.250987		77.1	0.786041
	79	2.9584		77.9	0.207955
	80	3.85257		78.2	0.167145
	81	14.4092		79.1	4.59985
	82.1	4.66187		80.1	4.81667
	83.1	20.489		81.1	18.3596
	84	12.2737		82.1	5.77944
	85	33.9059		83.1	27.203
	86	2.56862		84	16.5029
	87	0.881596		85.1	40.2197
	88	0.065044		86.1	2.81058
	89.2	0.083662		87	0.973768
	91.1	1.03151		88	0.117463
	92	0.252679		88.8	0.06849
	93	2.69968		90	0.088718
	94	6.58271		91	1.81978
	95	22.0481		92	0.354872
	96.1	5.8283		92.2	0.355936
	97	26.0755		93.1	3.79429
	98	13.2447		94.1	7.34726
	99.1	7.89616		95.1	28.3301
	100	100		96.1	6.2429
	101	9.00263		97.1	32.0747
	102	0.838314		98	14.4731
	103	0.162247		99.1	9.5787
	104.2	0.086806		100.1	100
	105	0.671232		101	9.70361
	106	0.291125		102.1	1.049
	107	2.54178		103.2	0.134496
	108.1	2.31111		104.1	0.144078
	109.1	14.9199		105.1	0.612863
	110	3.6867		106.1	0.298092
	111	11.5328		107.1	3.4419
	112	5.19383		108.1	2.84891
	113	20.4426		109.1	18.6549
	114	3.37575		110.1	3.79251
	115.1	0.655273		111.1	13.6327
	115.9	0.128637		112.1	5.80712
	117	0.222938		113.1	21.1645
	118.2	0.098412		114	4.19352
	119	0.61852		115	0.516693
	120	0.355685		116.2	0.096525
	121.1	4.00805		117.1	0.279994
	122.1	1.73273		118	0.061393
	123.1	7.74915		119.2	0.683128
	124	11.0763		120.1	0.458139
	125.1	5.74512		121.1	4.40857
	126.1	2.33891		122.1	2.00786
	127.1	3.77568		123.1	8.88883
	128	1.97331		124.1	13.4198
	129	0.525186		125.1	7.33875
	130	0.073507		126.1	2.64876
	131	0.181832		127.1	4.25172
	132	0.073023		128.1	1.98515
	133.1	0.724669		129.1	0.452461
	134.1	0.511887		130.9	0.255862
	135.1	3.33851		132	0.12385
	136.1	1.41065		133	0.847434
	137	6.59819		134.1	0.498595
	138.1	23.3171		135.1	4.23965
	139	4.48971		136.1	1.44113
	140	2.12855		137.1	7.55167
	141.1	1.94188		138.1	25.6104
	142	9.45528		139.1	5.39582
	143	1.06174		140.1	2.32015
	144.1	0.108567		141.1	1.72042
	144.9	0.131538		142.1	9.32603
	145.8	0.087773		143.1	1.27541
	146.3	0.117272		144	0.149046
	147.1	1.23728		145.1	0.258701
	148	0.709678		146.3	0.232796
	149.1	1.67034		147.1	1.26512
	150.1	0.822597		148	0.841756
	151.1	3.20866		149.1	2.109
	152	1.77383		150.1	0.780008
	153	1.55307		151.1	3.51713
	154.1	4.90173		152.1	2.1995
	155.1	2.15104		153.1	1.85172
	156.1	4.32722		154.1	5.45864
	157	0.608848		155.1	3.06325
	158	0.112194		156.1	3.77371
	159	0.090433		157.1	0.638059
	159.9	0.047392		158.1	0.103623
	161.1	0.359312		159.2	0.136626
	162.1	0.214717		160.8	0.176371
	163	0.724669		161.4	0.162531
	164	0.589988		162.2	0.276445
	165.1	1.4063		163.1	0.951411
	166.1	1.5712		164.1	0.70655
	167.1	1.2987		165.2	1.35455
	168.1	1.92084		166.2	1.61963
	169.1	2.98693		167.1	1.37371
	170.1	1.42419		168.2	1.65654
	171.1	0.320624		169.1	2.75309
	171.9	0.083179		170	1.23744
	173	0.073507		170.2	1.2456
	174	0.093576		171	0.219311
	175.1	0.172886		171.2	0.221085
	176	0.1076		172.1	0.074878
	176.3	0.105666		175	0.230667
	177.1	0.415893		176.2	0.244152
	178.1	0.409123		177	0.277155
	179.1	1.20295		178.1	0.507821
	180.1	1.08156		179.1	1.16362
	181	0.936243		180.3	0.646931
	182.1	1.3207		181.1	1.06178
	183.1	1.68122		182.1	1.61821
	184.1	1.87926		183.2	1.5664
	185.1	0.373336		184.1	1.65867
	186.1	0.077859		185.1	0.310868
	187.2	0.07665		186.3	0.073813
	189.1	0.164906		189.3	0.127754
	190.2	0.176513		190	0.19447
	191.1	0.495686		191.1	0.394617
	192.1	20.0228		192.2	19.4186
	193.1	4.61158		193.2	4.47067
	194.1	1.42492		194.2	1.18776
	195.1	0.826224		195.2	0.853466
	196.1	0.630126		196.1	0.689161
	197.1	1.04771		197.2	0.903858
	198.1	1.10139		198.3	0.989027
	199	0.258724		199.3	0.275735
	200.2	0.087289		200.2	0.132012
	201.1	0.050778		203.4	0.061393
	203	0.136374		204.3	0.061393
	204.3	0.07665		204.6	0.078072
	205.1	0.211573		205.2	0.194115
	206.1	0.54864		206.2	0.702291
	207.1	2.80438		207.1	2.29957
	208.1	2.1861		208.2	1.91134
	209.1	1.10937		209.2	0.943959
	210.2	4.85144		210.2	4.52745
	211.1	40.1114		211.2	36.4098
	212.1	6.97926		212.2	6.75392
	213.1	0.819696		213.2	0.690225
	214.2	0.090674		214.2	0.075943
	215.2	0.084629		215.1	0.075233
	216	0.058032		217.2	0.457784
	217.2	0.309018		218.3	0.16466
	218.1	0.170468		219.2	0.261186
	220.2	18.514		220.2	16.7471
	221.2	4.27112		221.2	4.23043
	222.1	0.902633		222.2	0.838207
	223.1	0.492785		223.1	0.463817
	224.1	0.192471		224.3	0.199793
	225.1	2.42886		225.2	1.93476
	226.1	1.52236		226.1	1.04013
	227.1	0.809782		227.1	0.544373
	228.1	0.205045		228.4	0.17921
	229.1	0.135165		231.1	0.143723
	231	0.093334		232.3	0.489368
	232.1	0.633028		233.3	0.303415
	233.1	0.33344		234.3	0.421233
	234.2	0.525669		235.2	5.71202
	235.1	7.3526		236.2	2.80171
	236.2	2.57177		237.3	1.06497
	237.2	0.990889		238.2	3.59982
	238.2	4.37171		239.2	27.8134
	239.2	29.6619		240.2	4.74002
	240.2	5.91148		241.2	0.698387
	241.2	0.847745		242.2	0.127754
	242.1	0.096477		244.1	0.05536
	243.1	0.04304		245.2	0.16537
	245.2	0.255823		248.1	0.131303
	246.2	0.083662		249.3	0.267573
	246.9	0.066011		250.3	18.0814
	248	0.08608		251.3	4.00189
	248.4	0.067945		253.2	32.228
	250.2	20.3981		254.3	5.54771
	251.2	4.25565		255.2	1.37619
	253.2	32.4977		256.3	0.253378
	254.2	6.45505		257.2	0.061038
	255.2	1.56758		259.4	0.074168
	256.2	0.291125		260.3	0.619961
	257.2	0.152333		261.1	0.131657
	258.3	0.047634		263.3	5.2049
	259	0.046425		264.2	1.22999
	260.2	0.761181		265.3	0.366228
	261.2	0.242282		267.3	0.868016
	262.2	0.140727		268.3	7.2479
	263.2	5.87666		269.3	5.77376
	264.2	1.32892		270.2	0.88576
	265.2	0.581766		271.3	0.151175
	266.2	0.147739		273.4	0.064587
	267.1	1.02184		275.4	0.093331
	268.2	7.02956		275.9	0.062457
	269.2	6.74714		276.7	0.057489
	270.2	1.36858		278.3	18.0786
	271.1	0.184492		279.3	4.1449
	273.2	0.066978		281.3	32.4608
	274.3	0.073023		282.2	6.22019
	275.2	0.073023		283.2	1.0089
	276.2	0.097203		284.3	0.196954
	278.2	21.1332		287.2	0.061038
	279.2	4.77987		288.4	0.070619
	281.2	34.6487		289.1	0.133077
	282.2	7.14369		291.2	1.38223
	283.2	1.23559		292.3	1.33112
	284.2	0.503907		293.4	0.669288
	285.2	0.298379		294.2	0.125979
	286.2	0.092367		294.5	0.105397
	287.3	0.084871		295.3	0.892147
	288	0.041831		296.3	6.13786
	289	0.048601		297.3	4.51681
	290.2	0.067462		298.3	0.729616
	291.2	1.38792		299	0.085879
	292.2	1.65728		300.9	0.080911
	293.2	0.576205		302.5	0.095106
	294.2	0.120899		303.2	0.08233
	295.2	1.05086		305.3	1.31054
	296.2	5.96178		306.3	2.37587
	297.2	4.81469		307.3	0.614283
	298.2	0.881838		309.3	7.40972
	299.2	0.118965		310.3	3.06503
	301.2	0.091158		311.4	0.600798
	302.3	0.053921		312.2	0.117108
	303.2	0.084388		314.9	0.099719
	304.4	0.072298		315.4	0.16608
	305.2	1.29072		316.4	0.116753
	306.2	2.30506		318.2	0.076652
	307.2	0.834446		319.4	1.14837
	309.2	9.22508		320.5	1.60083
	310.2	3.58393		321.4	0.42762
	311.2	0.655515		323.4	1.03232
	312.2	0.158136		324.3	0.954605
	313.1	0.087773		325.4	0.219311
	315.3	0.114612		332.3	0.068845
	316.4	0.071572		333.4	1.28889
	317.3	0.082211		334.4	2.04513
	318.2	0.081244		335.4	0.766168
	319.2	1.34899		336.2	0.208665
	320.3	1.60772		337.3	1.31586
	321.3	0.449019		338.3	1.98941
	322.1	0.082211		339.4	0.445009
	323.3	1.24985		343.5	0.107526
	324.3	1.0303		344.2	0.055715
	325.3	0.266462		345.5	0.094396
	326.1	0.056339		347.4	0.840691
	329.3	0.073748		348.3	0.383261
	330	0.052228		349.1	0.149756
	331.2	0.052228		349.6	0.211149
	332.2	0.052954		351.4	0.796332
	333.2	1.05279		352.4	0.713647
	334.3	2.21463		353.4	0.260831
	335.2	0.672683		354.4	0.079491
	336.2	0.164665		354.9	0.059264
	337.3	1.1263		357.2	0.074523
	338.2	1.52405		361.5	0.162886
	339.2	0.378414		362.5	0.459559
	340.3	0.069396		363.4	0.12527
	341.1	0.06456		363.9	0.08233
	343.2	0.087531		364.5	0.061038
	344.2	0.063351		365.4	1.03161
	345.1	0.040622		366.3	0.452816
	346.3	0.042798		367.3	0.142304
	347.3	0.842667		374.5	0.053586
	348.3	0.497137		375.5	0.241313
	349.3	0.233335		376.5	0.214697
	350.3	0.07931		377.4	0.114978
	351.3	0.810749		378.6	0.062103
	352.3	0.913272		379.6	0.407393
	353.4	0.221245		380.3	0.341032
	354.3	0.057306		381.3	0.198373
	355	0.059241		382.2	0.055715
	357.2	0.03893		385.4	0.085169
	360.2	0.041589		387.7	0.072039
	361.3	0.197066		389.4	0.151885
	362.3	0.396549		390.3	0.48298
	363.4	0.200209		391.6	0.145497
	364.4	0.066253		392.5	0.059264
	365.3	1.09873		393.4	0.538695
	366.3	0.537759		394.4	0.241668
	367.2	0.121624		398	0.056779
	368.4	0.038688		403.7	0.234215
	375.2	0.138309		404.4	0.599378
	376.3	0.231159		405.3	0.229957
	377.3	0.106391		406.5	0.078072
	379.3	0.336341		407.4	0.411296
	380.3	0.387844		408.3	0.290285
	381.3	0.279035		409.2	0.102913
	382.3	0.08342		411.6	0.054295
	383.4	0.05247		416.8	0.061393
	387.1	0.036512		417.5	0.132722
	389.3	0.095752		418.6	0.157563
	390.4	0.477793		419.6	0.084814
	391.3	0.17216		421.5	0.973768
	392.3	0.059966		422.4	0.462043
	393.3	0.355202		423.5	0.140884
	394.3	0.237446		428.5	0.310868
	395.3	0.079068		429.6	0.164306
	396.2	0.052712		431.6	0.105042
	397.2	0.051503		435.5	0.927989
	399.3	0.042556		436.5	0.278929
	401.5	0.051745		441.4	0.085169
	402.3	0.039171		444.5	0.117108
	403.3	0.29451		446.5	14.6746
	404.4	0.60643		447.6	4.58955
	405.4	0.287982		448.5	0.694129
	406.4	0.087289		449.5	0.640543
	407.4	0.486256		450.6	0.129883
	408.4	0.352058		462.6	0.054295
	409.3	0.093576		463.5	1.81552
	410.3	0.054888		464.6	4.93733
	416.5	0.065286		465.5	1.85137
	417.3	0.18691		466.5	0.326482
	418.3	0.370193		519.4	0.101493
	419.4	0.134682		520.4	0.086944
	421.3	1.14419		534.7	0.057134
	422.3	0.604496
	423.4	0.165148
	428.3	0.451195
	429.3	0.176271
	430.6	0.037962
	431.3	0.119448
	432.3	0.15064
	435.4	0.744738
	436.4	0.356411
	437.4	0.07133
	444.3	0.102281
	446.4	14.769
	447.4	4.97911
	448.4	0.874101
	449.4	0.725153
	450.4	0.283387
	451.4	0.075441
	463.4	1.95446
	464.4	4.91141
	465.4	1.77552
	466.4	0.410332
	467.4	0.079793

## Sheet: Figure S2D
	Figure S2D. Mass spectrum of the mixture of wax C32 β-diketone isomers.
	m/z	Relative abundance (%)
	52.9	1.35455
	54.1	3.33559
	55	40.6705
	56.05	18.0664
	57	71.9776
	58	5.35049
	59.15	2.26888
	60.1	0.643413
	64.9	3.01388
	67	8.12733
	68	5.45208
	69	19.8104
	70.05	8.16119
	71	44.277
	72	3.91128
	75	2.57365
	76.8	0.694209
	77.1	4.4023
	78.95	2.57365
	80	4.41923
	81	19.15
	82.05	5.77379
	83	19.0484
	84	13.9858
	85.1	29.4785
	85.95	1.01592
	87.1	2.70911
	91	2.31968
	92.1	2.74297
	93	0.880461
	94.1	9.17711
	95	21.4189
	96.1	4.48696
	97	25.2286
	98	11.1751
	99.05	7.33153
	100	100
	101	9.26177
	102.2	2.53979
	103	2.94616
	104.1	17.2706
	105.1	8.38131
	107.1	1.32069
	108	3.25093
	109	14.1212
	110.05	2.74297
	111	5.84152
	112	3.26786
	113	10.0576
	114	2.45513
	114.95	0.592618
	117.1	3.48798
	118.95	0.728073
	121.1	3.09854
	122.1	2.0657
	123	8.66915
	124	5.92618
	125	6.468
	126.1	2.84456
	127	1.49001
	127.95	4.48696
	128.85	1.08364
	130.9	0.220115
	134	0.118524
	135	4.41923
	136.05	0.321707
	137	7.17914
	138	14.3244
	139	4.01287
	140.05	4.04673
	141	1.37149
	142.05	6.02777
	142.8	2.64138
	147	0.406366
	150.05	1.04978
	151.15	3.67423
	151.95	4.4023
	153.1	1.11751
	154	11.446
	154.2	5.13038
	155.1	3.06468
	156.1	3.234
	157	0.372503
	161.1	3.14934
	163	1.94717
	165	1.81172
	166.15	1.28683
	167.1	1.99797
	168.05	4.8256
	170.1	0.321707
	178	4.13139
	178.9	6.23095
	180.1	0.237047
	182.2	3.234
	183	1.18524
	184.15	0.355571
	185	2.84456
	191.15	0.761937
	192.1	8.8554
	193.1	5.97697
	193.9	3.79275
	195.05	1.72706
	195.9	2.99695
	197.05	2.4382
	205.2	4.01287
	206.3	6.07856
	208.05	2.23502
	209.1	0.491026
	211.1	22.7396
	212.05	4.4531
	220.15	6.24788
	222.15	0.829665
	224.4	2.62445
	225.3	13.0884
	226.2	4.8764
	229.2	3.14934
	233.1	3.35252
	234.2	11.5814
	235.15	4.47003
	236.15	2.33661
	237.4	3.92821
	238.15	0.846597
	239.15	9.6512
	240.15	0.914324
	243.2	2.59059
	249.1	4.92719
	250.1	19.0823
	251.1	4.14832
	252.1	5.89231
	253.15	37.9783
	254.15	8.12733
	255.15	0.897392
	260.1	2.55672
	263.2	1.03285
	264.2	7.51778
	265.2	2.7599
	266.4	3.13241
	267.25	8.33051
	268.1	5.65527
	269.15	3.69116
	270.3	2.64138
	277.1	5.38436
	278.2	7.95801
	279.1	3.67423
	281.2	10.4131
	282.15	5.70606
	283.2	1.06671
	292.2	12.4111
	293.1	6.07856
	295.3	15.9329
	296.2	3.21707
	297.2	0.08466
	305.2	4.58855
	306.2	1.43921
	307.1	0.338639
	309.2	7.6363
	310.15	6.67118
	311.2	3.57264
	313.2	3.79275
	320.3	4.09753
	321.3	2.8615
	323.3	5.40129
	324	3.14934
	333.1	2.77684
	334.3	1.79479
	337.1	4.04673
	338.3	2.65831
	341.2	2.84456
	365.4	2.98002
	421.3	2.55672
	446.3	1.52387
	447.35	2.82763
	449.3	3.234
	460.4	11.0565
	461.6	5.35049
	463.5	3.72503
	464.5	0.626482
	478.4	3.6065

## Sheet: Figure S2E
	Figure S2E. Mass spectrum of wax C33 16,18-diketone.
	m/z	Relative abundance (%)
	51.05	0.081354
	53.1	1.48091
	54.1	2.11381
	55.1	26.7929
	56.1	6.44485
	57.1	51.8594
	58.1	6.40349
	59.1	1.64499
	60.05	0.223377
	61.05	0.068944
	65	0.580505
	66.1	0.543276
	67.1	8.75309
	68.1	2.9632
	69.1	26.0262
	70.1	5.76645
	71.1	43.3145
	72.1	3.12177
	73.05	0.654965
	74.05	0.055155
	76	0.099279
	77.05	0.53776
	78.05	0.380569
	79.05	2.8129
	80.05	3.87739
	81.1	14.2438
	82.1	4.23038
	83.1	22.1764
	84.05	11.4888
	85.1	33.366
	86.1	2.47232
	87	0.887994
	89	0.136508
	90	0.084111
	91.05	3.23484
	92.05	1.0245
	93.05	2.8198
	94.1	7.40041
	95.1	21.8731
	96.1	5.5279
	97.1	25.705
	98.1	13.182
	99.1	9.48802
	100	100
	101.05	9.59006
	102.05	1.03278
	103	0.140645
	104.05	0.446755
	105.05	0.886615
	106.05	0.434345
	107.05	2.75775
	108.1	4.66886
	109.1	15.5923
	110.1	3.55611
	111.1	10.2823
	112.1	5.28108
	113.1	20.0791
	114.05	3.70779
	115.05	0.536382
	116.1	0.11031
	117.05	0.066186
	118.1	0.019304
	119.05	0.586021
	120.1	0.522593
	121.1	4.13662
	122.1	1.94007
	123.1	8.28703
	124.1	11.919
	125.1	6.18424
	126.1	2.26687
	127.05	3.89394
	128.1	1.89595
	129.05	0.235787
	130.05	0.028956
	131.05	0.191663
	132	0.154434
	133.05	0.777684
	134.05	0.693573
	135.1	3.94633
	136.05	1.60087
	137.1	6.97572
	138.1	26.2082
	139.1	4.99566
	140.1	2.34822
	141.1	2.0752
	142.05	10.5484
	143.05	1.17894
	144.1	0.209589
	145.05	0.128235
	146.15	0.092384
	147.1	1.30993
	148.1	0.947286
	149.05	1.95938
	150.1	0.998304
	151.1	3.5961
	152.1	2.18413
	153.1	1.75944
	154.1	4.39171
	155.1	2.41992
	156.1	5.2604
	157.05	0.711498
	158.1	0.017925
	159.1	0.270259
	161.1	0.645313
	162.15	0.355749
	163.1	1.01209
	164.1	0.870069
	165.05	1.86699
	166.1	1.42576
	167.1	1.23961
	168.1	1.81322
	169.1	3.19347
	170.1	1.70429
	171.1	0.434345
	172.05	0.041366
	173.05	0.274396
	174.1	0.213725
	175.1	0.381948
	176.15	0.139266
	177.1	0.5874
	178.15	0.919708
	179.1	1.58295
	180.15	1.09207
	181.05	1.12516
	182.1	2.96044
	183.1	1.83114
	184.1	1.98696
	185.1	0.408146
	186.05	0.03723
	187.05	0.373675
	189.1	0.289563
	190.05	0.057913
	190.3	0.019304
	191.1	0.503289
	192.15	2.97147
	193.1	1.01347
	194.15	1.66154
	195.1	1.07414
	196.1	1.39128
	197.1	1.36095
	198.1	1.83252
	199.05	0.463301
	200.15	0.081354
	201.05	0.079975
	203.15	0.162707
	203.9	0.017925
	205.1	0.448134
	206.1	0.12272
	207	0.730803
	208.05	1.35543
	209.05	1.05897
	210.2	0.899025
	211.2	6.79509
	212.15	2.09313
	213.1	0.521214
	214.15	0.03723
	217.1	0.20821
	218.2	0.405389
	220.2	46.5549
	221.2	10.3071
	222.2	1.85872
	223.1	0.688058
	224.15	0.339203
	225.15	1.3968
	226.15	0.809398
	227.15	0.348855
	229.15	0.055155
	232.2	0.270259
	233.15	0.383327
	234.15	1.18032
	235.2	5.95397
	236.2	4.24417
	237.2	1.72497
	238.2	11.4571
	239.2	69.4883
	240.2	13.1503
	241.15	1.514
	242	0.016546
	242.1	0.100658
	245.1	0.157192
	245.25	0.417798
	246.15	0.055155
	247.2	0.20821
	248.2	0.740455
	249.15	0.508804
	250.2	3.46097
	251.2	1.12516
	252.25	0.330929
	253.2	7.76719
	254.2	3.13969
	255.2	1.64086
	256.15	0.394358
	257.15	0.063428
	259.2	0.019304
	260.25	2.12071
	261.25	0.641176
	263.2	11.9148
	264.15	2.2972
	265.15	0.921087
	266.2	0.467438
	267.15	1.91939
	268.2	1.93594
	269.2	1.53469
	270.2	0.351613
	276.3	0.057913
	278.2	59.5521
	279.25	12.9283
	281.2	55.9836
	282.15	11.4102
	283.15	2.04073
	284.2	0.372296
	285.15	0.01241
	291.25	2.01729
	292.25	0.821808
	293.2	0.468817
	294.25	0.239924
	294.5	0.016546
	295.2	0.535003
	296.25	18.3156
	297.25	15.2917
	298.2	3.03628
	299.2	0.373675
	301.25	0.052397
	303.25	0.039987
	305.25	0.613598
	306.25	1.43954
	307.25	0.796989
	309.25	20.5783
	310.3	5.31555
	311.2	0.7832
	315.2	0.091006
	315.35	0.133751
	316.2	0.035851
	316.4	0.017925
	317.2	0.019304
	319.25	1.33613
	320.3	3.54784
	321.25	1.14722
	322.3	0.193042
	323.3	1.73324
	324.25	1.10861
	325.25	0.456407
	327.15	0.052397
	329.15	0.136508
	333.25	2.57436
	334.3	5.74852
	335.3	1.67257
	336.3	0.279911
	337.25	1.26305
	338.3	3.90773
	339.2	1.17066
	340.3	0.150297
	342	0.070323
	342.15	0.059292
	343.15	0.239924
	344.25	0.102037
	347.3	2.01453
	348.3	0.959696
	349.25	0.209589
	351.3	1.1293
	352.3	2.06279
	353.3	0.718393
	354.25	0.038608
	355.05	0.011031
	356.1	0.013789
	357.05	0.056534
	359.2	0.204073
	361.35	0.412283
	362.35	0.677027
	363.35	0.377811
	365.3	4.96394
	366.25	1.73738
	367.25	0.497773
	375.4	0.297837
	376.35	0.918329
	377.35	0.761138
	378.45	0.157192
	379.3	0.998304
	380.35	0.780442
	381.35	0.290942
	389.35	0.038608
	390.4	0.541897
	391.4	0.202694
	393.35	0.317141
	394.35	0.552928
	395.35	0.821808
	396.35	0.257849
	401	0.008273
	403.1	0.038608
	404.4	0.2937
	405.4	0.071701
	407.4	0.639797
	408.4	0.579127
	409.4	0.31852
	410.35	0.315762
	415.15	0.104794
	417.35	0.111689
	418.4	0.725287
	419.45	0.255091
	421.35	0.921087
	422.4	0.512941
	423.4	0.042745
	429.1	0.008273
	430.1	0.068944
	431.3	0.142024
	432.4	0.799746
	433.35	0.446755
	434.35	0.035851
	435.4	0.717014
	436.45	0.559822
	437.4	0.079975
	444.4	0.124099
	444.6	0.020683
	445.45	0.357128
	446.45	1.92766
	447.45	0.657722
	448.45	0.245439
	449.45	1.46023
	450.45	0.801125
	451.45	0.150297
	456.5	0.616356
	457.5	0.18339
	459.35	0.319899
	460.45	0.066186
	461.25	0.147539
	463.45	1.13206
	464.45	1.00934
	465.45	0.383327
	467.4	0.038608
	468.5	0.016546
	472.45	0.471575
	473.4	0.027577
	474.5	19.5855
	475.45	7.07638
	476.4	1.37749
	477.55	1.04381
	478.45	0.399873
	483.4	0.067565
	485.4	0.028956
	491.5	2.40889
	492.5	6.75648
	493.45	2.50955
	494.5	0.483984
	499.5	0.159949
	500.45	1.01209
	501.45	0.420556
	502.5	0.078596
	505.45	0.231651
	521.6	0.839734
	538.55	0.008273
	547.6	0.057913
	548.55	0.59981
	549.5	0.162707
	549.65	0.113068
	647.5	0.019304
