# Supplementary material for: Biosynthesis of barley wax β-diketones: a type-III polyketide synthase condensing two fatty acyl units
Source: Nat Commun. 2023 Nov 10;14:7284. doi: 10.1038/s41467-023-42917-9 (PMC10638390; doi:10.1038/s41467-023-42917-9)
Supplement: Supplementary file 4 — Source Data [file 41467_2023_42917_MOESM4_ESM.zip › Source data files/Figure S3.xlsx]

## Sheet: Figure S3
	Figure S3. GC-MS analysis of the TLC fraction containing β-diketones from barley cv. Morex spike wax.
	Retention time	Relative abundance of m/z 100 (%)
	17.9997	0
	18.005	0
	18.0107	0
	18.016	0
	18.0217	0
	18.027	0
	18.0327	0
	18.038	0
	18.0433	0
	18.049	0
	18.0543	0
	18.06	0
	18.0653	0
	18.071	0
	18.0763	0
	18.0817	0
	18.0873	0
	18.0927	0
	18.0983	0
	18.1037	0
	18.1093	0
	18.1147	0
	18.12	0
	18.1257	0
	18.131	0
	18.1367	0
	18.142	0
	18.1477	0
	18.153	0
	18.1583	0
	18.164	0
	18.1693	0
	18.175	0
	18.1803	0
	18.186	0
	18.1913	0
	18.1967	0
	18.2023	0
	18.2077	0
	18.2133	0
	18.2187	0
	18.2243	0
	18.2297	0
	18.235	0
	18.2407	0
	18.246	0
	18.2517	0
	18.257	0
	18.2627	0
	18.268	0
	18.2733	0
	18.279	0
	18.2843	0
	18.29	0
	18.2953	0
	18.301	0
	18.3063	0
	18.3117	0
	18.3173	0
	18.3227	0
	18.3283	0
	18.3337	0
	18.3393	0
	18.3447	0
	18.35	0
	18.3557	0
	18.361	0
	18.3667	0
	18.372	0
	18.3777	0
	18.383	0
	18.3887	0
	18.394	0
	18.3993	0
	18.405	0
	18.4103	0
	18.416	0
	18.4213	0
	18.427	0
	18.4323	0
	18.4377	0
	18.4433	0
	18.4487	0
	18.4543	0
	18.4597	0
	18.4653	0
	18.4707	0
	18.476	0
	18.4817	0
	18.487	0
	18.4927	0
	18.498	0
	18.5037	0
	18.509	0
	18.5143	0
	18.52	0
	18.5253	0
	18.531	0
	18.5363	0
	18.542	0
	18.5473	0
	18.5527	0
	18.5583	0
	18.5637	0
	18.5693	0
	18.5747	0
	18.5803	0
	18.5857	0
	18.591	0
	18.5967	0
	18.602	0
	18.6077	0
	18.613	0
	18.6187	0
	18.624	0
	18.6293	0
	18.635	0
	18.6403	0
	18.646	0
	18.6513	0
	18.657	0
	18.6623	0
	18.6677	0
	18.6733	0
	18.6787	0
	18.6843	0
	18.6897	0
	18.6953	0
	18.7007	0
	18.706	0
	18.7117	0
	18.717	0
	18.7227	0
	18.728	0
	18.7337	0
	18.739	0
	18.7443	0
	18.75	0
	18.7553	0
	18.761	0
	18.7663	0
	18.772	0
	18.7773	0
	18.7827	0
	18.7883	0
	18.7937	0
	18.7993	0
	18.8047	0
	18.8103	0
	18.8157	0
	18.821	0
	18.8267	0
	18.832	0
	18.8377	0
	18.843	0
	18.8487	0
	18.854	0
	18.8597	0
	18.865	0
	18.8703	0
	18.876	0
	18.8813	0
	18.887	0
	18.8923	0
	18.898	0
	18.9033	0
	18.9087	0
	18.9143	0
	18.9197	0
	18.9253	0
	18.9307	0
	18.9363	0
	18.9417	0
	18.947	0
	18.9527	0
	18.958	0
	18.9637	0
	18.969	0
	18.9747	0
	18.98	0
	18.9853	0
	18.991	0
	18.9963	0
	19.002	0
	19.0073	0
	19.013	0
	19.0183	0
	19.0237	0
	19.0293	0
	19.0347	0
	19.0403	0
	19.0457	0
	19.0513	0
	19.0567	0
	19.062	0
	19.0677	0
	19.073	0
	19.0787	0
	19.084	0
	19.0897	0
	19.095	0
	19.1003	0
	19.106	0
	19.1113	0
	19.117	0
	19.1223	0
	19.128	0
	19.1333	0
	19.1387	0
	19.1443	0
	19.1497	0
	19.1553	0
	19.1607	0
	19.1663	0
	19.1717	0
	19.177	0
	19.1827	0
	19.188	0
	19.1937	0
	19.199	0
	19.2047	0
	19.21	0
	19.2153	0
	19.221	0
	19.2263	0
	19.232	0
	19.2373	0
	19.243	0
	19.2483	0
	19.2537	0
	19.2593	0
	19.2647	0
	19.2703	0
	19.2757	0
	19.2813	0
	19.2867	0
	19.292	0
	19.2977	0
	19.303	0
	19.3087	0
	19.314	0
	19.3197	0
	19.325	0
	19.3307	0
	19.336	0
	19.3413	0
	19.347	0
	19.3523	0
	19.358	0
	19.3633	0
	19.369	0
	19.3743	0
	19.3797	0
	19.3853	0
	19.3907	0
	19.3963	0
	19.4017	0
	19.4073	0
	19.4127	0
	19.418	0
	19.4237	0
	19.429	0
	19.4347	0
	19.44	0
	19.4457	0
	19.451	0
	19.4563	0
	19.462	0
	19.4673	0
	19.473	0
	19.4783	0
	19.484	0
	19.4893	0
	19.4947	0
	19.5003	0
	19.5057	0
	19.5113	0
	19.5167	0
	19.5223	0
	19.5277	0
	19.533	0
	19.5387	0
	19.544	0
	19.5497	0
	19.555	0
	19.5607	0
	19.566	0
	19.5713	0
	19.577	0
	19.5823	0
	19.588	0
	19.5933	0
	19.599	0
	19.6043	0
	19.6097	0
	19.6153	0
	19.6207	0
	19.6263	0
	19.6317	0
	19.6373	0
	19.6427	0
	19.648	0
	19.6537	0
	19.659	0
	19.6647	0
	19.67	0
	19.6757	0
	19.681	0
	19.6863	0
	19.692	0
	19.6973	0
	19.703	0
	19.7083	0
	19.714	0
	19.7193	0
	19.7247	0
	19.7303	0
	19.7357	0
	19.7413	0
	19.7467	0
	19.7523	0
	19.7577	0
	19.763	0
	19.7687	0
	19.774	0
	19.7797	0
	19.785	0
	19.7907	0
	19.796	0
	19.8017	0
	19.807	0
	19.8123	0
	19.818	0
	19.8233	0
	19.829	0
	19.8343	0
	19.84	0
	19.8453	0
	19.8507	0
	19.8563	0
	19.8617	0
	19.8673	0
	19.8727	0
	19.8783	0
	19.8837	0
	19.889	0
	19.8947	0
	19.9	0
	19.9057	0
	19.911	0
	19.9167	0
	19.922	0
	19.9273	0
	19.933	0
	19.9383	0
	19.944	0
	19.9493	0
	19.955	0
	19.9603	0
	19.9657	0
	19.9713	0
	19.9767	0
	19.9823	0
	19.9877	0
	19.9933	0
	19.9987	0
	20.004	0
	20.0097	0
	20.015	0
	20.0207	0
	20.026	0
	20.0317	0
	20.037	0
	20.0423	0
	20.048	0
	20.0533	0
	20.059	0
	20.0643	0
	20.07	0
	20.0753	0
	20.0807	0
	20.0863	0
	20.0917	0
	20.0973	0
	20.1027	0
	20.1083	0
	20.1137	0
	20.119	0
	20.1247	0
	20.13	0
	20.1357	0
	20.141	0
	20.1467	0
	20.152	0
	20.1573	0
	20.163	0
	20.1683	0
	20.174	0
	20.1793	0
	20.185	0
	20.1903	0
	20.1957	0
	20.2013	0
	20.2067	0
	20.2123	0
	20.2177	0
	20.2233	0
	20.2287	0
	20.234	0
	20.2397	0
	20.245	0
	20.2507	0
	20.256	0
	20.2617	0
	20.267	0
	20.2727	0
	20.278	0
	20.2833	0
	20.289	0
	20.2943	0
	20.3	0
	20.3053	0
	20.311	0
	20.3163	0
	20.3217	0
	20.3273	0
	20.3327	0
	20.3383	0
	20.3437	0
	20.3493	0
	20.3547	0
	20.36	0
	20.3657	0
	20.371	0
	20.3767	0
	20.382	0
	20.3877	0
	20.393	0
	20.3983	0
	20.404	0
	20.4093	0
	20.415	0
	20.4203	0
	20.426	0
	20.4313	0
	20.4367	0
	20.4423	0
	20.4477	0
	20.4533	0
	20.4587	0
	20.4643	0
	20.4697	0
	20.475	0
	20.4807	0
	20.486	0
	20.4917	0
	20.497	0
	20.5027	0
	20.508	0
	20.5133	0
	20.519	0
	20.5243	0
	20.53	0
	20.5353	0
	20.541	0
	20.5463	0
	20.5517	0
	20.5573	0
	20.5627	0
	20.5683	0
	20.5737	0
	20.5793	0
	20.5847	0
	20.59	0
	20.5957	0
	20.601	0
	20.6067	0
	20.612	0
	20.6177	0
	20.623	0
	20.6283	0
	20.634	0
	20.6393	0
	20.645	0
	20.6503	0
	20.656	0
	20.6613	0
	20.6667	0
	20.6723	0
	20.6777	0
	20.6833	0
	20.6887	0
	20.6943	0
	20.6997	0
	20.7053	0
	20.7107	0
	20.716	0
	20.7217	0
	20.727	0
	20.7327	0
	20.738	0
	20.7437	0
	20.749	0
	20.7543	0
	20.76	0
	20.7653	0
	20.771	0
	20.7763	0
	20.782	0
	20.7873	0
	20.7927	0
	20.7983	0
	20.8037	0
	20.8093	0
	20.8147	0
	20.8203	0
	20.8257	0
	20.831	0
	20.8367	0
	20.842	0
	20.8477	0
	20.853	0
	20.8587	0
	20.864	0
	20.8693	0
	20.875	0
	20.8803	0
	20.886	0
	20.8913	0
	20.897	0
	20.9023	0
	20.9077	0
	20.9133	0
	20.9187	0
	20.9243	0
	20.9297	0
	20.9353	0
	20.9407	0
	20.946	0
	20.9517	0
	20.957	0
	20.9627	0
	20.968	0
	20.9737	0
	20.979	0
	20.9843	0
	20.99	0
	20.9953	0
	21.001	0
	21.0063	0
	21.012	0
	21.0173	0
	21.0227	0
	21.0283	0
	21.0337	0
	21.0393	0
	21.0447	0
	21.0503	0
	21.0557	0
	21.061	0
	21.0667	0
	21.072	0
	21.0777	0
	21.083	0
	21.0887	0
	21.094	0
	21.0993	0
	21.105	0
	21.1103	0
	21.116	0
	21.1213	0
	21.127	0
	21.1323	0
	21.1377	0
	21.1433	0
	21.1487	0
	21.1543	0
	21.1597	0
	21.1653	0
	21.1707	0
	21.1763	0
	21.1817	0
	21.187	0
	21.1927	0
	21.198	0
	21.2037	0
	21.209	0
	21.2147	0
	21.22	0
	21.2253	0
	21.231	0
	21.2363	0
	21.242	0
	21.2473	0
	21.253	0
	21.2583	0
	21.2637	0
	21.2693	0
	21.2747	0
	21.2803	0
	21.2857	0
	21.2913	0
	21.2967	0
	21.302	0
	21.3077	0
	21.313	0
	21.3187	0
	21.324	0
	21.3297	0
	21.335	0
	21.3403	0
	21.346	0
	21.3513	0
	21.357	0
	21.3623	0
	21.368	0
	21.3733	0
	21.3787	0
	21.3843	0
	21.3897	0
	21.3953	0
	21.4007	0
	21.4063	0
	21.4117	0
	21.417	0
	21.4227	0
	21.428	0
	21.4337	0
	21.439	0
	21.4447	0
	21.45	0
	21.4553	0
	21.461	0
	21.4663	0
	21.472	0
	21.4773	0
	21.483	0
	21.4883	0
	21.4937	0
	21.4993	0
	21.5047	0
	21.5103	0
	21.5157	0
	21.5213	0
	21.5267	0
	21.532	0
	21.5377	0
	21.543	0
	21.5487	0
	21.554	0
	21.5597	0
	21.565	0
	21.5703	0
	21.576	0
	21.5813	0
	21.587	0
	21.5923	0
	21.598	0
	21.6033	0
	21.6087	0
	21.6143	0
	21.6197	0
	21.6253	0
	21.6307	0
	21.6363	0
	21.6417	0
	21.6473	0
	21.6527	0
	21.658	0
	21.6637	0
	21.669	0
	21.6747	0
	21.68	0
	21.6857	0
	21.691	0
	21.6963	0
	21.702	0
	21.7073	0
	21.713	0
	21.7183	0
	21.724	0
	21.7293	0
	21.7347	0
	21.7403	0
	21.7457	0
	21.7513	0
	21.7567	0
	21.7623	0
	21.7677	0
	21.773	0
	21.7787	0
	21.784	0
	21.7897	0
	21.795	0
	21.8007	0
	21.806	0
	21.8113	0
	21.817	0
	21.8223	0
	21.828	0
	21.8333	0
	21.839	0
	21.8443	0
	21.8497	0
	21.8553	0
	21.8607	0
	21.8663	0
	21.8717	0
	21.8773	0
	21.8827	0
	21.888	0
	21.8937	0
	21.899	0
	21.9047	0
	21.91	0
	21.9157	0
	21.921	0
	21.9263	0
	21.932	0
	21.9373	0
	21.943	0
	21.9483	0
	21.954	0
	21.9593	0
	21.9647	0
	21.9703	0
	21.9757	0
	21.9813	0
	21.9867	0
	21.9923	0
	21.9977	0
	22.003	0
	22.0087	0
	22.014	0
	22.0197	0
	22.025	0
	22.0307	0
	22.036	0
	22.0413	0
	22.047	0
	22.0523	0
	22.058	0
	22.0633	0
	22.069	0
	22.0743	0
	22.0797	0
	22.0853	0
	22.0907	0
	22.0963	0
	22.1017	0
	22.1073	0
	22.1127	0
	22.1183	0
	22.1237	0
	22.129	0
	22.1347	0
	22.14	0
	22.1457	0
	22.151	0
	22.1567	0
	22.162	0
	22.1673	0
	22.173	0
	22.1783	0
	22.184	0
	22.1893	0
	22.195	0
	22.2003	0
	22.2057	0
	22.2113	0
	22.2167	0
	22.2223	0
	22.2277	0
	22.2333	0
	22.2387	0
	22.244	0
	22.2497	0
	22.255	0
	22.2607	0
	22.266	0
	22.2717	0
	22.277	0
	22.2823	0
	22.288	0
	22.2933	0
	22.299	0
	22.3043	0
	22.31	0
	22.3153	0
	22.3207	0
	22.3263	0
	22.3317	0
	22.3373	0
	22.3427	0
	22.3483	0
	22.3537	0
	22.359	0
	22.3647	0
	22.37	0
	22.3757	0
	22.381	0
	22.3867	0
	22.392	0
	22.3973	0
	22.403	0
	22.4083	0
	22.414	0
	22.4193	0
	22.425	0
	22.4303	0
	22.4357	0
	22.4413	0
	22.4467	0
	22.4523	0
	22.4577	0
	22.4633	0
	22.4687	0
	22.474	0
	22.4797	0
	22.485	0
	22.4907	0
	22.496	0
	22.5017	0
	22.507	0
	22.5123	0
	22.518	0
	22.5233	0
	22.529	0
	22.5343	0
	22.54	0
	22.5453	0
	22.5507	0
	22.5563	0
	22.5617	0
	22.5673	0
	22.5727	0
	22.5783	0
	22.5837	0
	22.5893	0
	22.5947	0
	22.6	0
	22.6057	0
	22.611	0
	22.6167	0
	22.622	0
	22.6277	0
	22.633	0
	22.6383	0
	22.644	0
	22.6493	0
	22.655	0
	22.6603	0
	22.666	0
	22.6713	0
	22.6767	0
	22.6823	0
	22.6877	0
	22.6933	0
	22.6987	0
	22.7043	0
	22.7097	0
	22.715	0
	22.7207	0
	22.726	0
	22.7317	0
	22.737	0
	22.7427	0
	22.748	0
	22.7533	0
	22.759	0
	22.7643	0
	22.77	0
	22.7753	0
	22.781	0
	22.7863	0
	22.7917	0
	22.7973	0
	22.8027	0
	22.8083	0
	22.8137	0
	22.8193	0
	22.8247	0
	22.83	0
	22.8357	0
	22.841	0
	22.8467	0
	22.852	0
	22.8577	0
	22.863	0
	22.8683	0
	22.874	0
	22.8793	0
	22.885	0
	22.8903	0
	22.896	0
	22.9013	0
	22.9067	0
	22.9123	0
	22.9177	0
	22.9233	0
	22.9287	0
	22.9343	0
	22.9397	0
	22.945	0
	22.9507	0
	22.956	0
	22.9617	0
	22.967	0
	22.9727	0
	22.978	0
	22.9833	0.0197
	22.989	0.0375
	22.9943	0.0416
	23	0.0751
	23.0053	0.1066
	23.011	0.1602
	23.0163	0.2416
	23.0217	0.3163
	23.0273	0.4966
	23.0327	0.5839
	23.0383	0.6863
	23.0437	0.8839
	23.0493	1.0302
	23.0547	1.123
	23.0603	1.2615
	23.0657	1.3523
	23.071	1.4368
	23.0767	1.562
	23.082	1.6339
	23.0877	1.6659
	23.093	1.73
	23.0987	1.5943
	23.104	1.6819
	23.1093	1.7021
	23.115	1.6073
	23.1203	1.5535
	23.126	1.5001
	23.1313	1.3353
	23.137	1.3982
	23.1423	1.3329
	23.1477	1.2956
	23.1533	1.1086
	23.1587	1.0611
	23.1643	0.9574
	23.1697	0.9416
	23.1753	0.8338
	23.1807	0.7836
	23.186	0.7392
	23.1917	0.6672
	23.197	0.6408
	23.2027	0.5423
	23.208	0.5042
	23.2137	0.4599
	23.219	0.4173
	23.2243	0.3659
	23.23	0.3696
	23.2353	0.2931
	23.241	0.3169
	23.2463	0.271
	23.252	0.2362
	23.2573	0.2186
	23.2627	0.2274
	23.2683	0.1643
	23.2737	0.1784
	23.2793	0.1861
	23.2847	0.1517
	23.2903	0.1529
	23.2957	0.1441
	23.301	0.1163
	23.3067	0.1204
	23.312	0.1236
	23.3177	0.0829
	23.323	0.1023
	23.3287	0.0731
	23.334	0.0809
	23.3393	0.098
	23.345	0.0769
	23.3503	0.0636
	23.356	0.0667
	23.3613	0.0714
	23.367	0.0554
	23.3723	0.0917
	23.3777	0.0472
	23.3833	0.067
	23.3887	0.1073
	23.3943	0.0819
	23.3997	0.0465
	23.4053	0.052
	23.4107	0.0392
	23.416	0.052
	23.4217	0.0366
	23.427	0.0438
	23.4327	0.0505
	23.438	0.042
	23.4437	0.0363
	23.449	0.0377
	23.4543	0.0325
	23.46	0.0534
	23.4653	0.0321
	23.471	0.0386
	23.4763	0.0336
	23.482	0.0338
	23.4873	0.0335
	23.4927	0.0287
	23.4983	0.0325
	23.5037	0.0389
	23.5093	0.039
	23.5147	0.033
	23.5203	0.0315
	23.5257	0.029
	23.531	0.0257
	23.5367	0.0198
	23.542	0.0291
	23.5477	0.0197
	23.553	0.0193
	23.5587	0.0287
	23.564	0.0309
	23.5697	0.0187
	23.575	0.0427
	23.5803	0.0198
	23.586	0.0329
	23.5913	0.0318
	23.597	0.0192
	23.6023	0.0307
	23.608	0.0272
	23.6133	0.0236
	23.6187	0.023
	23.6243	0.033
	23.6297	0.0217
	23.6353	0.0283
	23.6407	0.0219
	23.6463	0.0192
	23.6517	0.0221
	23.657	0.0245
	23.6627	0.0299
	23.668	0.0259
	23.6737
	23.679	0.03
	23.6847	0.0211
	23.69
	23.6953	0.0261
	23.701	0.0241
	23.7063
	23.712
	23.7173	0.02
	23.723	0.0247
	23.7283	0.0218
	23.7337	0.0264
	23.7393	0.0264
	23.7447	0.0249
	23.7503	0.0413
	23.7557	0.0237
	23.7613	0.0193
	23.7667	0.0264
	23.772	0.0237
	23.7777
	23.783	0.0213
	23.7887
	23.794	0.0218
	23.7997	0.0279
	23.805	0.0209
	23.8103	0.0267
	23.816	0.0243
	23.8213	0.0189
	23.827	0.0288
	23.8323	0.0199
	23.838	0.0217
	23.8433	0.0182
	23.8487	0.0242
	23.8543	0.0205
	23.8597	0.0385
	23.8653	0.0327
	23.8707	0.0305
	23.8763	0.0206
	23.8817
	23.887	0.0227
	23.8927	0.0386
	23.898	0.0205
	23.9037	0.0261
	23.909	0.0302
	23.9147	0.0332
	23.92	0.0318
	23.9253	0.0378
	23.931	0.0265
	23.9363	0.0259
	23.942	0.0218
	23.9473	0.0335
	23.953	0.0356
	23.9583	0.0344
	23.9637	0.0257
	23.9693	0.0321
	23.9747	0.0243
	23.9803	0.0474
	23.9857	0.0327
	23.9913	0.0199
	23.9967	0.0242
	24.0023	0.0362
	24.0077	0.0279
	24.013	0.0277
	24.0187	0.0213
	24.0213	0.0189
	24.027	0.0288
	24.0323	0.0199
	24.038	0.0217
	24.0433	0.0182
	24.0487	0.0242
	24.0543	0.0205
	24.0597	0.0385
	24.0653	0.0327
	24.0707	0.0305
	24.0763	0.0206
	24.0817
	24.087	0.0227
	24.0927	0.0386
	24.098	0.0205
	24.1037	0.0261
	24.109	0.0302
	24.1147	0.0332
	24.12	0.0318
	24.1253	0.0378
	24.131	0.0265
	24.1363	0.0259
	24.142	0.0218
	24.1473	0.0335
	24.153	0.0356
	24.1583	0.0344
	24.1637	0.0257
	24.1693	0.0321
	24.1747	0.0243
	24.1803	0.0474
	24.1857	0.0327
	24.1913	0.0199
	24.1967	0.0242
	24.2023	0.0362
	24.2077	0.0279
	24.213	0.0277
	24.2187	0.0213
	24.224	0.0421
	24.2297	0.0293
	24.235	0.029
	24.2407	0.0338
	24.246	0.0296
	24.2513	0.0384
	24.257	0.018
	24.2623	0.0255
	24.268	0.0183
	24.2733	0.0299
	24.279	0.0235
	24.2843	0.0261
	24.2897	0.0483
	24.2953	0.0343
	24.3007	0.0255
	24.3063	0.0454
	24.3117	0.0267
	24.3173	0.0318
	24.3227	0.0287
	24.328	0.0264
	24.3337	0.0227
	24.339	0.0361
	24.3447	0.0349
	24.35	0.0428
	24.3557	0.0351
	24.361	0.0372
	24.3663	0.0598
	24.372	0.0644
	24.3773	0.0784
	24.383	0.0824
	24.3883	0.095
	24.394	0.111
	24.3993	0.1125
	24.4047	0.1331
	24.4103	0.1384
	24.4157	0.1579
	24.4213	0.157
	24.4267	0.1604
	24.4323	0.1919
	24.4377	0.209
	24.443	0.2046
	24.4487	0.2218
	24.454	0.2395
	24.4597	0.2221
	24.465	0.222
	24.4707	0.2421
	24.476	0.2443
	24.4813	0.206
	24.487	0.2519
	24.4923	0.2561
	24.498	0.2188
	24.5033	0.2337
	24.509	0.2362
	24.5143	0.2382
	24.5197	0.2579
	24.5253	0.2251
	24.5307	0.2101
	24.5363	0.2281
	24.5417	0.2109
	24.5473	0.2081
	24.5527	0.2113
	24.558	0.1758
	24.5637	0.1817
	24.569	0.2099
	24.5747	0.1628
	24.58	0.1705
	24.5857	0.1432
	24.591	0.1443
	24.5963	0.166
	24.602	0.1369
	24.6073	0.1539
	24.613	0.1395
	24.6183	0.1254
	24.624	0.1355
	24.6293	0.1221
	24.6347	0.129
	24.6403	0.1077
	24.6457	0.1491
	24.6513	0.1036
	24.6567	0.1136
	24.6623	0.0919
	24.6677	0.0998
	24.673	0.0955
	24.6787	0.0836
	24.684	0.1005
	24.6897	0.0889
	24.695	0.0974
	24.7007	0.0789
	24.706	0.1053
	24.7117	0.0824
	24.717	0.0776
	24.7223	0.0554
	24.728	0.0743
	24.7333	0.0794
	24.739	0.0676
	24.7443	0.0711
	24.75	0.0598
	24.7553	0.0684
	24.7607	0.0632
	24.7663	0.0693
	24.7717	0.0663
	24.7773	0.0608
	24.7827	0.057
	24.7883	0.0589
	24.7937	0.0616
	24.799	0.0496
	24.8047	0.0524
	24.81	0.0624
	24.8157	0.0502
	24.821	0.0568
	24.8267	0.0613
	24.832	0.056
	24.8373	0.0559
	24.843	0.051
	24.8483	0.0442
	24.854	0.0584
	24.8593	0.0481
	24.865	0.0471
	24.8703	0.0517
	24.8757	0.0618
	24.8813	0.0675
	24.8867	0.0505
	24.8923	0.0609
	24.8977	0.049
	24.9033	0.0465
	24.9087	0.053
	24.914	0.0516
	24.9197	0.0379
	24.925	0.0514
	24.9307	0.0512
	24.936	0.0572
	24.9417	0.0507
	24.947	0.0488
	24.9523	0.0769
	24.958	0.0403
	24.9633	0.0633
	24.969	0.0528
	24.9743	0.0556
	24.98	0.0448
	24.9853	0.0486
	24.9907	0.0419
	24.9963	0.0566
	25.0017	0.0522
	25.0073	0.0439
	25.0127	0.0543
	25.0183	0.0598
	25.0237	0.0501
	25.029	0.052
	25.0347	0.0463
	25.04	0.0415
	25.0457	0.0598
	25.051	0.038
	25.0567	0.0492
	25.062	0.0505
	25.0673	0.052
	25.073	0.0347
	25.0783	0.041
	25.084	0.046
	25.0893	0.0526
	25.095	0.0463
	25.1003	0.049
	25.1057	0.0441
	25.1113	0.0408
	25.1167	0.0498
	25.1223	0.0318
	25.1277	0.032
	25.1333	0.0458
	25.1387	0.0425
	25.1443	0.0517
	25.1497	0.0446
	25.155	0.0474
	25.1607	0.0419
	25.166	0.0353
	25.1717	0.0531
	25.177	0.0378
	25.1827	0.0339
	25.188	0.0396
	25.1933	0.0383
	25.199	0.0524
	25.2043	0.0417
	25.21	0.0529
	25.2153	0.0514
	25.221	0.0613
	25.2263	0.0463
	25.2317	0.0361
	25.2373	0.0472
	25.2427	0.0399
	25.2483	0.0433
	25.2537	0.0427
	25.2593	0.045
	25.2647	0.0372
	25.27	0.0458
	25.2757	0.0396
	25.281	0.0466
	25.2867	0.0763
	25.292	0.039
	25.2977	0.0354
	25.303	0.0481
	25.3	0.041
	25.3057	0.046
	25.311	0.0526
	25.3167	0.0463
	25.322	0.049
	25.3277	0.0441
	25.333	0.0408
	25.3383	0.0498
	25.344	0.0318
	25.3493	0.032
	25.355	0.0458
	25.3603	0.0425
	25.366	0.0517
	25.3713	0.0446
	25.3767	0.0474
	25.3823	0.0419
	25.3877	0.0353
	25.3933	0.0531
	25.3987	0.0378
	25.4043	0.0339
	25.4097	0.0396
	25.4153	0.0383
	25.4207	0.0524
	25.426	0.0417
	25.4317	0.0529
	25.437	0.0514
	25.4427	0.0613
	25.448	0.0463
	25.4537	0.0474
	25.459	0.0419
	25.4643	0.0353
	25.47	0.0531
	25.4753	0.0378
	25.481	0.0339
	25.4863	0.0396
	25.492	0.0383
	25.4973	0.0524
	25.5027	0.0417
	25.5083	0.0529
	25.5137	0.0514
	25.514	0.0553
	25.5193	0.0403
	25.525	0.0384
	25.5303	0.0492
	25.536	0.047
	25.5413	0.0644
	25.5467	0.0544
	25.5523	0.0336
	25.5577	0.0369
	25.5633	0.0391
	25.5687	0.0401
	25.5743	0.0302
	25.5797	0.0419
	25.585	0.0445
	25.5907	0.0378
	25.596	0.0465
	25.6017	0.0425
	25.607	0.0374
	25.6127	0.0335
	25.618	0.0507
	25.6233	0.0535
	25.629	0.0342
	25.6343	0.0392
	25.64	0.0309
	25.6453	0.0411
	25.651	0.0488
	25.6563	0.0378
	25.6617	0.0477
	25.6673	0.0277
	25.6727	0.0356
	25.6783	0.048
	25.6837	0.0404
	25.6893	0.0532
	25.6947	0.0594
	25.7	0.0871
	25.7057	0.1026
	25.711	0.1692
	25.7167	0.2352
	25.722	0.3167
	25.7277	0.4682
	25.733	0.6726
	25.7383	0.8827
	25.744	1.1857
	25.7493	1.4037
	25.755	1.8635
	25.7603	2.2419
	25.766	2.5902
	25.7713	3.1341
	25.7767	3.8709
	25.7823	4.2815
	25.7877	4.6949
	25.7933	5.2916
	25.7987	6.2913
	25.8043	6.8035
	25.8097	7.3101
	25.8153	8.0104
	25.8207	8.8402
	25.826	9.6
	25.8317	10.2696
	25.837	11.0006
	25.8427	11.6213
	25.848	12.289
	25.8537	13.1025
	25.859	13.9735
	25.8643	14.3467
	25.87	15.5084
	25.8753	16.2471
	25.881	17.0836
	25.8863	18.2272
	25.892	19.2939
	25.8973	19.7314
	25.9027	20.4758
	25.9083	21.2663
	25.9137	21.9877
	25.9193	22.0414
	25.9247	23.6838
	25.9303	24.6355
	25.9357	25.6946
	25.941	27.2525
	25.9467	27.4444
	25.952	28.0276
	25.9577	28.9716
	25.963	30.0077
	25.9687	31.1972
	25.974	31.3661
	25.9793	32.4175
	25.985	34.4896
	25.9903	36.132
	25.996	36.8995
	26.0013	36.8688
	26.007	36.5004
	26.0123	38.1965
	26.0177	38.9256
	26.0233	39.1098
	26.0287	39.4397
	26.0343	42.3868
	26.0397	44.5817
	26.0453	45.0959
	26.0507	45.3185
	26.056	45.9478
	26.0617	47.0376
	26.067	48.703
	26.0727	47.5441
	26.078	47.1604
	26.0837	50.4144
	26.089	51.888
	26.0943	53.9524
	26.1	55.3415
	26.1053	54.6508
	26.111	56.6309
	26.1163	57.713
	26.122	58.6109
	26.1273	58.7874
	26.1327	59.0944
	26.1383	61.5886
	26.1437	64.5127
	26.1493	62.7859
	26.1547	62.2333
	26.1603	64.2517
	26.1657	62.8857
	26.171	65.3492
	26.1767	67.1681
	26.182	67.2755
	26.1877	68.9639
	26.193	70.9363
	26.1987	70.2609
	26.204	73.5533
	26.2093	75.8711
	26.215	73.891
	26.2203	75.2034
	26.226	76.2164
	26.2313	75.7636
	26.237	77.1681
	26.2423	77.452
	26.2477	79.4858
	26.2533	81.3661
	26.2587	83.7145
	26.2643	83.3078
	26.2697	87.0913
	26.2753	82.5863
	26.2807	83.8987
	26.2863	86.1627
	26.2917	86.0015
	26.297	86.0553
	26.3027	89.3093
	26.308	88.4497
	26.3137	92.0721
	26.319	91.65
	26.3247	93.0775
	26.33	92.8626
	26.3353	95.5641
	26.341	99.8542
	26.3463	97.9816
	26.352	100
	26.3573	97.7437
	26.363	99.6086
	26.3683	99.4858
	26.3737	100.491
	26.3793	43.5303
	26.3847	12.925
	26.3903	8.231
	26.3957	6.4812
	26.4013	3.5514
	26.4067	3.1031
	26.412	2.7386
	26.4177	2.4891
	26.423	2.2557
	26.4287	2.0888
	26.434	1.9257
	26.4397	1.8464
	26.445	1.7338
	26.4503	1.5388
	26.456	1.5752
	26.4613	1.4735
	26.467	1.4166
	26.4723	1.3654
	26.478	1.3016
	26.4833	1.3078
	26.4887	1.2819
	26.4943	1.1944
	26.4997	1.176
	26.5053	1.2149
	26.5107	1.1446
	26.5163	1.0605
	26.5217	1.0622
	26.527	1.094
	26.5327	1.0155
	26.538	1.0464
	26.5437	1.016
	26.549	0.9625
	26.5547	0.9328
	26.56	0.935
	26.5653	0.9295
	26.571	0.9378
	26.5763	0.8691
	26.582	0.8699
	26.5873	0.8347
	26.593	0.7915
	26.5983	0.8594
	26.6037	0.783
	26.6093	0.8255
	26.6147	0.7482
	26.6203	0.7991
	26.6257	0.7457
	26.6313	0.8091
	26.6367	0.7499
	26.642	0.7121
	26.6477	0.6966
	26.653	0.6616
	26.6587	0.725
	26.664	0.7241
	26.6697	0.6607
	26.675	0.683
	26.6803	0.6664
	26.686	0.6464
	26.6913	0.6575
	26.697	0.5998
	26.7023	0.6332
	26.708	0.6824
	26.7133	0.6078
	26.719	0.6373
	26.7243	0.6332
	26.7297	0.6392
	26.7353	0.6041
	26.7407	0.6219
	26.7463	0.6212
	26.7517	0.6201
	26.7573	0.6234
	26.7627	0.627
	26.768	0.6335
	26.7737	0.6176
	26.779	0.6268
	26.7847	0.6159
	26.79	0.5825
	26.7957	0.5836
	26.801	0.5989
	26.8063	0.5556
	26.812	0.5404
	26.8173	0.5168
	26.823	0.5286
	26.8283	0.521
	26.834	0.5051
	26.8393	0.5092
	26.8447	0.4845
	26.8503	0.4615
	26.8557	0.5192
	26.8613	0.4654
	26.8667	0.4834
	26.8723	0.4655
	26.8777	0.4578
	26.883	0.4753
	26.8887	0.4633
	26.894	0.4442
	26.8997	0.4651
	26.905	0.4738
	26.9107	0.4709
	26.916	0.4787
	26.9213	0.4764
	26.927	0.4727
	26.9323	0.4861
	26.938	0.4849
	26.9433	0.4928
	26.949	0.4851
	26.9543	0.4872
	26.9597	0.5098
	26.9653	0.5144
	26.9707	0.5284
	26.9763	0.5324
	26.9817	0.545
	26.9873	0.561
	26.9927	0.5625
	26.998	0.5831
	27.0037	0.5884
	27.009	0.6079
	27.0147	0.607
	27.02	0.6104
	27.0257	0.6419
	27.031	0.659
	27.0363	0.6546
	27.042	0.6718
	27.0473	0.6895
	27.053	0.6721
	27.0583	0.672
	27.064	0.6921
	27.0693	0.6943
	27.0747	0.656
	27.0803	0.7019
	27.0857	0.7061
	27.0913	0.6688
	27.0967	0.6837
	27.1023	0.6862
	27.1077	0.6882
	27.113	0.7079
	27.1187	0.6751
	27.124	0.6601
	27.1297	0.6781
	27.135	0.6609
	27.1407	0.6581
	27.146	0.6613
	27.1513	0.6258
	27.157	0.6317
	27.1623	0.6599
	27.168	0.6128
	27.1733	0.6205
	27.179	0.5932
	27.1843	0.5943
	27.19	0.616
	27.1953	0.5869
	27.2007	0.6039
	27.2063	0.5895
	27.2117	0.5754
	27.2173	0.5855
	27.2227	0.5721
	27.2283	0.579
	27.2337	0.5577
	27.239	0.5991
	27.2447	0.5536
	27.25	0.5636
	27.2557	0.5419
	27.261	0.5498
	27.2667	0.5455
	27.272	0.5336
	27.2773	0.5505
	27.283	0.5389
	27.2883	0.5474
	27.294	0.5289
	27.2993	0.5553
	27.305	0.5324
	27.3103	0.5276
	27.3157	0.4841
	27.3213	0.4799
	27.3267	0.4646
	27.3323	0.4509
	27.3377	0.4714
	27.3433	0.4413
	27.3487	0.4709
	27.354	0.4511
	27.3597	0.4304
	27.365	0.4315
	27.3707	0.3996
	27.376	0.3866
	27.3817	0.4216
	27.387	0.4538
	27.3923	0.4327
	27.398	0.4086
	27.4033	0.4599
	27.409	0.4288
	27.4143	0.4583
	27.42	0.4065
	27.4253	0.4318
	27.4307	0.3999
	27.4363	0.3987
	27.4417	0.4065
	27.4473	0.4294
	27.4527	0.4069
	27.4583	0.4111
	27.4637	0.427
	27.469	0.4209
	27.4747	0.4293
	27.48	0.3776
	27.4857	0.3956
	27.491	0.3963
	27.4967	0.388
	27.502	0.3788
	27.5073	0.3809
	27.513	0.4244
	27.5183	0.391
	27.524	0.3735
	27.5293	0.3542
	27.535	0.3876
	27.5403	0.3895
	27.5457	0.3406
	27.5513	0.3426
	27.5567	0.3657
	27.5623	0.3629
	27.5677	0.3644
	27.5733	0.3783
	27.5787	0.3812
	27.584	0.3665
	27.5897	0.3691
	27.595	0.3302
	27.6007	0.3625
	27.606	0.3458
	27.6117	0.354
	27.617	0.3312
	27.6223	0.3564
	27.628	0.341
	27.6333	0.3329
	27.639	0.3516
	27.6443	0.3392
	27.65	0.3383
	27.6553	0.3129
	27.6607	0.3745
	27.6663	0.3509
	27.6717	0.3278
	27.6773	0.3551
	27.6827	0.3912
	27.6883	0.3295
	27.6937	0.3311
	27.6993	0.332
	27.7047	0.3222
	27.71	0.3374
	27.7157	0.3251
	27.721	0.2945
	27.7267	0.3175
	27.732	0.3168
	27.7377	0.3203
	27.743	0.2794
	27.7483	0.2735
	27.754	0.3048
	27.7593	0.3085
	27.765	0.3287
	27.7703	0.2954
	27.776	0.3031
	27.7813	0.34
	27.7867	0.2916
	27.7923	0.3085
	27.7977	0.3007
	27.8033	0.247
	27.8087	0.2924
	27.8143	0.2882
	27.8197	0.2591
	27.825	0.2973
	27.8307	0.2844
	27.836	0.275
	27.8417	0.3048
	27.847	0.2689
	27.8527	0.2705
	27.858	0.2661
	27.8633	0.2985
	27.869	0.2793
	27.8743	0.2722
	27.88	0.2597
	27.8853	0.2677
	27.891	0.2693
	27.8963	0.2751
	27.9017	0.2825
	27.9073	0.2794
	27.9127	0.2633
	27.9183	0.2565
	27.9237	0.2805
	27.9293	0.2475
	27.9347	0.2778
	27.94	0.2563
	27.9457	0.2473
	27.951	0.229
	27.9567	0.2463
	27.962	0.2537
	27.9677	0.2368
	27.973	0.2825
	27.9783	0.2392
	27.984	0.2649
	27.9893	0.2377
	27.995	0.2467
	28.0003	0.2575
	28.006	0.2444
	28.0113	0.2487
	28.0167	0.2352
	28.0223	0.2443
	28.0277	0.2561
	28.0333	0.2244
	28.0387	0.2314
	28.0443	0.2385
	28.0497	0.2245
	28.055	0.2284
	28.0607	0.2423
	28.066	0.2388
	28.0717	0.2364
	28.077	0.241
	28.0827	0.2485
	28.088	0.2653
	28.0933	0.2874
	28.099	0.3179
	28.1043	0.4107
	28.11	0.4536
	28.1153	0.5678
	28.121	0.7001
	28.1263	0.9165
	28.132	1.1452
	28.1373	1.3144
	28.1427	1.4739
	28.1483	1.7795
	28.1537	2.1153
	28.1593	2.3475
	28.1647	2.7072
	28.1703	3.09
	28.1757	3.6464
	28.181	3.7817
	28.1867	4.2719
	28.192	4.3659
	28.1977	4.7851
	28.203	5.0681
	28.2087	4.9165
	28.214	4.977
	28.2193	4.5885
	28.225	4.2891
	28.2303	4.1587
	28.236	3.8939
	28.2413	3.7433
	28.247	3.5006
	28.2523	3.2137
	28.2577	2.9528
	28.2633	2.7936
	28.2687	2.5537
	28.2743	2.3379
	28.2797	2.1997
	28.2853	2.1422
	28.2907	1.9173
	28.296	1.822
	28.3017	1.7521
	28.307	1.6244
	28.3127	1.5714
	28.318	1.4768
	28.3237	1.4308
	28.329	1.4167
	28.3343	1.3555
	28.34	1.2499
	28.3453	1.2032
	28.351	1.2127
	28.3563	1.1334
	28.362	1.132
	28.3673	1.0523
	28.3727	1.0595
	28.3783	0.9979
	28.3837	0.9869
	28.3893	0.9464
	28.3947	0.9527
	28.4003	0.8242
	28.4057	0.8566
	28.411	0.8574
	28.4167	0.8257
	28.422	0.8265
	28.4277	0.7559
	28.433	0.7718
	28.4387	0.7762
	28.444	0.7359
	28.4493	0.7835
	28.455	0.7571
	28.4603	0.751
	28.466	0.7392
	28.4713	0.7107
	28.477	0.6013
	28.4823	0.6358
	28.4877	0.6929
	28.4933	0.6824
	28.4987	0.6463
	28.5043	0.6112
	28.5097	0.6635
	28.5153	0.6535
	28.5207	0.5913
	28.526	0.5906
	28.5317	0.6039
	28.537	0.5947
	28.5427	0.5408
	28.548	0.556
	28.5537	0.5461
	28.559	0.5286
	28.5643	0.5394
	28.57	0.4969
	28.5753	0.5228
	28.581	0.4971
	28.5863	0.5069
	28.592	0.4604
	28.5973	0.495
	28.6027	0.4939
	28.6083	0.517
	28.6137	0.4895
	28.6193	0.4737
	28.6247	0.4812
	28.6303	0.4361
	28.6357	0.4601
	28.6413	0.4774
	28.6467	0.4575
	28.652	0.4502
	28.6577	0.4408
	28.663	0.4213
	28.6687	0.4359
	28.674	0.4213
	28.6797	0.4235
	28.685	0.4524
	28.6903	0.3948
	28.696	0.4387
	28.7013	0.3967
	28.707	0.4029
	28.7123	0.3938
	28.718	0.3945
	28.7233	0.4373
	28.7287	0.4259
	28.7343	0.3823
	28.7397	0.4006
	28.7453	0.4098
	28.7507	0.3807
	28.7563	0.3952
	28.7617	0.3713
	28.767	0.3449
	28.7727	0.3813
	28.778	0.3962
	28.7837	0.3678
	28.789	0.3409
	28.7947	0.3575
	28.8	0.3697
	28.8053	0.3801
	28.811	0.3397
	28.8163	0.3591
	28.822	0.3319
	28.8273	0.3534
	28.833	0.3079
	28.8383	0.3472
	28.8437	0.3015
	28.8493	0.3504
	28.8547	0.3442
	28.8603	0.3148
	28.8657	0.324
	28.8713	0.3273
	28.8767	0.3042
	28.882	0.3163
	28.8877	0.3037
	28.893	0.2892
	28.8987	0.284
	28.904	0.3165
	28.9097	0.303
	28.915	0.3235
	28.9203	0.2978
[truncated: 646 more rows]
