# Supplementary material for: Biosynthesis of barley wax β-diketones: a type-III polyketide synthase condensing two fatty acyl units
Source: Nat Commun. 2023 Nov 10;14:7284. doi: 10.1038/s41467-023-42917-9 (PMC10638390; doi:10.1038/s41467-023-42917-9)
Supplement: Supplementary file 4 — Source Data [file 41467_2023_42917_MOESM4_ESM.zip › Source data files/Figure S4.xlsx]

## Sheet: Sheet1
	Figure S4. Wax analysis of a barley mutant deficient in elongation to very-long-chain compounds (% of total wax).
	Compound Classes	Carbon chain length	Wild type (Ingrid)				average	std	cer6 mutant (emr)				average	std	t test P-Value	Indicator
	n-Alkanes	C25	0.131893	0.119095	0.180193	0.123562	0.138686	0.0281754	0.0549225	0.0835842	0.0916011	0.0895716	0.0799199	0.0170089	0.0117675	*
		C27	0.0988048	0.0982121	0.162192	0.11513	0.118585	0.0301099	0.0842502	0.129074	0.0953377	0.158193	0.116714	0.0335862	0.936577
	1-Alkanols	C24	0.191602	0.06709	0.156819	0.133384	0.137224	0.0525181	0.155744	0.115025	0.292858	0.266665	0.207573	0.0856673	0.210983
		C26	0.705533	0.455811	0.775477	0.663525	0.650087	0.137502	0.251861	0.206809	0.316665	0.343406	0.279685	0.0619487	0.0026781	**
		C28	0.551159	0.353696	0.37152	0.335311	0.402922	0.0999248	0.188837	0.226318	0.249976	0.259869	0.23125	0.0315856	0.0169018	*
		C34	0.543841	0.592997	0.738191	0.817075	0.673026	0.12661	0.526382	0.389685	0.413542	0.392991	0.43065	0.0646881	0.0143279	*
	1-Alkanol esters	C40	0.139517	0.152984	0.163397	0.132452	0.147088	0.0138112	0.1894	0.226335	0.23558	0.228497	0.219953	0.0207477	0.0011041	**
		C42	0.434977	0.408358	0.569722	0.419034	0.458023	0.075265	0.49603	0.530611	0.590542	0.611715	0.557224	0.0533302	0.0750171
		C44	0.542923	0.531536	0.649819	0.503542	0.556955	0.0640823	0.667477	0.644617	0.69923	0.782805	0.698532	0.0604802	0.0182877	*
		C46	0.703201	0.724619	0.923904	0.722593	0.768579	0.103999	0.48286	0.52844	0.56444	0.532373	0.527028	0.033571	0.00446779	**
		C47†	0.376144	0.292116	0.19017	0.315583	0.293503	0.0774524	0.194715	0.174394	0.150734	0.164936	0.171195	0.0184505	0.021877	*
		C48	0.34472	0.427052	0.430855	0.368008	0.392659	0.0430025	0.240931	0.28566	0.271504	0.220268	0.254591	0.0295297	0.00184129	**
	2-Alkanol esters	C31	0.473844	0.477506	0.405023	0.57334	0.482428	0.0691726	0.330432	0.425013	0.358585	0.419016	0.383262	0.0462654	0.0545236
		C35	0.794965	0.914782	1.24323	0.809317	0.940574	0.208723	1.17592	1.0376	1.01255	0.116188	0.835565	0.484935	0.704545
	β-Diketones	C31	57.9189	59.1362	53.1969	58.033	57.0712	2.64058	54.3083	54.8935	51.4106	55.6905	54.0757	1.86488	0.113276
	Hydroxy-β-diketones	C31	19.345	18.6045	17.5601	18.2117	18.4303	0.74654	19.492	14.8706	17.7673	16.952	17.2705	1.91859	0.30287
	Alkylguaiacols	C15	0.115489	0.122741	0.128959	0.12013	0.12183	0.00562001	0.0750114	0.0972312	0.0849443	0.100884	0.0895177	0.0118326	0.00262129	**
		C17	0.977919	1.01031	1.09639	1.01229	1.02423	0.0506226	0.909194	1.04696	1.01425	0.98157	0.987995	0.0589282	0.386953
		C19	0.965704	0.888854	1.33308	1.10743	1.07377	0.195147	1.55499	1.75475	1.76092	1.71734	1.697	0.0966108	0.00123282	**
		C21	0.271981	0.222394	0.4237	0.235253	0.288332	0.0926592	0.346105	0.322947	0.425839	0.50046	0.398838	0.0808215	0.122374
		C23	0.421769	0.253623	0.801698	0.378559	0.463912	0.236208	0.930872	0.876145	1.59194	0.525461	0.981105	0.445075	0.0858989
	Alkylresorcinols	C19	0.837503	0.808253	1.04271	0.959935	0.9121	0.10908	0.922182	1.04445	1.01282	1.21817	1.04941	0.123867	0.147208
		C21	0.261422	0.243053	0.0771139	0.251708	0.208324	0.0877947	0.162341	0.626749	0.0930728	0.337954	0.305029	0.237959	0.474637
	Methylalkylresorcinols	C19	0.251461	0.225177	0.225843	0.112459	0.203735	0.0620686	0.211134	0.172912	0.167327	0.25752	0.202223	0.0416894	0.969054
	Unidentified	-	12.5998	12.8691	17.153	13.5456	14.0419	2.1119	16.0481	19.2907	19.3279	17.1316	17.9496	1.63124	0.0263304	*
	†C47 1-alkanol ester is not shown in the figure.
