# Supplementary material for: Biosynthesis of barley wax β-diketones: a type-III polyketide synthase condensing two fatty acyl units
Source: Nat Commun. 2023 Nov 10;14:7284. doi: 10.1038/s41467-023-42917-9 (PMC10638390; doi:10.1038/s41467-023-42917-9)
Supplement: Supplementary file 4 — Source Data [file 41467_2023_42917_MOESM4_ESM.zip › Source data files/Figure S5.xlsx]

## Sheet: Figure S5A
	Figure S5A. Mass spectrum and fragmentation pattern of (saturated) C21 2-alkanol standard.
	m/z	Relative abundance (%)
	53	0.706938
	54.1	1.0323
	55	6.97249
	56	2.26316
	57.1	8.35885
	58.1	0.990431
	59	1.28349
	59.9	0.328947
	61	2.03349
	66.1	0.239234
	67	1.39354
	68	0.492823
	69	3.2799
	70	1.26675
	71.1	3.00239
	72.1	0.880383
	73	29.5502
	74	3.01555
	75	21.9809
	76	1.88158
	76.9	1.08852
	79	0.325359
	81.1	1.02751
	81.9	0.477273
	83	2.22368
	84	0.435407
	85	1.3744
	86.1	0.196172
	86.9	0.675837
	89	0.796651
	91	1.20933
	95.1	0.72488
	96.1	0.386364
	97	1.64115
	98	0.303828
	99	0.741627
	101	1.66148
	102.1	0.386364
	103	1.45694
	103.9	0.273923
	105	0.261962
	109.1	0.466507
	109.9	0.253589
	111	0.67823
	113	0.476077
	115	1.16388
	117	100
	118	10.0837
	119	4.02751
	120.1	0.222488
	123	0.205742
	124.1	0.270335
	125.2	0.30622
	127	0.246411
	129	1.66388
	129.8	0.202153
	131	0.333732
	133	0.752392
	139.3	0.185407
	141.1	0.25
	143	0.875598
	144	0.251196
	144.9	0.333732
	147	0.955742
	149.1	0.244019
	152	0.199761
	153	0.238038
	155.2	0.222488
	157	0.284689
	180.8	0.206938
	185.1	0.252392
	190.9	0.267943
	192.8	0.239234
	210.9	0.886364
	212	0.27512
	217	0.2811
	233.1	0.514354
	239.1	0.411483
	241.1	0.382775
	242.1	0.222488
	255.1	0.273923
	257.4	0.533493
	283.1	0.392344
	299	2.04546
	300	0.488038
	301.1	0.191388
	313.8	0.221292
	369.3	10.1316
	370.3	3.12799
	371.4	0.720096
	373.2	0.233254
	383.4	0.413876
	384.3	0.258373

## Sheet: Figure S5B
	Figure S5B. Mass spectrum of (saturated) C15 2-alkanol produced by E. coli expressing HvDMH.
	m/z	Relative abundance (%)
	51	0.127678
	52.3	0.127678
	53.1	1.00964
	54	1.04497
	55.1	7.50136
	56	2.54797
	57	6.72724
	58.1	1.02514
	59	2.32237
	60	0.530543
	61	3.03513
	62	0.302459
	62.9	0.225605
	65	0.304319
	66	0.193376
	67	1.95483
	68	0.766685
	69	3.17149
	70.1	1.25942
	71	1.79368
	72	1.33814
	73	37.5297
	74	3.96668
	75	33.0375
	76	2.39426
	77	1.72923
	79	0.592523
	80	0.14999
	81	0.937748
	82.1	0.683013
	83	1.63316
	84.1	0.33159
	85	0.866472
	86	0.229943
	87	0.87081
	88	0.141933
	89	0.705325
	91	0.657601
	92	0.112802
	93.1	0.251636
	94.1	0.145652
	95	0.891263
	96.1	1.16397
	97	1.58605
	98.1	0.263412
	99	0.924732
	99.9	0.187178
	100.9	1.86124
	102	0.583846
	103	1.81723
	104	0.166725
	104.7	0.096068
	109	0.422699
	110	0.563393
	111.1	0.849737
	112	0.122719
	113	0.612976
	113.8	0.095448
	115.1	1.04807
	117	100
	118	10.4076
	119	4.04973
	120.1	0.172303
	123	0.217548
	123.9	0.163626
	125.1	0.358241
	127	0.328491
	129	1.63749
	130	0.340887
	131	0.228084
	133.2	0.173542
	137.1	0.130157
	138	0.153709
	138.2	0.156188
	139.1	0.157428
	141	0.248537
	143	1.00964
	144	0.183459
	145.1	0.191516
	147	0.741273
	148.1	0.168584
	149.1	0.111563
	153	0.14999
	155.1	0.148131
	157.1	0.262793
	166.1	0.218787
	167.1	0.097308
	171.1	0.200813
	181.2	0.104125
	182.2	0.094828
	185	0.218167
	199.1	0.29998
	206.8	0.102886
	208.2	0.243579
	210.5	0.167344
	210.7	0.164865
	211	0.1816
	213.1	0.320433
	214	0.112802
	227.1	0.251636
	283.1	0.296881
	285.2	10.5514
	286.2	2.70974
	287.2	0.54046
	299.2	0.854696
	300	0.307418

## Sheet: Figure S5C
	Figure S5C. Mass spectrum of monounsaturated C15 2-alkanol produced by E. coli expressing HvDMH.
	m/z	Relative abundance (%)
	51.1	0.354776
	52.1	0.301221
	53	2.77984
	54	5.54001
	55.1	18.0015
	56.1	5.8338
	57	2.6441
	58.1	1.42391
	59	3.2332
	60	0.963119
	61	4.50126
	62	0.35259
	63	0.209193
	63.9	0.040221
	65	1.10695
	66	1.0088
	67	10.774
	68	4.5782
	69	8.01098
	70.1	2.59273
	71.1	1.25297
	72.1	2.25282
	73	61.9334
	74	6.72741
	75	63.6822
	76	4.52574
	77	3.34534
	78	0.404178
	79	2.94007
	80	1.1992
	81	8.35898
	82	6.4616
	83	3.41573
	84.1	0.753707
	85	0.749335
	86.1	0.319364
	87.1	1.2298
	88	0.205696
	89	0.835024
	90.1	0.137495
	91	2.60868
	92	0.269306
	93	1.00837
	94	0.521781
	95	7.26602
	96	17.1237
	97	3.3731
	98.1	0.331386
	99	1.12728
	100	0.205258
	101	2.63207
	102	0.839396
	103	1.83946
	104	0.160884
	105	0.198482
	106	0.068857
	107	0.253567
	108	0.296849
	109	5.10108
	110.1	8.73146
	111	1.66808
	112	0.174
	113	0.625831
	114.1	0.140992
	115	1.66218
	117	100
	118	10.4085
	119	3.93117
	120.1	0.214221
	121	0.214658
	122.1	0.104487
	123.1	2.6924
	124.1	2.46245
	125	0.520688
	126.1	0.337944
	127	0.550635
	128	0.216407
	129	2.16778
	130	3.56372
	131	0.563969
	132	0.249633
	133	0.081972
	133.9	0.034975
	135	0.153671
	136.2	0.068857
	137.1	1.07766
	138.1	2.49239
	139	0.513474
	140.1	0.107329
	141	0.443962
	143	9.24035
	144	1.19592
	145	0.4256
	145.9	0.057053
	146.2	0.054867
	147	0.352153
	148.1	0.062299
	149	0.073884
	151	0.528557
	152.1	0.498391
	153	0.235206
	154.1	0.068638
	155	0.551291
	156	0.143834
	157.1	0.665833
	158	0.126347
	159	0.05596
	161	0.033882
	163	0.046342
	164.1	0.044156
	165.1	0.354776
	166.1	1.88252
	167.1	0.284608
	167.9	0.043719
	169	0.480467
	170	0.074103
	171	0.292696
	172	0.112138
	173.1	0.14908
	177.1	0.075852
	178	0.044156
	179.1	0.931642
	180.1	0.382318
	181	0.189083
	182.9	0.095744
	183.1	0.090716
	185.1	0.447896
	186.1	0.082628
	187	0.246791
	188.1	0.034538
	191	0.087437
	193.1	0.259688
	194	0.072136
	195	0.054648
	197.1	0.150392
	199.1	0.776441
	200	0.121975
	201.1	0.184055
	207.1	1.01318
	208.2	4.07107
	209.1	0.796551
	210.1	0.05443
	211	0.115198
	213.1	0.340349
	214.2	0.088967
	221.1	0.086781
	225.2	0.042844
	227.1	0.356525
	228.1	0.105362
	239.1	0.106017
	241.1	0.134434
	242.3	0.047216
	242.9	0.049402
	253.1	0.049402
	255.2	0.50473
	256.2	0.095088
	257	0.06055
	263.2	0.037817
	265.3	0.134653
	266.1	0.04197
	267	0.043719
	269.2	0.118477
	270.3	0.037161
	271.2	0.196296
	272.1	0.056178
	283.2	5.07834
	284.2	1.26368
	285.2	0.314773
	286.1	0.056615
	297.2	0.480685
	298.2	0.674795
	299	0.412047
	300	0.076726
	300.9	0.035631

## Sheet: Figure S5D
	Figure S5D. Mass spectrum of (saturated) C21 2-ketone standard.
	m/z	Relative abundance (%)
	53	4.15361
	54.05	3.84032
	55	33.3199
	56.05	7.97372
	57.05	30.8439
	58	100
	59	66.2355
	60	2.06165
	65	0.717534
	66.95	6.92269
	68	5.66953
	69	13.9565
	70.05	4.84083
	71	44.285
	72	3.93128
	77.05	0.707428
	79	2.1526
	79.2	0.101061
	79.95	0.606367
	81	6.84184
	82	11.2178
	83.05	10.1061
	84.05	3.19353
	85	16.8469
	86	1.33401
	93.05	0.67711
	93.9	0.121273
	94.15	0.222335
	94.9	0.717534
	95	6.06367
	96	14.7953
	97	9.97474
	97.9	0.282971
	98	0.889338
	98.15	1.96059
	99	3.70894
	99.9	0.262759
	100.05	3.77969
	101	0.111167
	109	4.56796
	110	4.92168
	111.05	4.83072
	112	1.27337
	112.15	0.242547
	113.05	3.21374
	113.8	0.101061
	113.9	0.434563
	114.05	2.39515
	116.9	0.101061
	123.05	2.29409
	124.05	2.9712
	125	1.42496
	125.15	1.93027
	126.1	0.626579
	127.05	4.40627
	128.05	0.373926
	137.05	1.18241
	138.1	1.6574
	139.15	0.869126
	140	0.272865
	141.15	0.252653
	151	0.232441
	152.05	0.939869
	153.1	0.151592
	154.2	0.202122
	165	0.111167
	165.9	0.111167
	166.2	0.242547
	168.2	0.121273
	169.15	0.444669
	180.15	0.565942
	180.4	0.121273
	194.2	1.10157
	208.1	1.68772
	208.35	0.373926
	211.1	0.141486
	222.1	0.232441
	224.2	0.131379
	236.2	0.242547
	250.2	3.93128
	251.1	0.111167
	251.25	0.576049
	252.2	4.06266
	253.2	0.899444
	267	0.131379
	267.1	0.232441
	267.25	1.56645
	268.15	0.394138
	281.2	0.757959
	292.25	4.21425
	293.3	0.515412
	295.25	5.4573
	296.25	0.737746
	310.25	11.0258
	311.25	2.65791

## Sheet: Figure S5E
	Figure S5E. Mass spectrum of (saturated) C15 2-ketone produced by E. coli expressing HvDMH.
	m/z	Relative abundance (%)
	50.1	0.193529
	51.1	0.728216
	52.1	0.547092
	53	5.00571
	54.1	4.7427
	55	32.1705
	56.1	8.13443
	57	20.2511
	58	100
	59	46.1245
	60	1.89745
	61.1	0.23881
	63	0.13088
	64.1	0.093043
	65	1.57305
	66	0.850412
	67	8.62445
	68	3.85632
	69	12.3412
	70	4.8649
	71	40.4079
	72	3.26891
	73	2.23489
	74	2.66661
	75	2.59528
	75.9	0.133361
	77	1.33796
	78.1	0.360386
	79.1	2.28141
	80.1	1.06875
	81	5.85364
	82	8.04821
	83	7.48003
	84	4.32339
	85	12.3412
	86	1.34726
	87	1.56436
	88	0.361627
	89	0.218961
	91.1	0.809473
	91.9	0.147628
	92.2	0.154451
	93	0.84731
	93.9	0.518559
	95	5.97335
	96	10.0449
	97.1	6.99744
	98.1	2.85518
	99	1.88505
	100.1	1.51784
	101.1	0.341777
	102.9	0.112892
	104.9	0.266723
	107.1	0.386438
	108	0.305181
	109.1	3.10577
	110	3.2168
	111.1	3.61875
	112.1	1.29454
	113.1	2.30808
	114	1.61522
	115	0.557017
	116.1	0.104828
	117	0.831803
	118	0.161895
	119	0.251836
	121	0.278508
	122.1	0.197871
	123.1	1.45519
	124.1	2.39865
	125.1	2.23737
	126.1	0.97633
	127.1	3.0394
	128	1.01789
	128.9	0.359766
	131	0.155692
	131.9	0.122196
	133	0.285331
	134.1	0.118475
	135.1	0.225164
	136	0.098625
	137.1	1.10349
	138.1	1.94398
	139.1	0.692239
	140.1	0.883287
	141.1	0.728836
	142	0.362247
	143.1	0.199732
	145	0.109791
	147	0.86778
	147.9	0.171199
	149.1	0.26052
	151	0.362867
	152.2	0.723874
	153	0.178642
	155.1	0.418073
	156	0.339296
	157.1	0.10917
	159	0.096765
	161	0.120956
	163	0.120335
	164	0.315105
	165.1	0.356044
	166.1	3.86562
	167.2	0.505533
	168.1	4.05233
	169.1	1.06875
	170.2	0.495608
	171	0.10793
	179.1	0.350461
	180.1	0.299598
	183.1	1.47442
	184.2	0.644477
	185.1	0.144527
	191.1	0.110411
	193.1	0.172439
	197.1	0.896313
	198.1	0.178642
	207	0.486304
	208.1	1.97437
	209.1	0.60726
	210.2	0.155071
	211.1	3.1219
	212.1	0.731937
	225.1	0.124677
	226.2	5.29662
	227.2	1.19033
	228.1	0.221442
	240.1	0.155071
	257	0.232607
	298.9	0.289053
	299.9	0.133982
	451	0.156932

## Sheet: Figure S5F
	Figure S5F. Mass spectrum of monounsaturated C15 2-ketone produced by E. coli expressing HvDMH.
	m/z	Relative abundance (%)
	51	3.81036
	52.1	3.10687
	53.1	24.8672
	54	44.6302
	55	100
	56	14.376
	57.1	17.3731
	58	40.0767
	59	12.5983
	60	0.529849
	61	0.265539
	62	0.156127
	63	0.726851
	65	9.86674
	66	9.31107
	67	72.2266
	68	33.1702
	69	53.9929
	70.1	9.02095
	71	87.5098
	72	5.88611
	73	2.60898
	74	0.355896
	75	3.2046
	76.1	0.514482
	77	10.6904
	78	8.51938
	79	47.5216
	80	36.6345
	81	54.2093
	82	51.5342
	83	33.3301
	84	24.2329
	85	15.9053
	86	2.22604
	87	0.298731
	88.1	0.048867
	89	0.328236
	91	6.77862
	92.1	1.74198
	93	22.1872
	94	13.9728
	95	36.7649
	96	44.4925
	97	56.8253
	98	8.32268
	99	6.55242
	100	1.78839
	100.9	0.229581
	102.2	0.086669
	103	0.340529
	104	0.108183
	105	1.24348
	106	0.921396
	107	11.605
	108	8.38169
	109.1	15.1406
	110.1	17.4641
	111	27.2497
	112	4.35496
	113	2.54874
	114	1.85386
	115.1	0.40968
	116	0.238493
	117	1.72477
	118	0.193007
	119.1	0.508335
	120.1	0.324855
	121	11.8632
	122.1	5.34274
	123.1	6.30655
	124.1	11.9566
	125	43.8238
	126	4.59561
	127.1	3.25131
	128.1	8.85867
	129	1.55758
	130.1	0.165962
	131	0.317172
	132	0.446253
	133.1	0.290126
	135.1	12.6402
	136.1	3.26207
	137.1	3.63641
	138.1	9.90854
	139	5.06983
	140.1	0.938914
	141.1	2.10495
	142.1	10.2282
	143.1	1.23088
	144	0.092201
	145	0.406607
	146.1	0.057779
	147	0.708411
	148	0.213599
	149.1	6.22541
	150.1	3.1081
	151.1	0.888511
	152.2	0.372492
	153.1	1.76934
	154.1	2.12093
	155.1	1.22843
	156.1	5.39683
	157.1	0.628196
	158	0.066692
	158.9	0.085747
	161.1	0.072531
	163.1	2.61052
	164.1	10.415
	165.1	1.63011
	166.1	11.0912
	167.1	2.29704
	168.2	0.310103
	169.1	3.55035
	170.1	0.426891
	171	0.145678
	173	0.073146
	177.1	2.065
	178.1	0.487743
	179.1	0.389088
	180.1	0.682595
	181.1	1.69373
	182	0.186246
	183.1	1.36888
	184.1	0.196081
	185	0.104187
	187	0.071609
	191.1	1.60829
	192	0.222204
	193	0.068229
	195.1	0.523087
	196	0.09005
	201.1	0.070995
	205	0.167499
	206.1	5.83202
	207.1	1.06707
	208.3	0.167191
	209.1	2.95535
	210.1	0.52155
	211	0.068843
	212.9	0.080215
	215.1	0.050711
	216.9	0.053169
	224.1	4.24278
	225.1	0.8378
	226.1	0.09343
	226.9	0.095889
	229.1	0.096504
	243.1	0.128159
	257.1	1.96573
	258.2	0.328236
	259	0.15582
	299	0.236035
	300	0.080215
	301.1	0.047945

## Sheet: Figure S5G
	Figure S5G. Mass spectrum of (saturated) C16 3-hydroxyacid methyl ester (ME) standard.
	m/z	Relative abundance (%)
	51	0.141026
	52.1	0.180561
	53	2.06406
	54	2.00446
	55	15.4031
	56	4.16352
	57	14.5487
	58	1.82921
	59	9.68183
	60	0.78184
	61	2.12778
	61.9	0.120964
	62.9	0.156368
	65.1	0.34578
	66.1	0.296214
	67	4.86806
	68	1.45275
	69	7.21417
	70	2.30599
	71	4.41902
	72.1	2.32664
	73	52.1337
	74	6.14792
	75	19.1937
	76	1.52592
	77	1.6103
	78	0.229536
	79.1	1.68641
	80	0.492117
	81	4.83679
	82	1.29933
	83.1	5.89832
	84.1	1.47753
	85	2.24226
	85.9	0.308015
	87	0.78538
	89	37.6841
	90	3.37047
	91	3.8679
	92	0.251369
	93	0.893953
	94.1	0.292674
	95	3.88796
	96.1	1.74896
	97	4.96778
	98	1.30759
	99.1	1.40849
	100.1	0.390035
	101	5.28524
	101.9	0.635503
	103	3.55162
	104	0.446681
	105	5.26164
	106.1	0.567645
	107	1.92834
	108	0.453172
	109	1.79145
	110	0.685659
	111	2.23341
	112	0.486216
	113	1.23855
	114.1	0.617801
	115	1.81151
	116	1.46101
	117	6.42407
	118	0.638454
	119	3.27429
	120	0.313326
	121	0.475595
	122.1	0.17584
	123.1	0.967121
	124	0.392395
	125	0.758827
	126	0.154598
	127	0.628422
	128	0.445501
	129	6.59401
	130	2.78748
	131	12.0468
	132	2.08294
	133	20.0953
	134	2.2635
	135	1.18486
	136.1	0.201803
	137.1	0.600689
	138	0.34991
	139	0.445501
	140.2	0.103262
	141.1	0.512769
	142	0.206524
	143	4.11277
	144	0.77771
	145	3.03944
	146	1.24681
	146.9	0.767088
	148.1	0.194132
	149.1	0.303885
	150.1	0.097361
	151	0.295624
	152.1	0.427209
	153	0.279102
	155	0.51749
	156	0.201213
	157	0.895723
	159	28.6207
	160	3.67553
	161	1.64688
	162.1	0.135126
	163	0.102082
	165.1	0.251959
	166.1	0.365842
	167.1	0.221275
	168.1	0.103262
	169.1	0.529291
	170.1	0.119784
	171	0.994265
	172	0.340469
	173	1.52238
	175	57.4726
	176	7.45905
	177	2.70546
	178	0.223046
	179.1	0.142206
	180.1	0.161679
	181	0.108573
	183	0.329258
	185.1	1.20315
	186	0.191772
	187.1	0.710442
	188	0.17112
	189	0.252549
	192.1	0.17348
	193.1	0.201213
	194	0.353451
	195.1	0.151057
	197.1	0.253139
	199	0.719293
	200.2	0.181741
	201	1.10402
	202	0.185871
	202.9	0.117424
	203.2	0.147517
	206.1	0.130995
	207.1	0.17584
	208.2	0.545813
	209	0.09028
	211	0.34991
	213.1	0.369383
	214.1	0.136306
	215.1	1.24032
	216	0.251959
	217.2	0.300345
	219.1	0.099721
	221.1	0.153418
	222	0.102672
	227.2	0.43547
	227.9	0.142796
	229.1	0.972432
	230.2	0.17407
	231	0.17348
	236.1	0.489756
	237.2	0.243698
	239	0.092641
	241.2	0.254319
	242	0.112703
	242.2	0.105032
	243.1	1.17128
	244	0.279692
	250.2	0.380004
	251.1	0.102082
	253.3	0.34519
	255.1	0.372333
	257.1	1.25567
	258	0.191182
	259.2	0.165219
	267.3	0.142206
	268.2	0.678578
	269.1	0.447272
	271.1	0.919326
	272.3	0.192362
	281.2	0.102672
	283.2	0.219505
	285.2	8.62974
	286.2	2.15611
	287.2	0.623112
	297.3	0.17643
	298.2	1.18486
	299.2	0.578857
	300.1	0.110933
	301.2	1.72182
	302.1	0.315096
	311.2	3.62066
	312.2	1.21849
	313.2	0.52221
	314.1	0.148697
	325.2	2.78984
	326.3	0.728144
	327.2	2.62639
	328.3	0.734045
	329.2	0.17112
	340.3	0.115063
	341.3	0.265531
	343.2	100
	344.2	27.0723
	345.3	7.2779
	346.3	1.16656
	347.3	0.147517
	357.3	0.211834
	358.3	0.095001

## Sheet: Figure S5H
	Figure S5H. Mass spectrum of (saturated) C16 3-hydroxyacid methyl ester (ME) extracted from E. coli. expressing HvDMH.
	m/z	Relative abundance (%)
	51.1	0.191814
	51.9	0.170653
	53	1.90927
	54	1.95637
	55	15.7165
	56	4.56327
	57	16.1151
	58.1	1.71609
	59	9.49787
	60	1.06829
	61	2.47106
	62	0.152223
	62.9	0.150175
	65	0.838931
	66.1	0.29011
	67	4.83221
	68	1.50516
	69.1	8.41525
	70.1	2.11542
	71	4.74757
	72.1	2.34273
	73	56.5476
	74	6.53806
	75	21.4122
	76	1.62667
	77	1.60619
	77.9	0.189766
	79.1	1.38229
	80	0.432776
	81	4.74006
	82	1.14201
	83	6.5524
	84	1.3741
	85	2.18436
	85.9	0.235501
	87	1.09628
	89	36.9757
	90	3.31955
	91	3.37279
	92.1	0.205466
	93	1.15703
	94.1	0.490798
	95	3.79259
	96	1.80824
	97	5.37011
	98	1.16795
	99	1.41983
	100	0.397963
	101	5.53257
	102	0.762478
	103	3.77758
	104	0.619812
	105	5.26499
	106	0.60616
	107	1.73998
	108.1	0.386359
	109	2.04989
	110	0.8205
	111	2.06354
	111.9	0.401376
	113	1.12563
	114	0.486703
	115	2.06217
	116	1.684
	117	6.35512
	118	0.68466
	119	3.15845
	120	0.309906
	121.1	0.604795
	122.1	0.200005
	123.1	1.1543
	124	0.365198
	125.1	0.535851
	126	0.253932
	127.1	0.561107
	128	0.473733
	129	6.66093
	130	3.35845
	131	12.0194
	132	2.18573
	133	20.2654
	134	2.26286
	134.9	1.49629
	136.1	0.152905
	136.3	0.15154
	137.1	0.604112
	138	0.346085
	138.9	0.349498
	140.1	0.135157
	141	0.520833
	142.1	0.300349
	143	4.85133
	143.9	0.817087
	145	2.68062
	146	1.1386
	147	2.73659
	148	0.595238
	149.1	0.670325
	150	0.190449
	151.1	0.447111
	152	0.341989
	153	0.264854
	155.1	0.649847
	156	0.308541
	157	0.875109
	159	26.7366
	160	3.19258
	160.9	1.19457
	162.1	0.137205
	163.1	0.10444
	165	0.360419
	166.1	0.258028
	167	0.207514
	169	0.36315
	170	0.192497
	171.1	0.994566
	172.2	0.429363
	173	1.4055
	175	55.1059
	176	7.12443
	177	2.76322
	178	0.226627
	179.2	0.126966
	180.9	0.279189
	183.1	0.285332
	185	0.854631
	186.1	0.245058
	187	0.526977
	188.1	0.16451
	189.1	0.524929
	191	0.380898
	192.2	0.320828
	193	0.520151
	194	0.433459
	195	0.267584
	197.1	0.200688
	199.1	0.858044
	200.1	0.217071
	201	1.12017
	202.1	0.199323
	203.1	0.113314
	204	0.264171
	205	0.105805
	206	0.131744
	207	0.460081
	208	0.275093
	209.1	0.146079
	211	2.05125
	212	0.260075
	213	0.415028
	214.2	0.125601
	215.1	1.00481
	216.1	0.191814
	217.1	0.529707
	218.1	0.147444
	219.2	0.217071
	220.1	0.109218
	221.1	0.103074
	222	0.126283
	225	0.235501
	227	0.501038
	228	0.136522
	229.1	1.07375
	230.1	0.158366
	231.3	0.131744
	233	1.13109
	234	0.238232
	235	0.155636
	236.1	0.382263
	237.2	0.247788
	240.9	0.370659
	242.2	0.129696
	243.1	1.07784
	243.9	0.208879
	245.2	0.103757
	250.2	0.260758
	253	0.28738
	255	0.219801
	257.1	1.94476
	258.1	0.451889
	259.3	0.174066
	268.3	0.536533
	269.2	0.422537
	270.1	0.191814
	271.1	0.750191
	272.1	0.27441
	273.2	0.152905
	283	0.754287
	284	0.346085
	285.2	7.97291
	286.2	1.85807
	287.1	0.541312
	288.1	0.192497
	295.2	0.119457
	297.2	0.139936
	298.3	1.27102
	299	5.49298
	300.1	1.5666
	301.2	2.0649
	302.2	0.415711
	311.2	3.3018
	312.2	0.830057
	313.3	0.482607
	314.1	0.957023
	315.1	0.31605
	325.2	1.85125
	326.2	0.48602
	327.2	2.1318
	328.2	0.622543
	329.1	0.181575
	331.2	0.306493
	340.3	0.103757
	341	0.509229
	343.2	100
	344.2	26.1686
	345.3	6.76401
	346.2	1.11675
	347.3	0.106488
	357.3	0.330384
	373.3	0.477829
	374.1	0.176114

## Sheet: Figure S5I
	Figure S5I. Mass spectrum of (saturated) C20 2- hydroxyacid methyl ester (ME) standard.
	m/z	Relative abundance (%)
	53	0.860286
	54.1	0.81252
	55	9.08052
	56.1	2.68033
	57.1	17.8459
	58	1.49947
	59	5.77726
	60	0.587969
	60.9	0.696305
	65	0.192543
	65.9	0.173338
	67	3.06394
	68	0.932182
	69.1	6.88968
	70	1.18874
	71.1	6.81827
	73	41.3489
	74	4.05029
	75	9.2578
	76	0.665774
	77	0.63869
	79	0.512626
	81	3.54997
	82.1	1.26556
	83	8.63142
	84.1	0.775587
	85	4.14188
	86	0.3255
	87	0.940553
	89	20.0559
	90	2.06479
	91	3.41702
	92	0.293492
	93	0.414139
	94.1	0.19402
	95	3.77403
	96	1.07499
	97	8.0533
	98	0.827785
	99	0.981918
	100	0.238339
	101	2.6887
	101.9	0.361941
	103	10.0378
	104	0.882938
	105	1.05381
	106	0.088639
	107	0.868165
	108	0.107351
	109.1	1.88406
	110	0.344213
	111	3.37417
	112	0.323531
	113	0.699259
	113.9	0.148716
	114.2	0.157087
	115	1.90622
	116	1.09124
	117	1.18628
	118	0.242279
	119	1.5886
	120	0.173338
	121	0.235384
	123	0.777557
	124.1	0.197959
	125	0.778542
	126	0.161027
	127.1	0.535771
	129	10.1599
	130	1.23109
	131	2.1096
	132	0.311712
	133	0.264438
	135	0.109813
	137.1	0.338304
	138.2	0.096517
	139.1	0.193527
	140.9	0.208793
	141.9	0.122617
	143	1.62307
	144	0.274779
	145	1.90671
	146	2.40161
	147	0.456488
	148.1	0.103904
	151.1	0.202884
	152.2	0.104396
	155.1	0.173338
	157.1	0.44467
	159	8.98204
	160	1.27295
	161	1.05628
	162	0.823846
	162.9	0.207808
	165	0.082729
	169	0.17186
	171.1	0.716002
	172.1	0.158564
	173	0.446147
	179.1	0.149701
	183	0.241294
	185	1.02771
	186	0.203869
	187	0.285121
	197	0.1172
	199	0.38213
	200	0.086176
	201.1	0.387055
	202	0.103904
	213	0.390502
	214	0.07879
	215	0.421525
	216	0.096025
	225	0.078297
	227.1	0.450579
	229	0.295954
	241.2	0.411184
	242.2	0.150685
	243	0.569256
	244	0.11917
	255.1	0.472739
	256	0.165459
	257.1	0.688918
	258	0.131973
	263.3	0.199437
	269.2	0.380653
	270.1	0.141329
	271	0.519028
	272.1	0.15167
	283.2	0.205346
	284.2	0.075835
	285.2	0.407245
	286.1	0.179247
	297.2	0.106366
	299.2	0.366373
	300.1	0.13739
	311.2	0.126556
	311.4	0.128526
	313.1	0.229475
	314.1	0.085191
	325.4	0.161519
	327.2	0.105381
	328.1	0.115723
	339.3	0.604219
	340.3	0.25065
	341.3	0.198944
	342.1	0.107351
	353.3	0.29103
	355.3	100
	356.3	29.1089
	357.3	7.13885
	358.3	1.29068
	359.4	0.168906
	367.2	0.307773
	368.3	0.09898
	369.2	0.124586
	371.3	3.7371
	372.3	1.07105
	373.3	0.358986
	382.3	0.165459
	397.3	0.180232
	399.3	40.947
	400.3	12.3661
	401.3	3.61547
	402.3	0.606681
	414.3	1.17791
	415.3	0.359478
	416.4	0.118677

## Sheet: Figure S5J
	Figure S5J. Mass spectrum of (saturated) C16 fatty acid methyl ester (ME) standard.
	m/z	Relative abundance (%)
	50.2	0.079888
	51.1	0.318703
	52.1	0.336202
	53.1	3.14791
	54.1	2.90874
	55.1	37.6146
	56.1	6.98041
	57.1	20.8238
	58.1	1.35985
	59.1	19.0995
	60.1	0.590726
	61	0.23143
	62	0.023765
	63.1	0.042204
	65.1	0.775879
	66.1	0.405439
	67.1	5.19198
	68.1	1.95993
	69.1	18.1428
	70.1	3.07273
	71.1	6.73407
	72.1	0.537423
	73.1	4.57364
	74.1	100
	75.1	17.0973
	76.2	0.897972
	77	0.61749
	78	0.199788
	79.1	1.87221
	80	0.430771
	81.1	3.84109
	82.1	1.37811
	83.1	11.655
	84.1	3.98287
	85.1	3.56539
	87.1	70.2796
	88.1	6.0495
	89.1	0.637675
	90	0.066417
	91	0.316913
	92.2	0.030165
	93.1	1.01183
	94.1	0.275783
	95.1	2.5038
	96.1	1.21949
	97.1	8.37248
	98.1	3.50918
	99.1	0.871835
	100	0.428488
	101.1	7.98006
	102	1.01828
	103	0.073488
	104.2	0.006937
	104.5	0.010607
	105.1	0.077964
	106	0.048828
	107.1	0.906207
	108.2	0.243201
	109.1	1.37668
	110.1	0.51594
	111.1	3.52386
	112.1	0.940221
	113.2	0.489848
	114.1	0.152482
	115.1	4.26966
	116.1	1.35197
	117.2	0.089869
	117.9	0.017857
	118.2	0.022109
	119	0.09797
	120.3	0.017007
	121.1	0.955617
	122.1	0.176426
	123.1	0.756903
	124.1	0.378407
	125.1	1.478
	126.2	0.316555
	127.1	0.244991
	129.1	9.73018
	130.1	2.14038
	131.2	0.188778
	132.3	0.009354
	133.1	0.072817
	134.3	0.014725
	135.2	0.758335
	136.2	0.193701
	137.2	0.311497
	138.1	0.295833
	139.2	0.73542
	140.3	0.169086
	141	0.073175
	143.1	28.4057
	144.2	3.04981
	145.2	0.404678
	146	0.013919
	147.2	0.017365
	147.9	0.026137
	149.2	0.42455
	150.1	0.122988
	151.2	0.114977
	152.2	0.163939
	153.2	0.410675
	154.2	0.096895
	155.2	0.065164
	156.1	0.038579
	157.2	4.30475
	158.1	0.791275
	159.1	0.106831
	160.1	0.032179
	161.1	0.019871
	163.2	0.312393
	164	0.057824
	165.3	0.141472
	166.2	0.106965
	167.2	0.279408
	168.2	0.162775
	169.1	0.041309
	170	0.036923
	171.2	9.75023
	172.2	1.42967
	173	0.138428
	174.3	0.015038
	175.4	0.008951
	176	0.008056
	177.1	0.319598
	178	0.022601
	178.4	0.018663
	179.4	0.031329
	179.8	0.015754
	181.3	0.179603
	182.1	0.048604
	183.1	0.032985
	185.2	10.7871
	186.2	1.60726
	187.2	0.193254
	189.6	0.008906
	191.1	0.117125
	191.4	0.097477
	192.5	0.078367
	194.2	0.290731
	195.2	0.26079
	196.3	0.540287
	197.4	0.080828
	199.2	9.3349
	200.2	1.42286
	201.2	0.142143
	202.4	0.042518
	205.3	0.100565
	206.1	0.016246
	207.4	0.019513
	209	0.150065
	209.3	0.156152
	210.4	0.06776
	211.4	0.020811
	212.3	0.039071
	213.2	4.14614
	214.2	0.715236
	215.3	0.108308
	219.3	0.173964
	220.3	0.149214
	221.2	0.097611
	222.2	0.012173
	223.5	0.108666
	224.2	0.006803
	224.9	0.016649
	227.3	24.5474
	228.3	3.83679
	229.2	0.383777
	230.3	0.031015
	231.6	0.008727
	236.3	0.026271
	237.1	0.272874
	239.3	11.0822
	240.4	1.84356
	241.2	7.20669
	242.3	1.18297
	243.5	0.113634
	244.1	0.008683
	244.9	0.007608
	252.3	0.009757
	255.2	0.116543
	255.4	0.104504
	257.3	0.018573
	257.9	0.013874
	260.9	0.007429
	263.5	0.006892
	265.6	0.008101
	267.5	0.009264
	269.1	0.134311
	270.4	21.0042
	271.4	4.74371
	272.4	0.520684
	273.3	0.020722
	275.8	0.007743
	280.1	0.009399
	283.8	0.008101
	295.8	0.008862
	296.5	0.007385
	299.3	0.014859
	299.8	0.009846
	300.7	0.008056
	305.2	0.010965
	308.3	0.024034
	309.2	0.011815
	310.4	0.022243
	313	0.008683
	333.9	0.011681
	341.1	0.024481
	348.7	0.007519
	352.9	0.014501
	356	0.018081
	366.1	0.007743
	370.4	0.022646
	371.3	0.011905
	371.9	0.00913
	374.3	0.027972
	382.7	0.014098
	383.9	0.018618
	385.5	0.009264
	386.1	0.006892
	393.3	0.016515
	398.4	0.01186
	399.2	0.013427
	406.9	0.007966
	412.5	0.015441
	414	0.009399
	415.1	0.007027
	422.4	0.011323
	428.9	0.009488
	432.1	0.02202
	433.5	0.015262
	443.9	0.014322
	445.9	0.013874
	451.2	0.007161

[truncated: 3 more sheets: Figure S5K, Figure S5L, Figure S5M]
