# Supplementary material for: Biosynthesis of barley wax β-diketones: a type-III polyketide synthase condensing two fatty acyl units
Source: Nat Commun. 2023 Nov 10;14:7284. doi: 10.1038/s41467-023-42917-9 (PMC10638390; doi:10.1038/s41467-023-42917-9)
Supplement: Supplementary file 4 — Source Data [file 41467_2023_42917_MOESM4_ESM.zip › Source data files/Figure S6.xlsx]

## Sheet: Figure S6A
	Figure S6A. Mass spectrum of the dimethyldisulfide (DMDS) adduct of monounsaturated C15 2-ketone produced by E. coli expressing HvDMH.
	m/z	Relative abundance (%)
	50.1	0.3994
	51	0.7782
	52.1	0.6351
	53	7.4806
	54	5.4537
	55	75.7982
	56	7.531
	57	13.21
	58	5.9925
	59	6.4269
	60.1	2.6047
	61	56.8134
	62	2.0791
	63	2.8918
	63.9	0.4132
	65	4.0135
	66.1	2.0618
	67	31.0807
	68	5.7571
	69	23.7083
	70	4.5032
	71	13.8257
	72	2.0588
	73	10.8911
	74	10.5763
	75	7.8432
	76	0.9529
	77	10.9943
	78.1	1.3491
	79	15.1375
	80	3.5527
	81	24.8565
	82	7.0992
	83	15.6335
	84	3.9493
	85	9.8739
	87	19.2655
	88	2.2267
	88.9	2.9623
	91	12.1135
	92	1.2235
	93	8.0333
	94	3.7013
	95	14.9977
	96	7.9338
	97	59.0593
	98	6.335
	99	4.8356
	100	0.933
	101	3.0907
	102	0.5934
	103	1.848
	104	0.5358
	105	2.0975
	106	0.7934
	107	17.3545
	108	2.3523
	109	12.3615
	110	3.4067
	111	9.544
	112	2.0722
	113	6.4332
	114	2.1965
	115	2.9056
	116	0.7503
	117	1.4229
	118	0.3656
	119	1.1253
	120	0.5711
	121	3.2141
	122.1	0.7008
	123	4.7663
	124	16.5097
	125	71.2156
	126	7.5285
	127	6.5289
	128	2.0233
	129	9.7052
	130	1.0846
	131	2.4137
	132	0.4054
	133	1.0289
	134.1	0.3094
	135.1	2.9295
	136	0.5967
	137.1	1.7806
	138.1	1.1156
	139	1.8001
	140	1.0319
	141	3.4696
	142	0.9326
	143.1	1.4964
	144	22.107
	145	100
	146	10.7463
	147	6.3954
	148.1	0.6916
	149	3.3374
	150	0.5476
	151	1.1423
	152	0.7376
	153.1	1.1895
	155	20.4993
	156	2.7269
	157	5.6375
	158	0.714
	159	0.8353
	159.9	0.1445
	160.2	0.1355
	161	0.4974
	162	0.1571
	163.1	1.7351
	164.1	1.4084
	165	2.7306
	166.1	0.9757
	167	0.909
	168.1	0.4449
	169.1	0.7206
	170	0.2737
	171	1.1288
	172	6.7416
	173	41.9982
	174	4.9791
	175	5.5998
	176.1	0.7749
	177	0.7643
	178.1	0.3534
	179	0.8682
	180.1	0.5343
	181.1	0.7845
	182	0.322
	183.1	0.6229
	184.1	0.1881
	185	1.1283
	186	0.2634
	187	0.3479
	187.9	0.1432
	189.1	1.0125
	190.1	0.1953
	191	0.4172
	192.1	0.2315
	193	0.9684
	194.1	0.4606
	195	0.5308
	196	0.3429
	197.1	2.3874
	198.1	0.4051
	199.1	0.7563
	200.1	0.8397
	201.1	1.4969
	202.2	0.2274
	203.1	0.5868
	204.1	0.2603
	205.1	5.0144
	206	1.2643
	207.1	1.0695
	208	0.3811
	209.1	0.4065
	210.1	0.2302
	211.1	0.6482
	212.1	0.1983
	213.1	1.1389
	214	0.1781
	215.1	0.169
	216	0.0768
	217	0.2666
	218.1	0.0878
	219.1	0.3084
	220.1	0.1278
	221.1	0.5248
	222.1	1.5088
	223.1	2.4578
	224.1	0.9206
	225.2	0.9722
	226.2	0.231
	227.1	0.7854
	228.1	0.2952
	229.1	8.3858
	230.1	1.2906
	231.1	0.3605
	232.1	0.0966
	233.1	0.634
	234.2	0.1489
	235.1	0.3243
	236	0.1786
	237.1	0.4211
	238.1	0.3218
	239.1	0.7236
	240.2	0.1884
	241	0.2309
	242.1	0.1457
	243.1	0.809
	244.2	0.1671
	245	0.24
	246.2	0.0993
	247.2	0.1286
	248.1	0.0862
	249.1	0.2457
	250.2	0.318
	251.1	1.0962
	252.2	0.5347
	253.1	0.4708
	254.1	0.1364
	255.1	0.8186
	256.1	0.6207
	257.2	1.0404
	258.1	0.1799
	259.3	0.105
	260.1	0.1372
	261.1	0.1918
	262.1	0.1542
	263.1	0.9733
	264.1	0.3602
	265.1	0.2022
	266.1	0.1158
	267	0.2678
	268	0.1289
	269.1	0.4258
	270.2	0.7283
	271.1	3.9191
	272.1	0.8913
	273.2	0.4567
	274.1	0.0869
	275	0.1046
	276.2	0.0538
	277.2	0.2331
	278.1	0.3835
	279.1	0.3322
	280.2	0.2612
	281	0.3873
	282.2	0.1237
	283.2	1.7093
	284.3	0.3446
	285.2	0.1607
	286.1	0.0703
	287.1	0.1113
	287.9	0.1023
	289.2	0.1103
	290	0.037
	291.1	0.0762
	292.2	0.121
	293.1	0.1029
	294.3	0.1213
	295.2	0.6636
	296.2	0.3497
	297.1	0.153
	298.1	0.0521
	299.2	0.116
	300.1	0.1028
	301.1	0.0633
	302.1	0.0548
	303.2	0.1253
	304.2	0.0607
	305.4	0.0618
	306.2	0.1166
	307.4	0.0755
	308.2	0.0535
	309.1	0.088
	310.4	0.0274
	311.3	0.1803
	312.3	0.1426
	313.3	0.1668
	314	0.0821
	315	0.0774
	318.1	56.4004
	319.1	11.8114
	320.1	9.019
	321.2	1.6174
	322.2	0.6432
	323.1	0.1224
	324.1	0.144
	325.1	0.0747
	325.7	0.0386
	326.2	0.0949
	327.3	0.0755
	328.3	0.0866
	329.3	0.0587
	330.3	0.1622
	331.1	0.0511
	332.5	0.0543
	333.1	0.0384
	334.1	0.6101
	335.1	0.1042
	336.2	0.0826
	337.3	0.0437
	340.3	0.0511
	340.7	0.0452
	342.3	0.079
	342.9	0.0401
	343.3	0.0548
	344.2	0.0629
	345.2	0.0513
	346.3	0.0478
	348.4	0.0349
	350.2	0.0264
	355.2	0.1604
	356	0.0549
	356.9	0.0631
	358.4	0.0537
	358.8	0.0341
	360.1	0.0255
	369	0.0565
	369.5	0.0268
	369.8	0.0255
	371.3	0.0264
	384.1	0.0291
	385.2	0.0266
	401.1	0.0299
	402	0.0269
	414.9	0.0439
	416.2	0.0349
	429.2	0.1904
	430	0.0752
	430.6	0.0264
	431.1	0.0343
	432.1	0.0419

## Sheet: Figure S6B
	Figure S6B. Mass spectrum of the dimethyldisulfide (DMDS) adduct of monounsaturated C17 2-ketone produced by E. coli expressing HvDMH.
	m/z	Relative abundance (%)
	52.9	7.8951
	53.9	4.3802
	55	73.5455
	56.1	8.2546
	57	27.3599
	58	20.0107
	58.9	7.0164
	60.1	2.9956
	60.9	50.7922
	62.1	2.4364
	63.1	2.5696
	65.2	3.1953
	65.9	2.3299
	67	24.1379
	67.9	5.5119
	69	29.8096
	69.9	7.1362
	71	35.6011
	71.9	2.4231
	72.9	7.9483
	74	12.7679
	74.9	7.3492
	77	6.7102
	79	16.9352
	80	3.0355
	81.1	25.2829
	81.9	4.7131
	83	15.2443
	84	4.1406
	84.9	15.2842
	86.9	21.0891
	87.9	3.0355
	88.9	2.4764
	91	5.3788
	92.9	12.9943
	94.1	4.4468
	95	26.2948
	96	6.9897
	96.9	30.6351
	98	2.5829
	99.1	5.7516
	100.9	4.8063
	103	5.5385
	105	2.8092
	107	10.7309
	108	2.7027
	109	8.5341
	109.9	2.0903
	111.1	5.432
	113.1	4.0607
	115	2.4231
	118.9	3.3551
	121.2	4.4069
	123	8.2546
	124	3.1554
	125	5.9513
	127	3.8743
	129	4.8063
	130.8	2.0903
	135.1	12.5416
	136.9	4.287
	138.9	2.9424
	141.1	2.8625
	143	5.7383
	144	10.2117
	145	57.9417
	145.9	4.9927
	147.1	5.2989
	148.9	6.111
	152	3.5947
	153	4.9927
	155.1	3.5947
	157	2.716
	159.1	3.0222
	169	2.9024
	175.1	2.5296
	181.2	2.1435
	183.1	3.861
	201	100
	202.1	17.2414
	203.1	9.9854
	252.9	2.0104
	271	3.5947
	299.2	3.8477
	346.2	23.1261
	347	5.7915
	348.3	4.3137
