# Supplementary material for: Biosynthesis of barley wax β-diketones: a type-III polyketide synthase condensing two fatty acyl units
Source: Nat Commun. 2023 Nov 10;14:7284. doi: 10.1038/s41467-023-42917-9 (PMC10638390; doi:10.1038/s41467-023-42917-9)
Supplement: Supplementary file 4 — Source Data [file 41467_2023_42917_MOESM4_ESM.zip › Source data files/Figure S7.xlsx]

## Sheet: Sheet1
	Figure S7. GC-MS analysis of deuterium-labeled β-diketone products from yeast in vivo assay.
	Retention time	Relative abundance (Figure S7A)					Relative abundance (Figure S7B)							Relative abundance (Figure S7C)						Relative abundance (Figure S7D)
		m/z 100	m/z 101	m/z 102	m/z 103	m/z 104	m/z 50	m/z 66	m/z 82	m/z 98	m/z 62	m/z 78	m/z 94	m/z 211	m/z 212	m/z 213	m/z 253	m/z 254	m/z 255	m/z 239	m/z 270	m/z 271	m/z 281	m/z 312	m/z 313
	25.196	2179	361	69	441	353	443.667	675.333	5250	2018	94.6667	399.333	1214	2136	883	3242	1262	8276	23092	50434	138	629	2277	67	109.333
	25.212	1686	552	162	445	398	241	560.333	4439	1556.67	141	399.667	1241.33	1785	1057	3206	1118	6714	21140	42850	208	574	1942	76	178
	25.229	1233	351	187	545	286	241	460.667	3020	1219.67	108	402.333	1257	1399	932	3835	827	5247	17828	34458	134	519.333	1603	118	211.333
	25.245	1081	-2	178	574	366	0	389	2210.67	1018.33	83.6667	390.667	1160.67	1276	806	3169	835	3576	12988	22114	140	633.667	1274	17	230
	25.262	632	346	155	363	375	0	445.667	1633.67	768	44.3333	351.333	1064.33	1004	584	3494	492	2340	10332	14474	260	550	667	228	174
	25.278	522	188	195	415	394	218.333	402	1585	668	14.3333	313	996.333	907	597	3354	634	1729	7251	9147	219	564.333	607	77	228.333
	25.294	365	298	191	391	188	218.333	391.333	1370	505.667	-4.6667	328	966	1081	648	3531	766	1343	6437	5931	112	475	261	148	214.333
	25.311	459	209	197	498	139	218.333	374	1012	362	10	399.667	1001	599	437	3242	285	840	5215	3860	71	620	368	114	188
	25.327	233	202	98	592	263	0	321	959.333	310	20.3333	459	890.667	564	412	3428	418	403	4584	2627	169	701	487	101	117
	25.344	306	83	87	581	159	0	287.333	857.667	307.333	59	536	801	939	491	2699	688	533	4104	2251	182	781.333	413	168	150
	25.36	184	63	29	524	129	208.667	225	981.667	237	77	480.333	778	450	423	2270	545	533	3205	1659	356	708	532	122	239.667
	25.377	165	50	43	384	200	208.667	300	985	263.333	101.667	408	713.667	834	581	2120	206	370	2810	1279	156	723.333	719	68	282
	25.393	165	139	95	811	140	458.333	331	980	310	94.6667	333.333	603.667	910	378	1731	328	614	2158	1152	287	640.333	582	153	253.667
	25.409	165	139	95	811	140	249.667	436	891.667	694	133.667	296	498	910	378	1731	328	614	2158	1152	287	667.333	582	153	212
	25.426	0	111	315	506	230	496	435.667	768	736	131	241	533.667	771	555	1466	458	594	1879	1398	497	613.667	729	52	126.667
	25.442	211	234	279	396	199	246.333	373	754	739	127.667	250	615	843	596	1410	365	320	1898	1545	292	652.667	940	26	111.667
	25.459	157	151	67	900	377	425.333	331	802	659.667	94	266.333	673	522	562	1647	417	342	1458	916	348	663	988	192	86.3333
	25.475	97	373	151	1091	191	179	263	737	607.333	96.6667	332	700.333	941	512	1387	423	363	1167	1310	177	694.667	946	228	131.333
	25.492	137	197	148	863	121	358.333	284	847.667	566.667	76.3333	260.667	576.667	700	373	1438	758	352	1027	1257	199	656.667	1147	190	127
	25.508	255	322	28	840	197	352.333	295.333	1019.67	365.667	86.3333	299.333	598.667	719	391	1274	528	328	1197	909	289	663.667	693	301	191.667
	25.524	211	320	216	1090	912	352.333	313	1164.67	388	99	273.333	496.667	776	360	1471	805	259	827	713	185	590.667	1583	208	213
	25.541	279	117	143	1076	310	333.667	334	1161	463.333	124.333	314.333	465.667	875	495	1350	534	383	694	842	266	575.333	1053	100	216.667
	25.557	239	281	0	1355	230	348.333	287	1049.33	714	102	312	402	940	665	1552	419	205	857	802	242	459.667	1193	53	243.333
	25.574	153	0	191	911	160	556.333	264	1146.33	759	87	341.333	406.667	767	347	1231	636	389	580	457	339	446.333	1195	186	267.667
	25.59	348	79	93	1086	183	395.667	197	1413	901	82	347.667	437	511	400	1207	831	268	481	681	292	374.333	666	176	322.333
	25.607	207	127	220	961	162	208	221.333	1593.33	679	71	232.667	376.333	522	300	1087	385	305	406	492	396	374.333	761	154	346
	25.623	290	49	196	881	137	209.667	228.333	1708	750	66	280.333	374.333	810	266	1187	564	245	390	706	451	351.667	970	73	334.333
	25.639	347	133	181	820	565	419	283	1599.33	560.667	62.6667	232.667	434.333	507	554	1140	827	49	334	629	184	406	683	139	348.667
	25.656	94	122	632	882	66	419	254	1375	747.667	83.3333	377.667	550.667	891	351	591	487	122	289	288	25	404.667	396	125	399
	25.672	258	429	184	824	13	445.667	335	1091	717.333	61	392.667	589.333	732	343	1082	601	175	599	674	211	378.667	349	85	431.667
	25.689	212	47	118	643	137	437.333	367.333	890	727	112	456.333	579.333	407	315	854	289	46	618	524	176	344.667	493	126	507
	25.705	40	235	282	999	402	645.667	437	966.333	816.333	154	468.667	639.333	745	208	1195	222	127	608	389	222	391	0	5	581.667
	25.722	336	247	127	764	296	642	412.333	1092.33	764.333	209	394.667	639	183	240	1326	255	187	985	747	323	380.667	124	68	792.667
	25.738	270	404	188	896	164	441	481.333	1273	930.667	201.333	362.667	603.333	799	336	1178	417	56	1295	657	419	391.667	360	121	831
	25.754	143	447	279	1102	279	232.667	467.333	1372	874.667	261.667	258.667	601.333	711	277	1332	380	15	1078	751	587	363.667	625	156	878
	25.771	271	259	181	987	107	0	450.333	1192	1149.67	247	338	665	361	411	1383	500	302	1215	805	570	348.667	87	94	829
	25.787	126	297	147	786	383	287.333	478	1157	1188.67	235	384.333	657.333	462	191	1387	316	259	1254	817	587	367	342	120	857.667
	25.804	177	372	195	602	199	590.333	560.333	1121	1409.67	195	433.667	487	348	190	1129	66	98	869	541	845	317	191	114	780.667
	25.82	121	492	242	601	140	590.333	624.667	1391.67	1528.67	245	430.667	471.333	266	280	714	179	122	998	769	686	401.667	46	92	683.333
	25.837	202	477	178	762	248	303	625.333	1481.33	1711.67	277.333	442	509.333	247	281	1160	157	50	619	448	776	369.667	499	152	583.667
	25.853	117	124	176	367	222	270.667	541.667	1479.33	1764	272	416.667	574.333	342	235	723	109	143	789	568	727	399.333	399	134	500
	25.869	176	169	152	633	267	533.333	539	1367	1742.67	293.333	379	559	0	282	851	75	136	633	293	598	296.667	198	281	462.667
	25.886	174	273	194	389	121	533.333	497	1359	1677.33	350.333	366.333	569.667	500	276	597	167	115	768	200	796	340	480	273	475.667
	25.902	261	256	190	538	97	582	595.667	1534.33	1637.67	385.333	404.667	547.667	837	317	612	37	203	891	446	547	286.333	288	397	374.333
	25.919	92	269	316	521	171	845	751.333	1837.33	1651.67	402	438.667	556.667	860	412	607	161	68	641	441	573	333.667	735	327	382.333
	25.935	80	473	138	320	84	1575	1281.33	2302.33	1882.33	520	524	689	268	229	856	0	0	991	328	539	365	1004	226	375.667
	25.952	399	304	301	631	308	2469	2188.67	2900	2267	833	711	957	300	348	810	202	170	478	254	697	554.667	703	199	487.667
	25.968	195	568	552	779	905	3825.33	3369.33	3591	2968	1432	1094.67	1316.33	935	501	820	705	393	710	169	921	810.333	331	496	543.667
	25.984	604	732	1196	1833	1357	5357.67	4915	4480	3962.67	2076.67	1521	1697.33	1430	582	439	1411	698	595	273	1173	1000.33	972	859	604.667
	26.001	827	1181	2109	2712	2949	6712.67	6304.67	5404.67	4789	2626.33	2053.67	2191.33	2988	969	538	1980	1130	752	474	1829	1220.67	912	1416	751.667
	26.017	947	1744	3127	4319	4410	7465.67	7390.67	5981.33	5424	3078	2279	2482.67	4687	1480	438	3014	1804	826	315	2525	1397	90	2008	902.667
	26.034	1643	2466	4573	5815	6749	7503.33	7465	5755.33	5542.33	3109.33	2276	2581.67	6284	2121	590	4451	2357	851	758	3248	1454	436	2894	1004.67
	26.05	1828	3060	5847	6703	7923	6993.33	6857	5238.33	5315.67	2893.67	2002.67	2409.33	7485	2191	861	5640	2712	1305	811	3606	1358	158	3028	1049.67
	26.067	2386	3333	5711	6604	7413	6011.33	5711.67	4634.67	4791.33	2454	1748	2110.67	8090	2060	908	6326	2957	1154	705	3533	1150.33	663	3171	1028
	26.083	2338	3403	5545	6146	6721	3711.33	4524.67	4173.67	4303	2018	1495.67	1839	8304	2482	663	5946	2772	1359	784	3025	1037	500	2469	1065.33
	26.099	2164	2923	4387	5181	5773	2686.67	3380	3398.67	4008	1728.33	1216.33	1534.67	6723	2068	619	4630	2373	672	1455	2515	979.667	561	2292	1070.67
	26.116	2189	2828	3578	4089	4355	1839.33	2644.67	2789.33	3717.33	1296.33	1008.33	1279.67	5919	1696	557	4342	1879	731	1213	1775	955.333	747	1760	1110
	26.132	2029	2439	2940	3573	3439	2524.33	1944	2215	3393.33	1049	773.333	1037.33	5730	1523	721	3871	1588	664	1503	1774	906.667	514	1606	1121.33
	26.149	1769	2053	2335	2668	2777	1490.67	1486.67	1958	2941.67	738.333	632.667	818	4613	1147	514	2831	1226	656	1543	1495	858	853	975	1113.67
	26.165	1520	1500	1681	1975	2193	685	1124	1652.67	2475	564.667	566.667	624.667	3552	1003	586	2486	743	439	1835	1136	695.333	680	1050	1170.33
	26.182	1146	886	1359	1583	1634	0	948.667	1528	2151.67	436.333	475.667	455.667	3606	1056	555	2049	790	374	1558	751	624.667	508	822	1119.67
	26.198	925	924	1187	1079	1138	0	893.667	1494.33	1970	358	437	316.333	3002	824	581	1692	695	558	1732	806	588.667	87	908	1063.67
	26.214	678	818	967	1180	882	393.667	765	1544.33	1987.33	308.667	332.333	216.667	2860	914	585	1094	460	510	1780	766	599.667	437	656	961
	26.231	539	780	687	1251	828	393.667	732.667	1507.67	1868.67	256.667	348.333	255.667	2380	753	645	837	590	332	2075	630	585.667	437	464	962.333
	26.247	555	787	672	1664	829	393.667	637.667	1383	1880	329	339.667	384	1827	589	817	745	299	345	1998	786	476.667	50	537	874.667
	26.264	666	732	810	2047	710	0	576.333	1335	1912.33	313.667	296	507	1809	674	618	645	342	470	1793	701	400	796	376	754.667
	26.28	1167	1039	765	2057	681	363.667	598	1508	2466.67	321.667	266.333	791	1567	607	477	717	366	549	1439	628	346	283	404	710
	26.297	3223	1071	790	2140	669	744.333	637	1726.67	3079.67	272.333	246.667	1225.33	1899	750	500	707	314	517	1864	447	408	999	399	722
	26.313	7345	1409	654	1811	606	1115	754.667	2186.67	4132.67	306.667	342.667	1950.67	3114	742	545	2198	655	423	2385	522	463.667	1651	495	708
	26.33	15190	2475	829	1818	839	1072	792	2563.33	5231.67	333	419.333	2484.33	6248	1445	650	3610	1107	805	4350	605	497.333	4051	500	579.667
	26.346	24746	3923	804	2011	600	1082.33	901	3016	6305	345	480.333	3019	9456	2060	579	6026	1811	556	6509	829	461.667	7156	381	551.667
	26.362	35978	4470	1107	1457	677	711.667	959.333	3109.67	6708.33	359.667	424.333	3121.67	13238	3017	811	9280	1928	902	9150	773	432.333	11016	546	497.333
	26.379	46058	5380	1194	1220	635	722	1005	3059	6405.67	311.333	410.667	3123.33	16704	3347	1034	11205	2686	1121	12172	1044	390	13755	478	463.667
	26.395	48802	5575	1143	1237	668	331	895.333	2770.33	5657	249.333	449.333	2658.67	18336	3737	707	13225	2821	999	13043	1042	337.333	15371	389	360.333
	26.412	47138	5266	1045	881	444	331	785.333	2313.33	4751	153.333	435.333	2216.33	18480	3217	733	12324	3227	786	13402	836	361.333	18771	463	301.333
	26.428	42778	5052	1076	764	524	0	579.667	1876	3657.67	143.667	415.667	1600.33	16376	3173	674	11386	2520	1070	11260	602	331	19323	326	342
	26.445	33458	3685	999	691	452	287	528.667	1478.67	2841.33	140.333	288.667	1260.33	12737	2488	809	8927	1980	992	8901	662	287.667	17027	368	307.333
	26.461	23970	2855	619	680	315	287	414.667	1290.67	2394.33	154.333	269.333	878	10262	1972	501	7568	1474	800	6751	430	192.667	11637	499	341.333
	26.477	17922	2870	479	495	418	580	366.333	1124	1963	130	259	800.333	6764	1519	697	5426	1130	669	4989	651	165.667	7390	326	197.333
	26.494	13223	1637	525	317	304	590.333	311	1036.33	1477	130	253	506	5331	1140	436	3882	956	336	3654	260	223.667	5257	360	224.333
	26.51	10251	1225	387	379	441	590.333	320	843	1058.67	126.667	288	511.667	4483	904	687	2854	720	373	3002	263	234.333	4000	135	186.333
	26.527	7414	1063	215	356	243	514.667	318.333	797	814	132.333	297.667	357.667	3262	900	216	1990	556	463	2263	300	244	2837	232	189
	26.543	6307	1243	293	478	191	217.333	316.667	599.333	875	149.333	339	389.667	2419	575	61	2010	329	349	1682	426	192.333	2381	263	173.667
	26.56	4988	717	368	295	275	489.667	305	510.667	806.667	218	262.333	272.333	1929	651	98	1490	460	257	1837	0	173.333	1937	177	201
	26.576	4031	728	984	231	604	548.667	311.333	414.333	828	223	197.333	287.333	1764	491	426	930	353	75	1417	146	127	2093	282	269.667
	26.592	3564	423	281	249	180	763.333	314.333	444.333	681.333	150.333	135	353.333	1610	415	127	1132	132	365	1181	199	157	1183	134	330
	26.609	2882	516	272	300	60	713.333	275	542.667	482	45	168.667	389.667	873	417	141	600	17	326	638	129	248.333	1311	149	298.667
	26.625	2550	536	303	318	221	665.667	314.667	496.333	477.667	42.6667	240.333	454.667	974	434	13	376	153	397	794	178	351.333	1079	135	266.333
	26.642	1964	341	286	175	108	451	323.333	445	490.667	93.3333	288	314.667	842	489	180	605	233	90	499	133	317	1121	66	250.667
	26.658	2070	526	284	275	227	481.667	330.333	368	605.333	111.667	273.333	306	928	384	232	386	421	237	331	146	288	1127	147	215.667
	26.675	1727	504	181	315	248	485.667	310	335	420.333	126	236	156.333	747	335	154	362	232	37	620	232	222.667	753	230	246
	26.691	1431	516	284	200	77	485.667	205.333	421.333	320	95	258.667	254.667	754	567	0	542	130	15	505	27	276.667	980	0	209.667
	26.707	1258	391	714	239	210	444.333	126.333	321.667	270.667	75.6667	297	229.333	585	124	62	334	130	125	376	173	218.667	682	337	265.333
	26.724	1308	484	292	250	0	405	165	364.333	375	71	268.333	218.667	582	256	43	405	84	252	267	110	228	857	86	312
	26.74	1513	456	142	167	156	405	153	286	387.667	87.6667	208.667	177	652	438	154	514	116	0	288	63	123.333	840	176	354
	26.757	1146	196	243	254	191	193.333	186	286	401.667	99	148.333	176.333	604	378	149	289	146	13	0	101	153.667	852	350	379.667
	26.773	1256	358	278	281	279	232.667	152	227.333	452.333	89.6667	132.667	217	933	292	136	846	165	272	180	161	187	742	198	283.667
	26.79	1206	603	266	247	213	415	154.667	190.667	539.667	89.3333	129	123.333	862	385	190	1827	438	217	128	135	259.667	352	104	251.333
	26.806	1171	281	750	0	148	650.667	195.333	367.333	611	103.667	129.333	151	821	566	143	2738	673	130	314	175	320	578	193	260
	26.822	1181	293	130	221	183	644	180.667	415	644.333	86.3333	139	147.333	986	475	421	3453	643	204	162	219	272.333	913	273	261.667
	26.839	1111	475	341	325	212	676.667	193.667	347	736.333	100.333	165.667	292.333	908	202	243	3919	1066	481	67	115	261.333	849	388	281
	26.855	1021	659	95	183	118	441	208.333	328.333	706	107.333	204	342.333	1300	533	181	4097	770	213	83	114	236.667	499	347	246
	26.872	1090	327	220	234	147	441.333	195	330.667	724	113	205.667	272	1043	454	298	3833	1012	448	112	246	284.667	666	374	331.333
	26.888	977	329	78	270	70	226.333	306.667	370.333	853.333	75.3333	183.667	221	1230	0	200	3130	858	496	320	191	370.333	844	339	402
	26.905	811	428	146	202	165	460	304.333	435	975.667	61.3333	222.667	141	1327	654	149	2594	722	201	136	198	384.667	703	402	488.667
	26.921	1058	385	144	113	34	442.667	342	651.667	903	76.6667	240	263	934	398	137	2015	394	348	250	169	399.333	954	415	496.667
	26.937	1027	350	286	329	147	442.667	314.333	792.667	617.333	79.6667	294.667	267.667	1056	283	44	2002	235	138	399	150	416.333	749	341	476
	26.954	784	197	189	241	119	429	298.667	808.667	468.667	90.3333	163.667	332	816	157	384	1216	268	181	439	127	362.667	1017	435	508.333
	26.97	801	270	229	77	263	220	278.667	726	388.333	71	157.667	279.333	532	240	211	1228	305	297	364	209	328	882	761	453.667
	26.987	777	319	238	245	104	220	179	512.333	251.667	51.3333	55.3333	173	304	363	225	963	259	346	230	85	163.667	724	572	295.333
	27.003	492	146	189	256	25	0	98.6667	273.667	53.3333	22	55.3333	69.3333	469	395	299	878	171	250	593	104	98.3333	683	496	86
