# Supplementary material for: Biosynthesis of barley wax β-diketones: a type-III polyketide synthase condensing two fatty acyl units
Source: Nat Commun. 2023 Nov 10;14:7284. doi: 10.1038/s41467-023-42917-9 (PMC10638390; doi:10.1038/s41467-023-42917-9)
Supplement: Supplementary file 4 — Source Data [file 41467_2023_42917_MOESM4_ESM.zip › Source data files/Figure S8.xlsx]

## Sheet: Figure S8A
	Figure S8A. Ratios of fatty acyl substrate amount incorporated into particular β-diketones (together with a given 3-ketoacid co-substrate) to the amount of the corresponding fatty acyl available in yeast under the assay conditions (calculated from data in Fig. 6 A-C).
		Fatty acyl CoA chain length	C14 3-Ketoacid			average	std	C16 3-Ketoacid			average	std	C18 3-Ketoacid			average	std
	Saturated	C12	0	0	0	0	0	0	0	0	0	0	3.52135	7.13611	2.5303	4.39592	2.42426
		C14	7.32113	12.7378	8.23854	9.4325	2.89901	6.30531	6.65018	5.52807	6.16118	0.57477	7.56905	11.2533	4.70323	7.84186	3.28354
		C15	0	0	0	0	0	3.21562	3.38582	3.99486	3.5321	0.4097	9.4936	11.8419	5.53532	8.95695	3.18737
		C16	0.073714	0.0881601	0.0847738	0.082216	0.00755511	2.55627	2.86549	2.57386	2.66521	0.173671	1.05048	1.15169	0.671541	0.957904	0.253108
	Unsaturated	C16	0	0	0	0	0	0.0160216	0.0180969	0.0192793	0.0177992	0.00164909	0.0376528	0.0344077	0.0209844	0.031015	0.00883699
		C18	0	0	0	0	0	0	0	0	0	0	0	0	0	0	0

## Sheet: Figure S8B
	Figure S8B. Ratios of fatty acyl substrate amount incorporated into particular β-diketones (together with C16 ketoacid co-substrate) to the amount of the corresponding fatty acyl available in yeast complemented with C12-C15 fatty acids (calculated from data in Fig. 6 D-F).
		Fatty acyl CoA chain length	C16 3-Ketoacid			average	std
	Saturated	C12	0.645468	0.438837	0.295902	0.460069	0.175748
		C13	1.82308	1.31712	1.30659	1.48227	0.295203
		C14	1.17312	1.13769	0.965221	1.09201	0.111222
		C15	0.700802	0.475494	0.597722	0.591339	0.11279
		C16	0.13866	0.09726	0.113239	0.116386	0.0208785
	Unsaturated	C16	0	0	0	0	0
		C18	0	0	0	0	0
